# Supplementary material for: Laser capture microdissection in combination with mass spectrometry: Approach to characterization of tissue-specific proteomes of Eudiplozoon nipponicum (Monogenea, Polyopisthocotylea)
Source: PLoS One. 2020 Jun 17;15(6):e0231681. doi: 10.1371/journal.pone.0231681 (PMC7299319; doi:10.1371/journal.pone.0231681)
Supplement: S1 Table — (XLSX) [file pone.0231681.s001.xlsx]

## Sheet: Protein Groups
Header						Protein Info																															Identification details in Original Reports
	PGs	proteins				Protein Info	Repr.prot.Info	Representative protein info		Alt.prot.Info	Alternative protein(s) info				Peptides	All pep.							Razor+unique pep.							Unique pep.							Qual. Data	PG Score,Q-value	PG Score, Q-value		# Peptides	Number of peptides						Sequence coverage	Sequence coverage
total	2340	5067															total number of peptides							Razor+unique peptides							unique peptides
shown	2059	4506									Majority proteins
PG ID	MS accession	Transcriptome accession	Is Master Protein	members	Sort.Int.			MW (kDa)	Length		#	MS accession	Transcriptome accession				P1	P2	I1	I2	T1	T2		P1	P2	I1	I2	T1	T2		P1	P2	I1	I2	T1	T2			Score	Q-value		P1	P2	I1	I2	T1	T2		P1
1434	E_nip_11628	E_nip_trans_06055_m.25055	TRUE	2	191460000000			41.714	376		2	E_nip_11628;E_nip_23684	E_nip_trans_06055_m.25055;E_nip_trans_58732_m.371511				24	23	27	27	33	26		24	23	27	27	33	26		1	1	1	1	1	1			323.31	0		24-24-1	23-23-1	27-27-1	27-27-1	33-33-1	26-26-1		76.3
2672	E_nip_32565	E_nip_trans_07824_m.40174	TRUE	1	76133000000			222.19	1943		1	E_nip_32565	E_nip_trans_07824_m.40174				121	84	142	131	150	128		121	84	142	131	150	128		107	75	126	116	134	112			323.31	0		121-121-107	84-84-75	142-142-126	131-131-116	150-150-134	128-128-112		64.3
2428	E_nip_27158	E_nip_trans_38354_m.260271	TRUE	1	51211000000			15.612	139		1	E_nip_27158	E_nip_trans_38354_m.260271				9	8	9	10	11	11		9	8	9	10	11	11		1	1	1	2	2	2			323.31	0		9-9-1	8-8-1	9-9-1	10-10-2	11-11-2	11-11-2		74.1
2615	E_nip_31196	E_nip_trans_14212_m.107285	TRUE	1	50553000000			100.81	868		1	E_nip_31196	E_nip_trans_14212_m.107285				70	56	77	74	78	82		70	56	77	74	78	82		56	44	62	59	59	65			323.31	0		70-70-56	56-56-44	77-77-62	74-74-59	78-78-59	82-82-65		68.2
1039	E_nip_06551	E_nip_trans_06779_m.30063	TRUE	4	44906000000			79.788	714		4	E_nip_06551;E_nip_06547;E_nip_05424;E_nip_06544	E_nip_trans_06779_m.30063;E_nip_trans_06778_m.30042;E_nip_trans_02681_m.9227;E_nip_trans_06776_m.30018				48	45	54	58	52	59		48	45	54	58	52	59		48	45	54	58	52	59			323.31	0		48-48-48	45-45-45	54-54-54	58-58-58	52-52-52	59-59-59		71.7
1334	E_nip_10206	E_nip_trans_03170_m.12657	TRUE	3	27665000000			36.196	336		3	E_nip_10206;E_nip_28752;E_nip_24043	E_nip_trans_03170_m.12657;E_nip_trans_66041_m.403934;E_nip_trans_58765_m.371781				22	22	22	21	25	22		22	22	22	21	25	22		1	1	1	2	2	1			323.31	0		22-22-1	22-22-1	22-22-1	21-21-2	25-25-2	22-22-1		66.1
1971	E_nip_19488	E_nip_trans_38604_m.261665	TRUE	2	24326000000			28.555	253		2	E_nip_19488;E_nip_17558	E_nip_trans_38604_m.261665;E_nip_trans_65844_m.401466				21	22	19	23	21	19		21	22	19	23	21	19		9	8	8	9	8	7			323.31	0		21-21-9	22-22-8	19-19-8	23-23-9	21-21-8	19-19-7		66.4
1841	E_nip_17039	E_nip_trans_50119_m.338761	TRUE	2	24175000000			39.035	363		2	E_nip_17039;E_nip_32471	E_nip_trans_50119_m.338761;E_nip_trans_02569_m.8249				17	19	20	20	23	21		17	19	20	20	23	21		17	19	20	20	23	21			323.31	0		17-17-17	19-19-19	20-20-20	20-20-20	23-23-23	21-21-21		64.7
1577	E_nip_13321	E_nip_trans_07604_m.37818	TRUE	3	22151000000			39.456	354		3	E_nip_13321;E_nip_33153;E_nip_32714	E_nip_trans_07604_m.37818;E_nip_trans_39251_m.266799;E_nip_trans_01348_m.3504				25	25	25	28	26	24		25	25	25	28	26	24		15	14	13	17	15	13			323.31	0		25-25-15	25-25-14	25-25-13	28-28-17	26-26-15	24-24-13		78
1561	E_nip_13207	E_nip_trans_02349_m.5989	TRUE	2	20903000000			51.565	471		2	E_nip_13207;E_nip_32295	E_nip_trans_02349_m.5989;E_nip_trans_37967_m.257971				21	18	20	24	19	18		21	18	20	24	19	18		18	16	17	20	17	16			323.31	0		21-21-18	18-18-16	20-20-17	24-24-20	19-19-17	18-18-16		61.4
2225	E_nip_23446	E_nip_trans_02466_m.7319	TRUE	4	19462000000			35.407	311		4	E_nip_23446;E_nip_11496;E_nip_30191;E_nip_30303	E_nip_trans_02466_m.7319;E_nip_trans_66235_m.406628;E_nip_trans_07409_m.36046;E_nip_trans_07410_m.36058				11	8	10	17	10	6		11	8	10	17	10	6		11	8	10	17	10	6			292.18	0		11-11-11	8-8-8	10-10-10	17-17-17	10-10-10	6-6-6		39.2
979	E_nip_06163	E_nip_trans_50004_m.337489	TRUE	1	17562000000			82.674	721		1	E_nip_06163	E_nip_trans_50004_m.337489				36	30	33	41	31	27		36	30	33	41	31	27		32	26	29	35	27	25			323.31	0		36-36-32	30-30-26	33-33-29	41-41-35	31-31-27	27-27-25		51.7
785	E_nip_04194	E_nip_trans_65366_m.396538	TRUE	2	17086000000			71.536	654		2	E_nip_04194;E_nip_22790	E_nip_trans_65366_m.396538;E_nip_trans_02406_m.6720				33	25	28	37	30	28		33	25	28	37	30	28		27	18	23	28	24	21			323.31	0		33-33-27	25-25-18	28-28-23	37-37-28	30-30-24	28-28-21		60.9
1042	E_nip_06598	E_nip_trans_38140_m.258853	TRUE	2	16435000000			97.756	877		2	E_nip_06598;E_nip_06051	E_nip_trans_38140_m.258853;E_nip_trans_60439_m.377922				40	33	40	50	41	32		40	33	40	50	41	32		37	32	39	47	39	30			323.31	0		40-40-37	33-33-32	40-40-39	50-50-47	41-41-39	32-32-30		49
1003	E_nip_06324	E_nip_trans_65706_m.400058	TRUE	1	16064000000			58.422	530		1	E_nip_06324	E_nip_trans_65706_m.400058				25	21	27	30	35	30		25	21	27	30	35	30		22	18	24	27	31	27			323.31	0		25-25-22	21-21-18	27-27-24	30-30-27	35-35-31	30-30-27		54.5
672	E_nip_02766	E_nip_trans_69073_m.446526	TRUE	3	15393000000			56.1	520		3	E_nip_02766;E_nip_27487;E_nip_02763	E_nip_trans_69073_m.446526;E_nip_trans_55522_m.359697;E_nip_trans_69072_m.446514				25	22	25	25	26	25		25	22	25	25	26	25		22	20	22	23	24	22			323.31	0		25-25-22	22-22-20	25-25-22	25-25-23	26-26-24	25-25-22		75
1094	E_nip_07039	E_nip_trans_13191_m.97265	TRUE	1	15340000000			222.61	1940		1	E_nip_07039	E_nip_trans_13191_m.97265				64	72	100	89	109	108		55	66	89	80	99	98		47	56	79	69	87	85			323.31	0		64-55-47	72-66-56	100-89-79	89-80-69	109-99-87	108-98-85		41.8
2390	E_nip_26664	E_nip_trans_38311_m.259912	TRUE	5	14242000000			29.299	254		5	E_nip_26664;E_nip_04709;E_nip_26668;E_nip_17540;E_nip_33811	E_nip_trans_38311_m.259912;E_nip_trans_02621_m.8734;E_nip_trans_38313_m.259942;E_nip_trans_50157_m.339116;E_nip_trans_65669_m.399518				10	13	14	17	14	13		8	11	12	15	12	11		7	10	11	14	11	10			323.31	0		10-8-7	13-11-10	14-12-11	17-15-14	14-12-11	13-11-10		44.9
681	E_nip_02944	E_nip_trans_07553_m.37299	TRUE	4	14163000000			47.109	434		4	E_nip_02944;E_nip_15276;E_nip_27155;E_nip_02943	E_nip_trans_07553_m.37299;E_nip_trans_02702_m.9384;E_nip_trans_60681_m.380324;E_nip_trans_07552_m.37282				21	21	24	26	22	23		21	21	24	26	22	23		19	18	22	22	19	20			323.31	0		21-21-19	21-21-18	24-24-22	26-26-22	22-22-19	23-23-20		66.8
1084	E_nip_06978	E_nip_trans_27631_m.187490	TRUE	2	12765000000			32.439	284		2	E_nip_06978;E_nip_26851	E_nip_trans_27631_m.187490;E_nip_trans_06969_m.31838				18	19	25	23	29	26		18	19	25	23	29	26		0	0	0	0	0	0			323.31	0		18-18-0	19-19-0	25-25-0	23-23-0	29-29-0	26-26-0		61.3
1847	E_nip_17091	E_nip_trans_29032_m.200251	TRUE	1	12551000000			171.19	1502		1	E_nip_17091	E_nip_trans_29032_m.200251				61	63	70	44	98	102		42	45	47	21	73	76		41	44	46	20	69	72			323.31	0		61-42-41	63-45-44	70-47-46	44-21-20	98-73-69	102-76-72		49.9
2527	E_nip_29398	E_nip_trans_13766_m.102987	TRUE	1	12239000000			111.57	1013		1	E_nip_29398	E_nip_trans_13766_m.102987				37	30	43	44	43	48		37	30	43	44	43	48		32	24	38	39	38	44			323.31	0		37-37-32	30-30-24	43-43-38	44-44-39	43-43-38	48-48-44		45.7
1410	E_nip_11173	E_nip_trans_15202_m.116786	TRUE	2	11903000000			41.724	376		2	E_nip_11173;E_nip_31934	E_nip_trans_15202_m.116786;E_nip_trans_44314_m.309809				22	22	27	26	32	25		1	1	2	2	2	2		0	0	1	1	1	1			33.506	0		22-1-0	22-1-0	27-2-1	26-2-1	32-2-1	25-2-1		68.1
661	E_nip_02626	E_nip_trans_40399_m.277106	TRUE	3	11465000000			56.301	521		3	E_nip_02626;E_nip_23674;E_nip_07135	E_nip_trans_40399_m.277106;E_nip_trans_02486_m.7517;E_nip_trans_50073_m.338305				24	20	23	28	27	25		24	20	23	28	27	25		24	20	23	28	27	25			323.31	0		24-24-24	20-20-20	23-23-23	28-28-28	27-27-27	25-25-25		48.6
977	E_nip_06159	E_nip_trans_67037_m.417763	TRUE	1	11380000000			279.67	2432		1	E_nip_06159	E_nip_trans_67037_m.417763				80	61	96	115	94	77		80	61	96	115	94	77		76	56	91	109	89	73			323.31	0		80-80-76	61-61-56	96-96-91	115-115-109	94-94-89	77-77-73		42.8
2664	E_nip_32387	E_nip_trans_58808_m.372114	TRUE	3	11259000000			34.98	317		3	E_nip_32387;E_nip_32740;E_nip_06394	E_nip_trans_58808_m.372114;E_nip_trans_00104_m.139;E_nip_trans_39377_m.267620				18	16	16	17	17	17		18	16	16	17	17	17		17	15	15	16	16	16			323.31	0		18-18-17	16-16-15	16-16-15	17-17-16	17-17-16	17-17-16		78.9
1553	E_nip_13131	E_nip_trans_08834_m.50929	TRUE	2	11115000000			41.725	376		2	E_nip_13131;E_nip_26643	E_nip_trans_08834_m.50929;E_nip_trans_49998_m.337398				22	23	25	25	28	23		7	8	8	8	8	8		2	3	3	3	3	3			323.31	0		22-7-2	23-8-3	25-8-3	25-8-3	28-8-3	23-8-3		68.9
1989	E_nip_19700	E_nip_trans_50510_m.341947	TRUE	4	10363000000			33.885	310		4	E_nip_19700;E_nip_27819;E_nip_27817;E_nip_27816	E_nip_trans_50510_m.341947;E_nip_trans_08244_m.44379;E_nip_trans_08243_m.44370;E_nip_trans_08242_m.44366				16	12	16	19	16	17		16	12	16	19	16	17		16	12	16	19	16	17			207.39	0		16-16-16	12-12-12	16-16-16	19-19-19	16-16-16	17-17-17		47.1
2438	E_nip_27323	E_nip_trans_09446_m.57332	TRUE	1	10330000000			227.62	2120		1	E_nip_27323	E_nip_trans_09446_m.57332				63	48	68	83	79	70		63	48	68	83	79	70		13	9	15	17	16	15			323.31	0		63-63-13	48-48-9	68-68-15	83-83-17	79-79-16	70-70-15		46.5
1640	E_nip_14038	E_nip_trans_01169_m.2818	TRUE	4	10122000000			39.208	352		4	E_nip_14038;E_nip_14938;E_nip_06445;E_nip_27522	E_nip_trans_01169_m.2818;E_nip_trans_27335_m.185550;E_nip_trans_65712_m.400129;E_nip_trans_38388_m.260511				17	14	20	20	21	18		17	14	20	20	21	18		17	14	20	20	21	18			323.31	0		17-17-17	14-14-14	20-20-20	20-20-20	21-21-21	18-18-18		64.8
916	E_nip_32780	E_nip_trans_39213_m.266422	TRUE	3	10091000000			48.353	432		3	E_nip_32780;E_nip_05430;E_nip_21888	E_nip_trans_39213_m.266422;E_nip_trans_02684_m.9253;E_nip_trans_66339_m.407841				20	16	19	18	21	15		20	16	19	18	21	15		0	0	0	0	0	0			323.31	0		20-20-0	16-16-0	19-19-0	18-18-0	21-21-0	15-15-0		58.1
1851	E_nip_17129	E_nip_trans_06868_m.30935	TRUE	1	10024000000			114.53	1032		1	E_nip_17129	E_nip_trans_06868_m.30935				43	43	38	48	43	40		43	43	38	48	43	40		42	42	36	46	41	39			323.31	0		43-43-42	43-43-42	38-38-36	48-48-46	43-43-41	40-40-39		61.8
543	E_nip_01343	E_nip_trans_41550_m.287147	TRUE	2	9542400000			39.432	359		2	E_nip_01343;E_nip_01344	E_nip_trans_41550_m.287147;E_nip_trans_41551_m.287157				22	14	22	19	25	24		22	14	22	19	25	24		22	14	22	19	25	24			323.31	0		22-22-22	14-14-14	22-22-22	19-19-19	25-25-25	24-24-24		69.6
1211	E_nip_08608	E_nip_trans_67400_m.423525	TRUE	1	9504500000			37.073	312		1	E_nip_08608	E_nip_trans_67400_m.423525				22	11	23	20	23	27		22	11	23	20	23	27		22	11	23	20	23	27			323.31	0		22-22-22	11-11-11	23-23-23	20-20-20	23-23-23	27-27-27		55.4
896	E_nip_05213	E_nip_trans_58911_m.372806	TRUE	3	9223200000			28.87	254		3	E_nip_05213;E_nip_36892;E_nip_01028	E_nip_trans_58911_m.372806;E_nip_trans_07157_m.33618;E_nip_trans_38836_m.263426				20	19	22	22	20	18		17	16	19	19	17	15		17	16	19	19	17	15			323.31	0		20-17-17	19-16-16	22-19-19	22-19-19	20-17-17	18-15-15		80.7
1054	E_nip_26622	E_nip_trans_06945_m.31530	TRUE	4	8965800000			43.107	382		4	E_nip_26622;E_nip_06681;E_nip_24581;E_nip_30020	E_nip_trans_06945_m.31530;E_nip_trans_27614_m.187370;E_nip_trans_39185_m.266042;E_nip_trans_03386_m.14001				22	16	22	24	21	14		22	16	22	24	21	14		19	14	19	21	19	11			294.71	0		22-22-19	16-16-14	22-22-19	24-24-21	21-21-19	14-14-11		69.1
521	E_nip_01148	E_nip_trans_50737_m.343318	TRUE	4	8850200000			28.706	253		4	E_nip_01148;E_nip_02678;E_nip_24942;E_nip_09150	E_nip_trans_50737_m.343318;E_nip_trans_07535_m.37160;E_nip_trans_05361_m.22718;E_nip_trans_59497_m.375409				10	12	12	17	13	16		10	12	12	17	13	16		1	1	1	2	0	2			323.31	0		10-10-1	12-12-1	12-12-1	17-17-2	13-13-0	16-16-2		54.5
2350	E_nip_25796	E_nip_trans_02863_m.10581	TRUE	1	8741800000			42.593	384		1	E_nip_25796	E_nip_trans_02863_m.10581				23	22	25	24	26	23		6	7	6	7	6	7		4	5	4	5	4	5			208.99	0		23-6-4	22-7-5	25-6-4	24-7-5	26-6-4	23-7-5		64.6
2113	E_nip_21662	E_nip_trans_66316_m.407577	TRUE	1	8345200000			178.61	1540		1	E_nip_21662	E_nip_trans_66316_m.407577				58	53	68	83	62	60		58	53	68	83	62	60		56	52	67	81	60	59			323.31	0		58-58-56	53-53-52	68-68-67	83-83-81	62-62-60	60-60-59		46.4
1269	E_nip_09308	E_nip_trans_03111_m.12290	TRUE	1	8271900000			17.802	156		1	E_nip_09308	E_nip_trans_03111_m.12290				11	10	11	14	12	14		11	10	11	14	12	14		8	7	8	11	8	10			199.48	0		11-11-8	10-10-7	11-11-8	14-14-11	12-12-8	14-14-10		71.8
1550	E_nip_13067	E_nip_trans_38995_m.264681	TRUE	2	7938600000			88.533	802		2	E_nip_13067;E_nip_17043	E_nip_trans_38995_m.264681;E_nip_trans_65802_m.400992				33	32	33	39	34	29		33	32	33	39	34	29		32	31	32	38	33	28			323.31	0		33-33-32	32-32-31	33-33-32	39-39-38	34-34-33	29-29-28		57.2
480	E_nip_00821	E_nip_trans_67746_m.428534	TRUE	3	7720500000			22.174	198		3	E_nip_00821;E_nip_19372;E_nip_12042	E_nip_trans_67746_m.428534;E_nip_trans_60926_m.382095;E_nip_trans_03501_m.14648				16	12	15	17	16	16		16	12	15	17	16	16		15	11	14	16	15	15			323.31	0		16-16-15	12-12-11	15-15-14	17-17-16	16-16-15	16-16-15		80.3
2404	E_nip_26835	E_nip_trans_12109_m.85949	TRUE	1	7579200000			79.136	734		1	E_nip_26835	E_nip_trans_12109_m.85949				26	29	31	32	27	32		26	29	31	32	27	32		26	29	31	32	27	32			323.31	0		26-26-26	29-29-29	31-31-31	32-32-32	27-27-27	32-32-32		44.4
1691	E_nip_14849	E_nip_trans_06495_m.27767	TRUE	6	7198000000			50.202	451		6	E_nip_14849;E_nip_34070;E_nip_36148;E_nip_14843;E_nip_36143;E_nip_20212	E_nip_trans_06495_m.27767;E_nip_trans_27571_m.187025;E_nip_trans_55637_m.360866;E_nip_trans_06492_m.27736;E_nip_trans_50381_m.340999;E_nip_trans_38661_m.262157				16	14	20	19	17	17		15	13	19	18	16	16		3	3	4	5	4	3			323.31	0		16-15-3	14-13-3	20-19-4	19-18-5	17-16-4	17-16-3		48.8
726	E_nip_03457	E_nip_trans_66547_m.410763	TRUE	2	7181400000			104.41	941		2	E_nip_03457;E_nip_32360	E_nip_trans_66547_m.410763;E_nip_trans_07804_m.39965				38	33	37	41	33	26		38	33	37	41	33	26		28	24	29	30	24	22			323.31	0		38-38-28	33-33-24	37-37-29	41-41-30	33-33-24	26-26-22		47
517	E_nip_01105	E_nip_trans_12617_m.91107	TRUE	2	6922700000			19.822	185		2	E_nip_01105;E_nip_35072	E_nip_trans_12617_m.91107;E_nip_trans_62069_m.387453				8	9	11	9	12	12		8	9	11	9	12	12		8	9	11	9	12	12			297.45	0		8-8-8	9-9-9	11-11-11	9-9-9	12-12-12	12-12-12		51.4
2638	E_nip_31919	E_nip_trans_40626_m.279274	TRUE	2	6882900000			393	3704		2	E_nip_31919;E_nip_11800	E_nip_trans_40626_m.279274;E_nip_trans_67826_m.429655				1	1	1	3	1	1		1	1	1	3	1	1		1	1	1	3	1	1			17.842	0		1-1-1	1-1-1	1-1-1	3-3-3	1-1-1	1-1-1		0.3
486	E_nip_00866	E_nip_trans_38820_m.263336	TRUE	1	6789500000			9.7526	85		1	E_nip_00866	E_nip_trans_38820_m.263336				3	3	2	5	3	4		3	3	2	5	3	4		1	1	1	2	1	1			36.283	0		3-3-1	3-3-1	2-2-1	5-5-2	3-3-1	4-4-1		32.9
2145	E_nip_22381	E_nip_trans_14140_m.106625	TRUE	2	6564500000			57.148	527		2	E_nip_22381;E_nip_27436	E_nip_trans_14140_m.106625;E_nip_trans_46327_m.322834				15	11	28	28	11	10		15	11	28	28	11	10		15	11	28	28	11	10			323.31	0		15-15-15	11-11-11	28-28-28	28-28-28	11-11-11	10-10-10		39.7
2769	E_nip_35396	E_nip_trans_50315_m.340488	TRUE	2	6459300000			19.944	175		2	E_nip_35396;E_nip_02371	E_nip_trans_50315_m.340488;E_nip_trans_28485_m.195116				8	9	9	12	9	8		8	9	9	12	9	8		8	9	9	12	9	8			323.31	0		8-8-8	9-9-9	9-9-9	12-12-12	9-9-9	8-8-8		62.9
1673	E_nip_14605	E_nip_trans_05229_m.22260	TRUE	7	6235500000			16.972	148		7	E_nip_14605;E_nip_07164;E_nip_02159;E_nip_21025;E_nip_31405;E_nip_13854;E_nip_14021	E_nip_trans_05229_m.22260;E_nip_trans_38187_m.259191;E_nip_trans_01003_m.2104;E_nip_trans_54622_m.357740;E_nip_trans_57288_m.367607;E_nip_trans_62905_m.390462;E_nip_trans_06413_m.27270				6	6	5	7	6	5		6	6	5	7	6	5		1	1	2	2	1	1			143.13	0		6-6-1	6-6-1	5-5-2	7-7-2	6-6-1	5-5-1		35.8
720	E_nip_03392	E_nip_trans_07591_m.37641	TRUE	1	5943400000			102.03	867		1	E_nip_03392	E_nip_trans_07591_m.37641				47	36	42	56	45	36		47	36	42	56	45	36		47	36	42	56	45	36			323.31	0		47-47-47	36-36-36	42-42-42	56-56-56	45-45-45	36-36-36		53.3
1596	E_nip_13507	E_nip_trans_58619_m.370302	TRUE	4	5939600000			16.823	149		4	E_nip_13507;E_nip_13619;E_nip_23646;E_nip_14677	E_nip_trans_58619_m.370302;E_nip_trans_02377_m.6359;E_nip_trans_36653_m.253502;E_nip_trans_65422_m.397205				12	11	11	12	11	12		12	11	11	12	11	12		5	5	5	5	4	5			323.31	0		12-12-5	11-11-5	11-11-5	12-12-5	11-11-4	12-12-5		67.8
1568	E_nip_13239	E_nip_trans_08840_m.51029	TRUE	3	5920200000			112.95	1018		3	E_nip_13239;E_nip_13139;E_nip_13142	E_nip_trans_08840_m.51029;E_nip_trans_08838_m.50966;E_nip_trans_08839_m.50998				22	26	33	38	38	37		22	26	33	38	38	37		22	26	33	38	38	37			323.31	0		22-22-22	26-26-26	33-33-33	38-38-38	38-38-38	37-37-37		27.6
829	E_nip_04606	E_nip_trans_65393_m.396872	TRUE	1	5879800000			28.363	251		1	E_nip_04606	E_nip_trans_65393_m.396872				14	13	14	14	14	14		13	12	13	13	13	13		13	12	13	13	13	13			168.09	0		14-13-13	13-12-12	14-13-13	14-13-13	14-13-13	14-13-13		58.2
2198	E_nip_23149	E_nip_trans_28661_m.196850	TRUE	1	5670600000			34.626	297		1	E_nip_23149	E_nip_trans_28661_m.196850				14	13	11	16	16	10		14	13	11	16	16	10		0	0	0	0	0	0			323.31	0		14-14-0	13-13-0	11-11-0	16-16-0	16-16-0	10-10-0		46.1
750	E_nip_03799	E_nip_trans_27219_m.184438	TRUE	1	5612600000			10.497	94		1	E_nip_03799	E_nip_trans_27219_m.184438				5	4	5	6	6	4		5	4	5	6	6	4		5	4	5	6	6	4			323.31	0		5-5-5	4-4-4	5-5-5	6-6-6	6-6-6	4-4-4		61.7
2048	E_nip_20536	E_nip_trans_12462_m.89553	TRUE	1	5514600000			85.692	759		1	E_nip_20536	E_nip_trans_12462_m.89553				12	16	21	22	39	36		12	16	21	22	39	36		9	11	14	15	27	26			323.31	0		12-12-9	16-16-11	21-21-14	22-22-15	39-39-27	36-36-26		19.6
806	E_nip_04424	E_nip_trans_41964_m.291208	TRUE	5	5416600000			237.99	2093		5	E_nip_04424;E_nip_04426;E_nip_12045;E_nip_10586;E_nip_10585	E_nip_trans_41964_m.291208;E_nip_trans_41965_m.291257;E_nip_trans_67845_m.430021;E_nip_trans_09699_m.60002;E_nip_trans_09698_m.59971				47	38	45	82	86	73		47	38	45	82	86	73		47	38	45	82	86	73			323.31	0		47-47-47	38-38-38	45-45-45	82-82-82	86-86-86	73-73-73		28.4
1613	E_nip_13721	E_nip_trans_02384_m.6460	TRUE	2	5316500000			70.986	647		2	E_nip_13721;E_nip_07282	E_nip_trans_02384_m.6460;E_nip_trans_38197_m.259313				28	21	26	29	28	15		27	20	25	28	27	14		25	18	24	25	26	13			323.31	0		28-27-25	21-20-18	26-25-24	29-28-25	28-27-26	15-14-13		47.4
2147	E_nip_22393	E_nip_trans_29831_m.207470	TRUE	1	5274300000			98.751	856		1	E_nip_22393	E_nip_trans_29831_m.207470				31	25	34	42	34	40		31	25	34	42	34	40		31	25	34	42	34	40			323.31	0		31-31-31	25-25-25	34-34-34	42-42-42	34-34-34	40-40-40		41.4
542	E_nip_01331	E_nip_trans_38854_m.263585	TRUE	4	5175200000			103.71	924		4	E_nip_01331;E_nip_01328;E_nip_11126;E_nip_16315	E_nip_trans_38854_m.263585;E_nip_trans_38853_m.263561;E_nip_trans_11193_m.75594;E_nip_trans_02794_m.10090				34	33	31	38	36	35		34	33	31	38	36	35		23	19	20	25	22	22			323.31	0		34-34-23	33-33-19	31-31-20	38-38-25	36-36-22	35-35-22		48.4
1076	E_nip_06913	E_nip_trans_38164_m.259011	TRUE	4	5093900000			11.944	117		4	E_nip_06913;E_nip_06916;E_nip_19293;E_nip_20270	E_nip_trans_38164_m.259011;E_nip_trans_38165_m.259015;E_nip_trans_51723_m.348086;E_nip_trans_04496_m.19510				4	2	2	3	4	4		4	2	2	3	4	4		3	1	1	2	3	3			323.31	0		4-4-3	2-2-1	2-2-1	3-3-2	4-4-3	4-4-3		29.9
1909	E_nip_17970	E_nip_trans_12070_m.85547	TRUE	3	5051400000			228.42	1975		3	E_nip_17970;E_nip_17973;E_nip_32527	E_nip_trans_12070_m.85547;E_nip_trans_12071_m.85572;E_nip_trans_69350_m.450246				58	44	72	86	80	53		58	44	72	86	80	53		57	44	72	84	79	52			323.31	0		58-58-57	44-44-44	72-72-72	86-86-84	80-80-79	53-53-52		35
1569	E_nip_13248	E_nip_trans_08845_m.51084	TRUE	3	5022000000			21.585	197		3	E_nip_13248;E_nip_10751;E_nip_15111	E_nip_trans_08845_m.51084;E_nip_trans_40084_m.274333;E_nip_trans_56278_m.364484				9	8	11	12	11	12		9	8	11	12	11	12		4	3	4	5	3	4			248.16	0		9-9-4	8-8-3	11-11-4	12-12-5	11-11-3	12-12-4		53.8
1125	E_nip_07281	E_nip_trans_38196_m.259305	TRUE	1	5010400000			39.375	355		1	E_nip_07281	E_nip_trans_38196_m.259305				16	14	16	18	20	16		16	14	16	18	20	16		16	14	16	18	20	16			323.31	0		16-16-16	14-14-14	16-16-16	18-18-18	20-20-20	16-16-16		59.4
2409	E_nip_26863	E_nip_trans_50222_m.339707	TRUE	2	4966000000			32.761	300		2	E_nip_26863;E_nip_35329	E_nip_trans_50222_m.339707;E_nip_trans_29220_m.201866				13	12	14	18	13	15		13	12	14	18	13	15		13	12	14	18	13	15			323.31	0		13-13-13	12-12-12	14-14-14	18-18-18	13-13-13	15-15-15		46.7
1320	E_nip_09988	E_nip_trans_09650_m.59355	TRUE	3	4883300000			69.601	623		3	E_nip_09988;E_nip_11569;E_nip_13743	E_nip_trans_09650_m.59355;E_nip_trans_67800_m.429479;E_nip_trans_58636_m.370526				22	7	26	33	30	25		22	7	26	33	30	25		21	7	25	32	29	25			323.31	0		22-22-21	7-7-7	26-26-25	33-33-32	30-30-29	25-25-25		44.1
2251	E_nip_23824	E_nip_trans_39116_m.265458	TRUE	2	4788200000			52.752	468		2	E_nip_23824;E_nip_11308	E_nip_trans_39116_m.265458;E_nip_trans_66219_m.406432				26	22	29	32	25	15		26	22	29	32	25	15		26	22	29	32	25	15			323.31	0		26-26-26	22-22-22	29-29-29	32-32-32	25-25-25	15-15-15		67.1
1619	E_nip_13757	E_nip_trans_61337_m.384309	TRUE	4	4786100000			18.51	173		4	E_nip_13757;E_nip_21928;E_nip_24378;E_nip_06726	E_nip_trans_61337_m.384309;E_nip_trans_04808_m.20684;E_nip_trans_39161_m.265896;E_nip_trans_50043_m.337965				10	8	9	9	9	9		10	8	9	9	9	9		4	4	5	4	4	4			159.6	0		10-10-4	8-8-4	9-9-5	9-9-4	9-9-4	9-9-4		58.4
2544	E_nip_29635	E_nip_trans_38765_m.262882	TRUE	2	4718300000			53.191	467		2	E_nip_29635;E_nip_27112	E_nip_trans_38765_m.262882;E_nip_trans_06980_m.31930				15	18	19	24	19	18		15	18	19	24	19	18		0	0	0	0	0	0			323.31	0		15-15-0	18-18-0	19-19-0	24-24-0	19-19-0	18-18-0		35.1
2818	E_nip_36696	E_nip_trans_07134_m.33359	TRUE	2	4640900000			147.78	1320		2	E_nip_36696;E_nip_14642	E_nip_trans_07134_m.33359;E_nip_trans_27308_m.185250				7	3	40	47	12	2		7	3	40	47	12	2		3	1	25	33	6	1			323.31	0		7-7-3	3-3-1	40-40-25	47-47-33	12-12-6	2-2-1		6.9
970	E_nip_06089	E_nip_trans_10684_m.70243	TRUE	3	4562500000			195.37	1716		3	E_nip_06089;E_nip_06080;E_nip_06084	E_nip_trans_10684_m.70243;E_nip_trans_10681_m.70122;E_nip_trans_10682_m.70167				56	38	48	74	52	34		56	38	48	74	52	34		56	38	48	74	52	34			323.31	0		56-56-56	38-38-38	48-48-48	74-74-74	52-52-52	34-34-34		41.1
1787	E_nip_16389	E_nip_trans_06809_m.30400	TRUE	1	4551800000			41.409	362		1	E_nip_16389	E_nip_trans_06809_m.30400				21	15	23	24	19	18		21	15	23	24	19	18		21	15	23	24	19	18			323.31	0		21-21-21	15-15-15	23-23-23	24-24-24	19-19-19	18-18-18		60.5
1638	E_nip_14001	E_nip_trans_66604_m.411676	TRUE	1	4516200000			226.58	2037		1	E_nip_14001	E_nip_trans_66604_m.411676				31	30	45	54	61	34		31	30	45	54	61	34		30	29	44	50	56	31			323.31	0		31-31-30	30-30-29	45-45-44	54-54-50	61-61-56	34-34-31		18.3
455	E_nip_23560	E_nip_trans_07727_m.39030	TRUE	5	4406200000			27.494	252		5	E_nip_23560;E_nip_13741;E_nip_00602;E_nip_23058;E_nip_06392	E_nip_trans_07727_m.39030;E_nip_trans_58635_m.370509;E_nip_trans_00942_m.1999;E_nip_trans_28652_m.196771;E_nip_trans_39375_m.267613				12	10	11	17	14	12		12	10	11	17	14	12		12	10	11	17	14	12			287.03	0		12-12-12	10-10-10	11-11-11	17-17-17	14-14-14	12-12-12		66.7
1216	E_nip_08651	E_nip_trans_70109_m.460099	TRUE	1	4368000000			49.377	426		1	E_nip_08651	E_nip_trans_70109_m.460099				18	19	16	7	35	35		18	19	16	7	35	35		18	19	16	7	35	35			323.31	0		18-18-18	19-19-19	16-16-16	7-7-7	35-35-35	35-35-35		54
2761	E_nip_35132	E_nip_trans_10976_m.73265	TRUE	3	4338200000			92.758	822		3	E_nip_35132;E_nip_09252;E_nip_09242	E_nip_trans_10976_m.73265;E_nip_trans_68698_m.440832;E_nip_trans_68695_m.440757				29	21	34	37	38	27		29	21	34	37	38	27		1	0	3	3	3	0			323.31	0		29-29-1	21-21-0	34-34-3	37-37-3	38-38-3	27-27-0		42.8
2293	E_nip_24495	E_nip_trans_06569_m.28491	TRUE	2	4296700000			95.513	863		2	E_nip_24495;E_nip_24585	E_nip_trans_06569_m.28491;E_nip_trans_06570_m.28511				28	32	30	36	32	33		28	32	30	36	32	33		28	32	30	36	32	33			323.31	0		28-28-28	32-32-32	30-30-30	36-36-36	32-32-32	33-33-33		41
1428	E_nip_11535	E_nip_trans_04703_m.20313	TRUE	1	4227000000			18.14	160		1	E_nip_11535	E_nip_trans_04703_m.20313				6	6	6	7	8	7		6	6	6	7	8	7		4	5	6	6	7	6			266.21	0		6-6-4	6-6-5	6-6-6	7-7-6	8-8-7	7-7-6		41.9
813	E_nip_04443	E_nip_trans_02606_m.8598	TRUE	4	4215400000			53.901	498		4	E_nip_04443;E_nip_27382;E_nip_31741;E_nip_03332	E_nip_trans_02606_m.8598;E_nip_trans_55517_m.359622;E_nip_trans_27156_m.183971;E_nip_trans_66535_m.410674				22	19	20	24	20	22		22	19	20	24	20	22		22	19	20	24	20	22			323.31	0		22-22-22	19-19-19	20-20-20	24-24-24	20-20-20	22-22-22		58
2187	E_nip_22990	E_nip_trans_02420_m.6867	TRUE	1	4168700000			59.758	525		1	E_nip_22990	E_nip_trans_02420_m.6867				2	1	14	21	8	1		2	1	14	21	8	1		2	1	14	21	8	1			273.22	0		2-2-2	1-1-1	14-14-14	21-21-21	8-8-8	1-1-1		3.8
714	E_nip_03328	E_nip_trans_66530_m.410625	TRUE	4	4081400000			29.105	251		4	E_nip_03328;E_nip_09320;E_nip_09634;E_nip_16486	E_nip_trans_66530_m.410625;E_nip_trans_50428_m.341355;E_nip_trans_28116_m.191627;E_nip_trans_39427_m.268028				10	9	12	14	12	15		10	9	12	14	12	15		10	9	12	14	12	15			323.31	0		10-10-10	9-9-9	12-12-12	14-14-14	12-12-12	15-15-15		47.4
793	E_nip_04312	E_nip_trans_65371_m.396685	TRUE	4	4025400000			103.52	935		4	E_nip_04312;E_nip_32105;E_nip_13505;E_nip_16561	E_nip_trans_65371_m.396685;E_nip_trans_37940_m.257775;E_nip_trans_58616_m.370266;E_nip_trans_60519_m.378887				28	27	11	36	24	11		28	27	11	36	24	11		28	27	11	36	24	11			323.31	0		28-28-28	27-27-27	11-11-11	36-36-36	24-24-24	11-11-11		45.2
984	E_nip_06202	E_nip_trans_07994_m.41660	TRUE	1	4007600000			74.763	675		1	E_nip_06202	E_nip_trans_07994_m.41660				17	12	26	24	32	30		17	12	26	24	32	30		17	12	26	24	32	30			323.31	0		17-17-17	12-12-12	26-26-26	24-24-24	32-32-32	30-30-30		30.2
2618	E_nip_31462	E_nip_trans_66483_m.409828	TRUE	2	3989400000			365.54	3212		2	E_nip_31462;E_nip_06396	E_nip_trans_66483_m.409828;E_nip_trans_39379_m.267641				39	30	54	79	78	59		39	30	54	79	78	59		4	4	7	14	16	11			323.31	0		39-39-4	30-30-4	54-54-7	79-79-14	78-78-16	59-59-11		14.7
2645	E_nip_32051	E_nip_trans_28747_m.197661	TRUE	1	3961300000			61.106	554		1	E_nip_32051	E_nip_trans_28747_m.197661				22	24	24	29	29	27		22	24	24	29	29	27		22	24	24	29	29	27			323.31	0		22-22-22	24-24-24	24-24-24	29-29-29	29-29-29	27-27-27		52.7
650	E_nip_02495	E_nip_trans_08763_m.50283	TRUE	3	3931500000			50.988	457		3	E_nip_02495;E_nip_06179;E_nip_26630	E_nip_trans_08763_m.50283;E_nip_trans_60442_m.377963;E_nip_trans_49990_m.337274				19	16	16	20	16	14		19	16	16	20	16	14		18	15	15	19	15	13			323.31	0		19-19-18	16-16-15	16-16-15	20-20-19	16-16-15	14-14-13		58.9
1374	E_nip_10703	E_nip_trans_07214_m.34070	TRUE	1	3930900000			59.144	546		1	E_nip_10703	E_nip_trans_07214_m.34070				25	22	26	32	25	15		25	22	26	32	25	15		25	22	26	32	25	15			323.31	0		25-25-25	22-22-22	26-26-26	32-32-32	25-25-25	15-15-15		62.1
1600	E_nip_13612	E_nip_trans_07626_m.38034	TRUE	4	3882200000			41.191	369		4	E_nip_13612;E_nip_23806;E_nip_33254;E_nip_13608	E_nip_trans_07626_m.38034;E_nip_trans_58744_m.371619;E_nip_trans_39267_m.266900;E_nip_trans_07624_m.38014				14	13	15	18	18	19		14	13	15	18	18	19		14	13	15	18	18	19			258.31	0		14-14-14	13-13-13	15-15-15	18-18-18	18-18-18	19-19-19		48.2
2737	E_nip_34363	E_nip_trans_02943_m.11182	TRUE	2	3852000000			43.788	395		2	E_nip_34363;E_nip_36975	E_nip_trans_02943_m.11182;E_nip_trans_07163_m.33686				22	22	25	23	27	22		3	4	4	3	3	4		3	4	4	3	3	4			106.46	0		22-3-3	22-4-4	25-4-4	23-3-3	27-3-3	22-4-4		62.3
2546	E_nip_29684	E_nip_trans_40223_m.275664	TRUE	3	3834600000			92.475	818		3	E_nip_29684;E_nip_07044;E_nip_27492	E_nip_trans_40223_m.275664;E_nip_trans_65754_m.400539;E_nip_trans_50270_m.340135				15	8	28	33	33	33		15	8	28	33	33	33		15	8	28	33	33	33			323.31	0		15-15-15	8-8-8	28-28-28	33-33-33	33-33-33	33-33-33		25.1
1285	E_nip_09530	E_nip_trans_09623_m.59029	TRUE	2	3804800000			155.68	1491		2	E_nip_09530;E_nip_09531	E_nip_trans_09623_m.59029;E_nip_trans_09624_m.59068				17	24	31	39	35	26		17	24	31	39	35	26		17	24	31	39	35	26			323.31	0		17-17-17	24-24-24	31-31-31	39-39-39	35-35-35	26-26-26		17.7
2245	E_nip_23677	E_nip_trans_02488_m.7532	TRUE	5	3798800000			49.746	444		5	E_nip_23677;E_nip_07133;E_nip_29848;E_nip_29847;E_nip_09447	E_nip_trans_02488_m.7532;E_nip_trans_50072_m.338293;E_nip_trans_38784_m.263000;E_nip_trans_38783_m.262996;E_nip_trans_03122_m.12369				17	16	17	19	18	16		11	11	12	14	13	11		8	7	9	9	9	7			323.31	0		17-11-8	16-11-7	17-12-9	19-14-9	18-13-9	16-11-7		46.4
1697	E_nip_15005	E_nip_trans_28901_m.199157	TRUE	3	3773700000			97.744	886		3	E_nip_15005;E_nip_32767;E_nip_30446	E_nip_trans_28901_m.199157;E_nip_trans_68139_m.433522;E_nip_trans_10129_m.64378				26	23	30	43	28	25		26	23	30	43	28	25		26	23	30	43	28	25			323.31	0		26-26-26	23-23-23	30-30-30	43-43-43	28-28-28	25-25-25		40.2
556	E_nip_01442	E_nip_trans_28423_m.194612	TRUE	1	3740900000			41.768	376		1	E_nip_01442	E_nip_trans_28423_m.194612				23	23	27	26	32	25		2	2	2	2	2	2		0	0	0	0	0	0			212.44	0		23-2-0	23-2-0	27-2-0	26-2-0	32-2-0	25-2-0		76.1
554	E_nip_01420	E_nip_trans_40310_m.276411	TRUE	3	3727000000			63.382	592		3	E_nip_01420;E_nip_27586;E_nip_04663	E_nip_trans_40310_m.276411;E_nip_trans_27850_m.189391;E_nip_trans_11814_m.82856				26	19	27	29	26	22		26	19	27	29	26	22		26	19	27	29	26	22			323.31	0		26-26-26	19-19-19	27-27-27	29-29-29	26-26-26	22-22-22		60.1
677	E_nip_02866	E_nip_trans_06306_m.26834	TRUE	3	3684400000			50.091	447		3	E_nip_02866;E_nip_07043;E_nip_15210	E_nip_trans_06306_m.26834;E_nip_trans_38170_m.259056;E_nip_trans_03940_m.16975				18	18	18	21	19	17		18	18	18	21	19	17		18	18	18	21	19	17			323.31	0		18-18-18	18-18-18	18-18-18	21-21-21	19-19-19	17-17-17		57.9
1030	E_nip_06493	E_nip_trans_09212_m.55311	TRUE	1	3651900000			36.477	341		1	E_nip_06493	E_nip_trans_09212_m.55311				12	12	16	16	17	17		12	12	16	16	17	17		12	12	16	16	17	17			237.68	0		12-12-12	12-12-12	16-16-16	16-16-16	17-17-17	17-17-17		42.8
2620	E_nip_31525	E_nip_trans_05059_m.21626	TRUE	1	3645800000			13.548	126		1	E_nip_31525	E_nip_trans_05059_m.21626				2	2	2	4	5	4		2	2	2	4	5	4		2	2	2	4	5	4			323.31	0		2-2-2	2-2-2	2-2-2	4-4-4	5-5-5	4-4-4		23.8
453	E_nip_00591	E_nip_trans_38808_m.263194	TRUE	4	3552600000			38.151	331		4	E_nip_00591;E_nip_27751;E_nip_28253;E_nip_17301	E_nip_trans_38808_m.263194;E_nip_trans_65982_m.403237;E_nip_trans_07045_m.32532;E_nip_trans_60570_m.379408				14	14	15	17	14	11		14	14	15	17	14	11		2	1	2	1	2	1			243.91	0		14-14-2	14-14-1	15-15-2	17-17-1	14-14-2	11-11-1		51.1
2108	E_nip_21617	E_nip_trans_07360_m.35464	TRUE	1	3515200000			40.607	361		1	E_nip_21617	E_nip_trans_07360_m.35464				14	9	13	19	15	11		14	9	13	19	15	11		14	9	13	19	15	11			196.77	0		14-14-14	9-9-9	13-13-13	19-19-19	15-15-15	11-11-11		45.7
1514	E_nip_32072	E_nip_trans_27185_m.184240	TRUE	3	3481100000			24.273	209		3	E_nip_32072;E_nip_12605;E_nip_31097	E_nip_trans_27185_m.184240;E_nip_trans_03547_m.14906;E_nip_trans_06255_m.26413				9	10	10	14	14	9		9	10	10	14	14	9		1	2	2	4	3	3			205.18	0		9-9-1	10-10-2	10-10-2	14-14-4	14-14-3	9-9-3		46.9
1809	E_nip_16681	E_nip_trans_00334_m.567	TRUE	1	3416300000			24.657	213		1	E_nip_16681	E_nip_trans_00334_m.567				10	10	14	14	18	14		4	6	8	7	9	7		0	0	0	0	0	0			70.532	0		10-4-0	10-6-0	14-8-0	14-7-0	18-9-0	14-7-0		44.1
1122	E_nip_31862	E_nip_trans_02501_m.7646	TRUE	3	3380200000			59.371	548		3	E_nip_31862;E_nip_07253;E_nip_07165	E_nip_trans_02501_m.7646;E_nip_trans_50080_m.338375;E_nip_trans_38188_m.259195				25	15	23	29	22	19		25	15	23	29	22	19		25	15	23	29	22	19			323.31	0		25-25-25	15-15-15	23-23-23	29-29-29	22-22-22	19-19-19		58.8
904	E_nip_05287	E_nip_trans_52425_m.350778	TRUE	1	3366700000			18.249	155		1	E_nip_05287	E_nip_trans_52425_m.350778				10	18	14	11	10	11		10	18	14	11	10	11		7	10	8	6	6	6			323.31	0		10-10-7	18-18-10	14-14-8	11-11-6	10-10-6	11-11-6		48.4
2258	E_nip_23924	E_nip_trans_58753_m.371700	TRUE	2	3341600000			18.196	165		2	E_nip_23924;E_nip_24076	E_nip_trans_58753_m.371700;E_nip_trans_06528_m.28150				9	8	9	9	10	10		1	1	1	1	1	1		1	1	1	1	1	1			15.422	0		9-1-1	8-1-1	9-1-1	9-1-1	10-1-1	10-1-1		58.8
2192	E_nip_23075	E_nip_trans_28659_m.196828	TRUE	2	3325200000			19.333	167		2	E_nip_23075;E_nip_02887	E_nip_trans_28659_m.196828;E_nip_trans_08796_m.50464				10	12	14	14	16	14		6	6	6	7	7	7		0	0	0	0	0	0			207.58	0		10-6-0	12-6-0	14-6-0	14-7-0	16-7-0	14-7-0		45.5
1846	E_nip_17061	E_nip_trans_00364_m.652	TRUE	1	3276600000			7.027	61		1	E_nip_17061	E_nip_trans_00364_m.652				2	2	2	2	2	2		2	2	2	2	2	2		2	2	2	2	2	2			86.038	0		2-2-2	2-2-2	2-2-2	2-2-2	2-2-2	2-2-2		36.1
2000	E_nip_19827	E_nip_trans_50525_m.342041	TRUE	2	3272200000			18.191	155		2	E_nip_19827;E_nip_33557	E_nip_trans_50525_m.342041;E_nip_trans_00192_m.297				2	3	3	2	2	2		2	3	3	2	2	2		2	3	3	2	2	2			30.735	0		2-2-2	3-3-3	3-3-3	2-2-2	2-2-2	2-2-2		5.8
2650	E_nip_32137	E_nip_trans_03774_m.16117	TRUE	3	3265900000			24.093	214		3	E_nip_32137;E_nip_11731;E_nip_11732	E_nip_trans_03774_m.16117;E_nip_trans_06062_m.25120;E_nip_trans_06063_m.25134				7	10	9	11	12	10		7	10	9	11	12	10		5	8	7	9	10	8			323.31	0		7-7-5	10-10-8	9-9-7	11-11-9	12-12-10	10-10-8		43.9
2030	E_nip_20326	E_nip_trans_55817_m.362265	TRUE	1	3251600000			17.922	162		1	E_nip_20326	E_nip_trans_55817_m.362265				9	5	10	9	9	8		9	5	10	9	9	8		9	5	10	9	9	8			143.9	0		9-9-9	5-5-5	10-10-10	9-9-9	9-9-9	8-8-8		81.5
2264	E_nip_23956	E_nip_trans_06512_m.27973	TRUE	1	3235600000			20.987	184		1	E_nip_23956	E_nip_trans_06512_m.27973				8	7	7	9	6	7		5	5	5	6	5	5		3	3	3	4	3	3			79.266	0		8-5-3	7-5-3	7-5-3	9-6-4	6-5-3	7-5-3		43.5
2606	E_nip_31028	E_nip_trans_05000_m.21390	TRUE	1	3204600000			15.017	135		1	E_nip_31028	E_nip_trans_05000_m.21390				7	6	8	8	6	6		7	6	8	8	6	6		7	6	8	8	6	6			267.09	0		7-7-7	6-6-6	8-8-8	8-8-8	6-6-6	6-6-6		70.4
1370	E_nip_10665	E_nip_trans_28189_m.192345	TRUE	2	3188000000			59.653	543		2	E_nip_10665;E_nip_14651	E_nip_trans_28189_m.192345;E_nip_trans_06477_m.27501				23	21	21	31	23	17		23	21	21	31	23	17		23	21	21	31	23	17			323.31	0		23-23-23	21-21-21	21-21-21	31-31-31	23-23-23	17-17-17		49.5
2366	E_nip_26239	E_nip_trans_39520_m.268981	TRUE	2	3187300000			16.981	152		2	E_nip_26239;E_nip_29443	E_nip_trans_39520_m.268981;E_nip_trans_51887_m.348756				7	6	7	6	8	7		7	6	7	6	8	7		1	1	2	1	2	1			76.271	0		7-7-1	6-6-1	7-7-2	6-6-1	8-8-2	7-7-1		59.9
1816	E_nip_16798	E_nip_trans_60535_m.379060	TRUE	3	3180200000			23.424	215		3	E_nip_16798;E_nip_18254;E_nip_32745	E_nip_trans_60535_m.379060;E_nip_trans_27783_m.188888;E_nip_trans_02590_m.8446				4	5	6	8	8	6		4	5	6	8	8	6		4	5	6	8	8	6			301.06	0		4-4-4	5-5-5	6-6-6	8-8-8	8-8-8	6-6-6		22.3
2353	E_nip_25947	E_nip_trans_40992_m.282130	TRUE	1	3167600000			53.048	473		1	E_nip_25947	E_nip_trans_40992_m.282130				15	11	14	16	17	14		14	11	14	15	16	13		14	11	14	15	16	13			323.31	0		15-14-14	11-11-11	14-14-14	16-15-15	17-16-16	14-13-13		46.9
2393	E_nip_29637	E_nip_trans_38766_m.262899	TRUE	2	3162000000			13.186	122		2	E_nip_29637;E_nip_26702	E_nip_trans_38766_m.262899;E_nip_trans_04145_m.17940				3	3	3	4	5	5		3	3	3	4	5	5		3	3	3	4	5	5			268.41	0		3-3-3	3-3-3	3-3-3	4-4-4	5-5-5	5-5-5		41.8
848	E_nip_04771	E_nip_trans_28853_m.198611	TRUE	2	3157900000			39.855	345		2	E_nip_04771;E_nip_09765	E_nip_trans_28853_m.198611;E_nip_trans_67484_m.424887				12	9	12	15	12	14		12	9	12	15	12	14		12	9	12	15	12	14			166.86	0		12-12-12	9-9-9	12-12-12	15-15-15	12-12-12	14-14-14		40
1456	E_nip_11914	E_nip_trans_50800_m.343679	TRUE	3	3139200000			25.988	234		3	E_nip_11914;E_nip_33118;E_nip_26018	E_nip_trans_50800_m.343679;E_nip_trans_07885_m.40932;E_nip_trans_39500_m.268802				15	10	14	15	14	9		15	10	14	15	14	9		15	10	14	15	14	9			152.79	0		15-15-15	10-10-10	14-14-14	15-15-15	14-14-14	9-9-9		71.4
1528	E_nip_12760	E_nip_trans_28531_m.195518	TRUE	2	3058200000			279.69	2521		2	E_nip_12760;E_nip_12887	E_nip_trans_28531_m.195518;E_nip_trans_08817_m.50752				28	20	34	43	28	22		28	20	34	43	28	22		28	20	34	43	28	22			323.31	0		28-28-28	20-20-20	34-34-34	43-43-43	28-28-28	22-22-22		12.7
774	E_nip_04061	E_nip_trans_18042_m.140894	TRUE	3	3034200000			12.729	118		3	E_nip_04061;E_nip_19019;E_nip_34931	E_nip_trans_18042_m.140894;E_nip_trans_33314_m.236443;E_nip_trans_04204_m.18224				3	2	4	3	3	2		3	2	4	3	3	2		0	0	0	0	0	0			250.88	0		3-3-0	2-2-0	4-4-0	3-3-0	3-3-0	2-2-0		33.1
2156	E_nip_22525	E_nip_trans_42984_m.299594	TRUE	1	3022400000			67.479	578		1	E_nip_22525	E_nip_trans_42984_m.299594				22	18	30	30	18	12		22	18	30	30	18	12		22	18	30	30	18	12			323.31	0		22-22-22	18-18-18	30-30-30	30-30-30	18-18-18	12-12-12		38.1
2443	E_nip_27381	E_nip_trans_50262_m.340075	TRUE	2	2987300000			43.347	405		2	E_nip_27381;E_nip_32017	E_nip_trans_50262_m.340075;E_nip_trans_37932_m.257682				6	4	4	6	6	6		6	4	4	6	6	6		5	4	3	4	4	5			317.26	0		6-6-5	4-4-4	4-4-3	6-6-4	6-6-4	6-6-5		26.2
976	E_nip_06158	E_nip_trans_67036_m.417758	TRUE	1	2981600000			59.53	543		1	E_nip_06158	E_nip_trans_67036_m.417758				20	21	22	31	24	14		20	21	22	31	24	14		20	21	22	31	24	14			323.31	0		20-20-20	21-21-21	22-22-22	31-31-31	24-24-24	14-14-14		51.4
2820	E_nip_36742	E_nip_trans_08387_m.45751	TRUE	2	2981300000			105.34	933		2	E_nip_36742;E_nip_36745	E_nip_trans_08387_m.45751;E_nip_trans_08388_m.45770				25	18	24	38	25	23		25	18	24	38	25	23		25	18	24	38	25	23			323.31	0		25-25-25	18-18-18	24-24-24	38-38-38	25-25-25	23-23-23		33.5
1385	E_nip_10823	E_nip_trans_07223_m.34160	TRUE	1	2938500000			40.279	363		1	E_nip_10823	E_nip_trans_07223_m.34160				10	9	12	15	12	15		10	9	12	15	12	15		10	9	12	15	12	15			232.06	0		10-10-10	9-9-9	12-12-12	15-15-15	12-12-12	15-15-15		37.5
421	E_nip_00200	E_nip_trans_04602_m.19943	TRUE	3	2898700000			20.696	177		3	E_nip_00200;E_nip_27222;E_nip_21242	E_nip_trans_04602_m.19943;E_nip_trans_51494_m.347074;E_nip_trans_11276_m.76242				4	6	5	6	6	7		4	6	5	6	6	7		4	6	5	6	6	7			323.31	0		4-4-4	6-6-6	5-5-5	6-6-6	6-6-6	7-7-7		31.6
2161	E_nip_22562	E_nip_trans_27045_m.183436	TRUE	5	2884400000			38.729	344		5	E_nip_22562;E_nip_22561;E_nip_04314;E_nip_09455;E_nip_11632	E_nip_trans_27045_m.183436;E_nip_trans_27043_m.183412;E_nip_trans_65372_m.396701;E_nip_trans_03125_m.12386;E_nip_trans_06058_m.25087				14	12	18	18	11	14		14	12	18	18	11	14		13	11	18	17	10	13			323.31	0		14-14-13	12-12-11	18-18-18	18-18-17	11-11-10	14-14-13		43.3
1090	E_nip_07021	E_nip_trans_50063_m.338182	TRUE	2	2859000000			60.18	550		2	E_nip_07021;E_nip_27019	E_nip_trans_50063_m.338182;E_nip_trans_65926_m.402409				21	12	23	28	19	17		21	12	23	28	19	17		21	12	23	28	19	17			323.31	0		21-21-21	12-12-12	23-23-23	28-28-28	19-19-19	17-17-17		50
2810	E_nip_36353	E_nip_trans_28071_m.191268	TRUE	1	2842600000			6.1202	53		1	E_nip_36353	E_nip_trans_28071_m.191268				1	1	1	1	1	1		1	1	1	1	1	1		1	1	1	1	1	1			202.89	0		1-1-1	1-1-1	1-1-1	1-1-1	1-1-1	1-1-1		22.6
2574	E_nip_30262	E_nip_trans_28382_m.194164	TRUE	2	2815200000			550.74	4843		2	E_nip_30262;E_nip_36442	E_nip_trans_28382_m.194164;E_nip_trans_08350_m.45431				71	44	50	108	70	27		71	44	50	108	70	27		67	40	48	103	66	25			323.31	0		71-71-67	44-44-40	50-50-48	108-108-103	70-70-66	27-27-25		18.3
2401	E_nip_26761	E_nip_trans_50215_m.339641	TRUE	3	2814300000			25.276	219		3	E_nip_26761;E_nip_09233;E_nip_09235	E_nip_trans_50215_m.339641;E_nip_trans_09603_m.58823;E_nip_trans_09604_m.58829				8	4	6	8	10	9		8	4	6	8	10	9		8	4	6	8	10	9			217.44	0		8-8-8	4-4-4	6-6-6	8-8-8	10-10-10	9-9-9		42
2720	E_nip_33786	E_nip_trans_30247_m.211708	TRUE	3	2809100000			87.979	794		3	E_nip_33786;E_nip_10165;E_nip_25305	E_nip_trans_30247_m.211708;E_nip_trans_12363_m.88474;E_nip_trans_02811_m.10209				31	23	24	33	26	25		31	23	24	33	26	25		28	20	21	30	23	22			323.31	0		31-31-28	23-23-20	24-24-21	33-33-30	26-26-23	25-25-22		52
1015	E_nip_06413	E_nip_trans_67051_m.418165	TRUE	2	2796700000			69.088	613		2	E_nip_06413;E_nip_11879	E_nip_trans_67051_m.418165;E_nip_trans_04737_m.20441				21	16	22	26	19	10		21	16	22	26	19	10		20	16	21	25	18	10			323.31	0		21-21-20	16-16-16	22-22-21	26-26-25	19-19-18	10-10-10		40.5
2181	E_nip_22937	E_nip_trans_08910_m.51734	TRUE	2	2796400000			60.131	553		2	E_nip_22937;E_nip_19030	E_nip_trans_08910_m.51734;E_nip_trans_00705_m.1452				23	19	23	26	21	15		23	19	23	26	21	15		23	19	23	26	21	15			323.31	0		23-23-23	19-19-19	23-23-23	26-26-26	21-21-21	15-15-15		52.3
2467	E_nip_27851	E_nip_trans_65995_m.403419	TRUE	2	2792100000			71.472	657		2	E_nip_27851;E_nip_28444	E_nip_trans_65995_m.403419;E_nip_trans_07060_m.32724				21	16	21	26	25	21		21	15	21	25	25	21		21	15	21	25	25	21			306.15	0		21-21-21	16-15-15	21-21-21	26-25-25	25-25-25	21-21-21		38.2
954	E_nip_05857	E_nip_trans_06720_m.29585	TRUE	1	2785700000			84.937	751		1	E_nip_05857	E_nip_trans_06720_m.29585				18	14	18	30	32	25		18	14	18	30	32	25		17	14	17	29	31	24			323.31	0		18-18-17	14-14-14	18-18-17	30-30-29	32-32-31	25-25-24		28.1
1492	E_nip_12359	E_nip_trans_38943_m.264216	TRUE	3	2739600000			87.984	801		3	E_nip_12359;E_nip_12361;E_nip_12358	E_nip_trans_38943_m.264216;E_nip_trans_38944_m.264234;E_nip_trans_38942_m.264202				21	16	20	24	24	20		21	16	20	24	24	20		21	16	20	24	24	20			323.31	0		21-21-21	16-16-16	20-20-20	24-24-24	24-24-24	20-20-20		32.5
2663	E_nip_32362	E_nip_trans_02550_m.8078	TRUE	4	2737500000			44.304	388		4	E_nip_32362;E_nip_26677;E_nip_06679;E_nip_10359	E_nip_trans_02550_m.8078;E_nip_trans_38319_m.259997;E_nip_trans_27612_m.187352;E_nip_trans_55743_m.361747				12	11	15	24	16	6		12	11	15	24	16	6		12	11	15	24	16	6			323.31	0		12-12-12	11-11-11	15-15-15	24-24-24	16-16-16	6-6-6		44.6
1973	E_nip_19493	E_nip_trans_38606_m.261683	TRUE	2	2731600000			71.768	642		2	E_nip_19493;E_nip_16634	E_nip_trans_38606_m.261683;E_nip_trans_06827_m.30558				16	14	25	29	23	17		16	14	25	29	23	17		16	14	25	29	23	17			323.31	0		16-16-16	14-14-14	25-25-25	29-29-29	23-23-23	17-17-17		30.1
1382	E_nip_14203	E_nip_trans_66624_m.411977	TRUE	5	2685800000			45.989	432		5	E_nip_14203;E_nip_10795;E_nip_10792;E_nip_14201;E_nip_10790	E_nip_trans_66624_m.411977;E_nip_trans_28199_m.192464;E_nip_trans_28198_m.192453;E_nip_trans_66622_m.411954;E_nip_trans_28197_m.192441				16	10	16	23	20	18		16	10	16	23	20	18		16	10	16	23	20	18			312.22	0		16-16-16	10-10-10	16-16-16	23-23-23	20-20-20	18-18-18		48.6
1878	E_nip_25379	E_nip_trans_27481_m.186526	TRUE	5	2655300000			24.981	214		5	E_nip_25379;E_nip_17429;E_nip_17432;E_nip_19486;E_nip_25380	E_nip_trans_27481_m.186526;E_nip_trans_65834_m.401350;E_nip_trans_65836_m.401381;E_nip_trans_38601_m.261625;E_nip_trans_27482_m.186539				8	2	11	7	11	7		8	2	11	7	11	7		8	2	11	7	11	7			323.31	0		8-8-8	2-2-2	11-11-11	7-7-7	11-11-11	7-7-7		32.2
759	E_nip_16898	E_nip_trans_50108_m.338660	TRUE	2	2593000000			36.169	336		2	E_nip_16898;E_nip_03951	E_nip_trans_50108_m.338660;E_nip_trans_65342_m.396268				10	5	13	12	12	9		10	5	13	12	12	9		10	5	13	12	12	9			201.4	0		10-10-10	5-5-5	13-13-13	12-12-12	12-12-12	9-9-9		39
800	E_nip_04372	E_nip_trans_03847_m.16487	TRUE	1	2535900000			13.826	123		1	E_nip_04372	E_nip_trans_03847_m.16487				6	5	6	6	5	6		4	4	4	4	4	4		4	4	4	4	4	4			195.67	0		6-4-4	5-4-4	6-4-4	6-4-4	5-4-4	6-4-4		59.3
1074	E_nip_06875	E_nip_trans_50050_m.338042	TRUE	1	2533600000			59.1	538		1	E_nip_06875	E_nip_trans_50050_m.338042				21	17	22	25	19	12		21	17	22	25	19	12		17	14	18	21	16	9			323.31	0		21-21-17	17-17-14	22-22-18	25-25-21	19-19-16	12-12-9		49.3
1111	E_nip_07131	E_nip_trans_50070_m.338266	TRUE	3	2504100000			45.239	401		3	E_nip_07131;E_nip_12106;E_nip_12103	E_nip_trans_50070_m.338266;E_nip_trans_06094_m.25466;E_nip_trans_06093_m.25453				15	12	17	24	17	11		15	12	17	24	17	11		15	12	17	24	17	11			242.76	0		15-15-15	12-12-12	17-17-17	24-24-24	17-17-17	11-11-11		44.6
1022	E_nip_06451	E_nip_trans_65715_m.400147	TRUE	1	2468900000			36.207	322		1	E_nip_06451	E_nip_trans_65715_m.400147				14	9	14	21	14	9		14	9	14	21	14	9		14	9	14	21	14	9			216.45	0		14-14-14	9-9-9	14-14-14	21-21-21	14-14-14	9-9-9		50.9
2244	E_nip_23670	E_nip_trans_07737_m.39207	TRUE	1	2459300000			42.096	369		1	E_nip_23670	E_nip_trans_07737_m.39207				17	14	22	26	26	21		17	14	22	26	26	21		13	10	18	21	21	18			277.95	0		17-17-13	14-14-10	22-22-18	26-26-21	26-26-21	21-21-18		49.1
1073	E_nip_06861	E_nip_trans_67080_m.418847	TRUE	6	2408300000			32.296	289		6	E_nip_06861;E_nip_13036;E_nip_06722;E_nip_29813;E_nip_03123;E_nip_13882	E_nip_trans_67080_m.418847;E_nip_trans_28554_m.195818;E_nip_trans_67079_m.418833;E_nip_trans_08616_m.48399;E_nip_trans_01072_m.2425;E_nip_trans_61346_m.384357				11	12	14	17	13	14		11	12	14	17	13	14		11	12	14	17	13	14			191.38	0		11-11-11	12-12-12	14-14-14	17-17-17	13-13-13	14-14-14		55.7
634	E_nip_02170	E_nip_trans_03491_m.14601	TRUE	5	2395300000			24.749	225		5	E_nip_02170;E_nip_19959;E_nip_20517;E_nip_20518;E_nip_12761	E_nip_trans_03491_m.14601;E_nip_trans_60971_m.382352;E_nip_trans_09762_m.60627;E_nip_trans_09763_m.60630;E_nip_trans_67899_m.430478				8	7	12	11	13	13		8	7	12	11	13	13		8	7	12	11	13	13			290.47	0		8-8-8	7-7-7	12-12-12	11-11-11	13-13-13	13-13-13		41.8
2589	E_nip_30610	E_nip_trans_10148_m.64604	TRUE	1	2393600000			106.79	980		1	E_nip_30610	E_nip_trans_10148_m.64604				31	19	28	40	23	19		27	14	24	36	19	16		26	14	23	35	18	16			306.62	0		31-27-26	19-14-14	28-24-23	40-36-35	23-19-18	19-16-16		34.3
933	E_nip_05590	E_nip_trans_06703_m.29453	TRUE	2	2365200000			21.625	192		2	E_nip_05590;E_nip_00820	E_nip_trans_06703_m.29453;E_nip_trans_62491_m.389025				7	8	8	11	8	8		7	8	8	11	8	8		7	8	8	11	8	8			122.52	0		7-7-7	8-8-8	8-8-8	11-11-11	8-8-8	8-8-8		53.6
1266	E_nip_09274	E_nip_trans_12302_m.87806	TRUE	2	2333700000			67.295	617		2	E_nip_09274;E_nip_00056	E_nip_trans_12302_m.87806;E_nip_trans_43955_m.307285				18	10	24	28	25	22		18	10	24	28	25	22		3	2	7	7	8	5			323.31	0		18-18-3	10-10-2	24-24-7	28-28-7	25-25-8	22-22-5		42.6
645	E_nip_02369	E_nip_trans_16701_m.130584	TRUE	3	2332500000			42.002	381		3	E_nip_02369;E_nip_13716;E_nip_14291	E_nip_trans_16701_m.130584;E_nip_trans_02381_m.6419;E_nip_trans_58682_m.371074				9	8	11	13	14	15		9	8	11	13	14	15		9	8	11	13	14	15			228.22	0		9-9-9	8-8-8	11-11-11	13-13-13	14-14-14	15-15-15		31.5
1282	E_nip_09509	E_nip_trans_33298_m.236300	TRUE	2	2300600000			124.95	1281		2	E_nip_09509;E_nip_30775	E_nip_trans_33298_m.236300;E_nip_trans_07460_m.36415				4	5	9	7	13	11		4	5	9	7	13	11		4	5	9	7	13	11			210.23	0		4-4-4	5-5-5	9-9-9	7-7-7	13-13-13	11-11-11		3.3
2309	E_nip_24801	E_nip_trans_06596_m.28760	TRUE	3	2291000000			112.86	1020		3	E_nip_24801;E_nip_14746;E_nip_14836	E_nip_trans_06596_m.28760;E_nip_trans_27319_m.185378;E_nip_trans_27320_m.185397				20	15	25	26	32	24		20	15	25	26	32	24		0	0	0	0	0	0			323.31	0		20-20-0	15-15-0	25-25-0	26-26-0	32-32-0	24-24-0		25.1
1115	E_nip_07162	E_nip_trans_38185_m.259171	TRUE	2	2272300000			38.616	348		2	E_nip_07162;E_nip_23968	E_nip_trans_38185_m.259171;E_nip_trans_01264_m.3197				11	10	13	16	13	12		11	10	13	16	13	12		5	3	5	8	5	5			176.36	0		11-11-5	10-10-3	13-13-5	16-16-8	13-13-5	12-12-5		37.1
1712	E_nip_15246	E_nip_trans_27361_m.185702	TRUE	4	2269200000			40.431	355		4	E_nip_15246;E_nip_26642;E_nip_24373;E_nip_26632	E_nip_trans_27361_m.185702;E_nip_trans_49997_m.337383;E_nip_trans_58798_m.372043;E_nip_trans_06949_m.31583				12	13	13	16	17	13		12	13	13	16	17	13		12	13	13	16	17	13			323.31	0		12-12-12	13-13-13	13-13-13	16-16-16	17-17-17	13-13-13		41.4
1570	E_nip_13249	E_nip_trans_01107_m.2568	TRUE	1	2228200000			34.906	319		1	E_nip_13249	E_nip_trans_01107_m.2568				9	9	10	9	10	8		9	9	10	9	10	8		4	5	5	5	5	4			119.26	0		9-9-4	9-9-5	10-10-5	9-9-5	10-10-5	8-8-4		34.2
1036	E_nip_06534	E_nip_trans_27606_m.187295	TRUE	3	2182500000			58.114	539		3	E_nip_06534;E_nip_32087;E_nip_06177	E_nip_trans_27606_m.187295;E_nip_trans_02520_m.7809;E_nip_trans_60441_m.377949				14	14	17	23	11	12		14	14	17	23	11	12		13	13	15	22	10	11			323.31	0		14-14-13	14-14-13	17-17-15	23-23-22	11-11-10	12-12-11		34.9
1336	E_nip_10239	E_nip_trans_11124_m.74826	TRUE	1	2179000000			22.227	200		1	E_nip_10239	E_nip_trans_11124_m.74826				10	9	9	9	12	13		9	8	8	8	11	12		9	8	8	8	11	12			323.31	0		10-9-9	9-8-8	9-8-8	9-8-8	12-11-11	13-12-12		60
573	E_nip_01583	E_nip_trans_03454_m.14395	TRUE	2	2155600000			21.302	190		2	E_nip_01583;E_nip_28322	E_nip_trans_03454_m.14395;E_nip_trans_16244_m.126623				9	8	10	9	14	13		9	8	10	9	14	13		9	8	10	9	14	13			323.31	0		9-9-9	8-8-8	10-10-10	9-9-9	14-14-14	13-13-13		71.1
1632	E_nip_13906	E_nip_trans_53713_m.355314	TRUE	4	2154600000			7.9126	71		4	E_nip_13906;E_nip_11300;E_nip_08946;E_nip_21510	E_nip_trans_53713_m.355314;E_nip_trans_66214_m.406366;E_nip_trans_00649_m.1253;E_nip_trans_07359_m.35458				4	4	3	8	6	5		4	4	3	8	6	5		4	4	3	8	6	5			57.829	0		4-4-4	4-4-4	3-3-3	8-8-8	6-6-6	5-5-5		56.3
2518	E_nip_29300	E_nip_trans_09813_m.61230	TRUE	2	2137600000			93.702	853		2	E_nip_29300;E_nip_29301	E_nip_trans_09813_m.61230;E_nip_trans_09814_m.61244				21	16	17	26	20	14		21	16	17	26	20	14		21	16	17	26	20	14			249.61	0		21-21-21	16-16-16	17-17-17	26-26-26	20-20-20	14-14-14		29.9
1808	E_nip_32516	E_nip_trans_01322_m.3418	TRUE	2	2133700000			6.8107	63		2	E_nip_32516;E_nip_16668	E_nip_trans_01322_m.3418;E_nip_trans_60521_m.378906				2	2	2	2	2	2		2	2	2	2	2	2		2	2	2	2	2	2			18.604	0		2-2-2	2-2-2	2-2-2	2-2-2	2-2-2	2-2-2		27
1409	E_nip_11172	E_nip_trans_15201_m.116776	TRUE	2	2125200000			41.782	376		2	E_nip_11172;E_nip_01278	E_nip_trans_15201_m.116776;E_nip_trans_03432_m.14251				23	23	27	27	33	26		2	3	3	3	3	3		0	0	0	0	0	0			205.29	0		23-2-0	23-3-0	27-3-0	27-3-0	33-3-0	26-3-0		76.1
1152	E_nip_07606	E_nip_trans_08050_m.42267	TRUE	1	2124700000			35.247	316		1	E_nip_07606	E_nip_trans_08050_m.42267				12	11	15	15	11	7		12	11	15	15	11	7		12	11	15	15	11	7			179.5	0		12-12-12	11-11-11	15-15-15	15-15-15	11-11-11	7-7-7		44
2548	E_nip_29811	E_nip_trans_03361_m.13859	TRUE	4	2107600000			34.877	318		4	E_nip_29811;E_nip_22181;E_nip_11327;E_nip_20439	E_nip_trans_03361_m.13859;E_nip_trans_27003_m.183167;E_nip_trans_06028_m.24828;E_nip_trans_55823_m.362298				14	9	13	15	11	12		14	9	13	15	11	12		14	9	13	15	11	12			218.03	0		14-14-14	9-9-9	13-13-13	15-15-15	11-11-11	12-12-12		56.3
2763	E_nip_35202	E_nip_trans_00541_m.1035	TRUE	2	2060600000			36.863	331		2	E_nip_35202;E_nip_17676	E_nip_trans_00541_m.1035;E_nip_trans_38272_m.259648				15	15	13	16	17	13		8	9	5	9	9	7		1	1	1	1	1	1			172.65	0		15-8-1	15-9-1	13-5-1	16-9-1	17-9-1	13-7-1		55.6
2474	E_nip_28060	E_nip_trans_07021_m.32220	TRUE	6	2055300000			41.514	365		6	E_nip_28060;E_nip_04523;E_nip_04519;E_nip_28062;E_nip_17347;E_nip_17489	E_nip_trans_07021_m.32220;E_nip_trans_28837_m.198540;E_nip_trans_28835_m.198534;E_nip_trans_07022_m.32225;E_nip_trans_04077_m.17642;E_nip_trans_04088_m.17694				15	12	11	19	14	14		15	12	11	19	14	14		0	0	0	0	0	0			323.31	0		15-15-0	12-12-0	11-11-0	19-19-0	14-14-0	14-14-0		46.6
987	E_nip_31606	E_nip_trans_32649_m.231633	TRUE	2	2034000000			10.651	91		2	E_nip_31606;E_nip_06261	E_nip_trans_32649_m.231633;E_nip_trans_39365_m.267518				0	6	5	4	5	1		0	6	5	4	5	1		0	6	5	4	5	1			75.995	0		0-0-0	6-6-6	5-5-5	4-4-4	5-5-5	1-1-1		0
1767	E_nip_16101	E_nip_trans_02773_m.9930	TRUE	5	2030400000			45.323	407		5	E_nip_16101;E_nip_24142;E_nip_24049;E_nip_10780;E_nip_33122	E_nip_trans_02773_m.9930;E_nip_trans_51031_m.344884;E_nip_trans_39130_m.265604;E_nip_trans_28192_m.192369;E_nip_trans_07888_m.40978				3	3	7	8	5	3		3	3	7	8	5	3		3	3	7	8	5	3			246.35	0		3-3-3	3-3-3	7-7-7	8-8-8	5-5-5	3-3-3		12.5
1900	E_nip_17895	E_nip_trans_08123_m.43045	TRUE	2	2023200000			85.097	778		2	E_nip_17895;E_nip_17896	E_nip_trans_08123_m.43045;E_nip_trans_08124_m.43063				7	8	13	17	8	8		7	8	13	17	8	8		0	0	3	5	1	0			257.2	0		7-7-0	8-8-0	13-13-3	17-17-5	8-8-1	8-8-0		13.5
527	E_nip_01211	E_nip_trans_09920_m.62252	TRUE	1	2011900000			47.318	437		1	E_nip_01211	E_nip_trans_09920_m.62252				10	11	16	17	15	16		10	11	16	17	15	16		10	11	16	17	15	16			310.41	0		10-10-10	11-11-11	16-16-16	17-17-17	15-15-15	16-16-16		27.9
540	E_nip_01295	E_nip_trans_03439_m.14291	TRUE	4	2008700000			31.18	273		4	E_nip_01295;E_nip_26709;E_nip_22201;E_nip_11431	E_nip_trans_03439_m.14291;E_nip_trans_29123_m.201139;E_nip_trans_41707_m.288552;E_nip_trans_06038_m.24937				10	7	13	13	10	5		10	7	13	13	10	5		10	7	13	13	10	5			141.61	0		10-10-10	7-7-7	13-13-13	13-13-13	10-10-10	5-5-5		40.7
508	E_nip_01025	E_nip_trans_38834_m.263410	TRUE	1	2006900000			66.942	575		1	E_nip_01025	E_nip_trans_38834_m.263410				18	18	19	27	14	17		18	18	19	27	14	17		18	18	19	27	14	17			303.93	0		18-18-18	18-18-18	19-19-19	27-27-27	14-14-14	17-17-17		32
869	E_nip_04963	E_nip_trans_01400_m.3719	TRUE	3	2005800000			15.655	136		3	E_nip_04963;E_nip_09771;E_nip_01559	E_nip_trans_01400_m.3719;E_nip_trans_67487_m.424950;E_nip_trans_40326_m.276523				5	6	8	8	8	7		5	6	8	8	8	7		4	6	7	7	8	6			126.87	0		5-5-4	6-6-6	8-8-7	8-8-7	8-8-8	7-7-6		41.2
2700	E_nip_33231	E_nip_trans_58892_m.372680	TRUE	4	2001000000			30.013	272		4	E_nip_33231;E_nip_13072;E_nip_22835;E_nip_18256	E_nip_trans_58892_m.372680;E_nip_trans_38998_m.264708;E_nip_trans_03650_m.15468;E_nip_trans_27784_m.188904				8	7	7	10	5	6		8	7	7	10	5	6		8	7	7	10	5	6			157.02	0		8-8-8	7-7-7	7-7-7	10-10-10	5-5-5	6-6-6		39.3
1865	E_nip_32910	E_nip_trans_06613_m.28933	TRUE	3	2000400000			48.486	436		3	E_nip_32910;E_nip_17309;E_nip_32911	E_nip_trans_06613_m.28933;E_nip_trans_60574_m.379445;E_nip_trans_06614_m.28943				11	11	14	19	14	13		11	11	14	19	14	13		11	11	14	19	14	13			199.97	0		11-11-11	11-11-11	14-14-14	19-19-19	14-14-14	13-13-13		36.7
923	E_nip_31978	E_nip_trans_19543_m.151143	TRUE	2	1996300000			77.624	698		2	E_nip_31978;E_nip_05520	E_nip_trans_19543_m.151143;E_nip_trans_48500_m.332431				12	9	17	18	17	19		12	9	17	18	17	19		12	9	17	18	17	19			323.31	0		12-12-12	9-9-9	17-17-17	18-18-18	17-17-17	19-19-19		29.4
2238	E_nip_23610	E_nip_trans_01236_m.3077	TRUE	3	1990900000			26.157	226		3	E_nip_23610;E_nip_26428;E_nip_36455	E_nip_trans_01236_m.3077;E_nip_trans_60625_m.379879;E_nip_trans_55666_m.361125				7	5	8	8	7	5		7	5	8	8	7	5		7	5	8	8	7	5			267.36	0		7-7-7	5-5-5	8-8-8	8-8-8	7-7-7	5-5-5		48.2
1338	E_nip_10254	E_nip_trans_38592_m.261518	TRUE	1	1979300000			39.826	359		1	E_nip_10254	E_nip_trans_38592_m.261518				6	5	8	15	8	9		6	5	8	15	8	9		6	5	8	15	8	9			304.65	0		6-6-6	5-5-5	8-8-8	15-15-15	8-8-8	9-9-9		23.1
413	E_nip_00020	E_nip_trans_66127_m.405379	TRUE	1	1942000000			92.086	817		1	E_nip_00020	E_nip_trans_66127_m.405379				12	9	22	23	21	18		11	8	21	22	20	17		0	0	0	0	0	0			323.31	0		12-11-0	9-8-0	22-21-0	23-22-0	21-20-0	18-17-0		25.8
1734	E_nip_15526	E_nip_trans_02725_m.9572	TRUE	6	1920100000			44.17	392		6	E_nip_15526;E_nip_10260;E_nip_10261;E_nip_16621;E_nip_16792;E_nip_16623	E_nip_trans_02725_m.9572;E_nip_trans_38596_m.261567;E_nip_trans_38597_m.261574;E_nip_trans_06820_m.30518;E_nip_trans_60531_m.379014;E_nip_trans_06821_m.30521				16	12	14	19	13	11		16	12	14	19	13	11		15	11	13	18	12	10			220.89	0		16-16-15	12-12-11	14-14-13	19-19-18	13-13-12	11-11-10		48.7
799	E_nip_04350	E_nip_trans_40716_m.280063	TRUE	2	1918200000			49.068	440		2	E_nip_04350;E_nip_22353	E_nip_trans_40716_m.280063;E_nip_trans_67949_m.431236				8	9	14	17	12	9		8	9	14	17	12	9		8	9	14	17	12	9			323.31	0		8-8-8	9-9-9	14-14-14	17-17-17	12-12-12	9-9-9		24.1
1018	E_nip_06429	E_nip_trans_50025_m.337755	TRUE	3	1910500000			28.372	259		3	E_nip_06429;E_nip_26357;E_nip_14525	E_nip_trans_50025_m.337755;E_nip_trans_39533_m.269134;E_nip_trans_66651_m.412254				3	5	5	6	4	2		3	5	5	6	4	2		3	5	5	6	4	2			67.481	0		3-3-3	5-5-5	5-5-5	6-6-6	4-4-4	2-2-2		12
2080	E_nip_21103	E_nip_trans_08569_m.47656	TRUE	1	1868400000			46.953	426		1	E_nip_21103	E_nip_trans_08569_m.47656				14	12	17	18	15	14		14	12	17	18	15	14		14	12	17	18	15	14			226.14	0		14-14-14	12-12-12	17-17-17	18-18-18	15-15-15	14-14-14		38.5
1468	E_nip_12089	E_nip_trans_38923_m.264056	TRUE	3	1865700000			50.444	452		3	E_nip_12089;E_nip_17373;E_nip_12091	E_nip_trans_38923_m.264056;E_nip_trans_27712_m.188303;E_nip_trans_38924_m.264071				11	11	15	17	12	6		11	11	15	17	12	6		5	6	10	12	7	4			323.31	0		11-11-5	11-11-6	15-15-10	17-17-12	12-12-7	6-6-4		32.3
1245	E_nip_09055	E_nip_trans_13534_m.100527	TRUE	1	1856400000			45.788	398		1	E_nip_09055	E_nip_trans_13534_m.100527				14	8	18	17	18	14		14	8	18	17	18	14		14	8	18	17	18	14			312.8	0		14-14-14	8-8-8	18-18-18	17-17-17	18-18-18	14-14-14		37.4
728	E_nip_03567	E_nip_trans_66553_m.410867	TRUE	1	1855000000			48.477	431		1	E_nip_03567	E_nip_trans_66553_m.410867				13	8	10	18	13	14		13	8	10	18	13	14		13	8	10	18	13	14			209.22	0		13-13-13	8-8-8	10-10-10	18-18-18	13-13-13	14-14-14		42.2
1414	E_nip_11287	E_nip_trans_15219_m.117036	TRUE	1	1848200000			41.742	376		1	E_nip_11287	E_nip_trans_15219_m.117036				22	22	26	26	32	24		1	2	2	3	3	2		1	2	2	3	3	2			66.574	0		22-1-1	22-2-2	26-2-2	26-3-3	32-3-3	24-2-2		64.1
2692	E_nip_33062	E_nip_trans_10575_m.69043	TRUE	1	1848100000			53.347	496		1	E_nip_33062	E_nip_trans_10575_m.69043				12	10	13	17	15	13		12	10	13	17	15	13		11	10	13	16	14	12			227.11	0		12-12-11	10-10-10	13-13-13	17-17-16	15-15-14	13-13-12		25.8
2391	E_nip_26679	E_nip_trans_05700_m.23764	TRUE	1	1825700000			11.291	98		1	E_nip_26679	E_nip_trans_05700_m.23764				6	5	3	5	6	5		4	4	3	4	5	4		4	4	3	4	5	4			175.95	0		6-4-4	5-4-4	3-3-3	5-4-4	6-5-5	5-4-4		68.4
512	E_nip_01061	E_nip_trans_09910_m.62200	TRUE	2	1806000000			6.9335	63		2	E_nip_01061;E_nip_23706	E_nip_trans_09910_m.62200;E_nip_trans_39108_m.265398				5	4	5	7	3	3		3	3	3	4	1	3		3	3	3	4	1	3			41.572	0		5-3-3	4-3-3	5-3-3	7-4-4	3-1-1	3-3-3		50.8
1220	E_nip_08686	E_nip_trans_68651_m.440210	TRUE	1	1798100000			56.181	523		1	E_nip_08686	E_nip_trans_68651_m.440210				9	5	18	19	18	21		9	5	18	19	18	21		8	5	17	18	17	20			323.31	0		9-9-8	5-5-5	18-18-17	19-19-18	18-18-17	21-21-20		23.5
2291	E_nip_24443	E_nip_trans_09000_m.52798	TRUE	1	1780800000			21.043	187		1	E_nip_24443	E_nip_trans_09000_m.52798				5	9	6	9	7	8		5	9	6	9	7	8		4	6	5	6	4	6			106.76	0		5-5-4	9-9-6	6-6-5	9-9-6	7-7-4	8-8-6		33.2
2298	E_nip_24565	E_nip_trans_51071_m.345081	TRUE	2	1774900000			24.789	218		2	E_nip_24565;E_nip_08584	E_nip_trans_51071_m.345081;E_nip_trans_39722_m.271070				11	6	11	13	6	4		11	6	11	13	6	4		11	6	11	13	6	4			145.19	0		11-11-11	6-6-6	11-11-11	13-13-13	6-6-6	4-4-4		50.9
1142	E_nip_07483	E_nip_trans_08041_m.42139	TRUE	3	1773700000			127.58	1125		3	E_nip_07483;E_nip_07482;E_nip_23102	E_nip_trans_08041_m.42139;E_nip_trans_08040_m.42119;E_nip_trans_02430_m.6960				23	14	21	40	27	22		23	14	21	40	27	22		22	14	21	38	26	21			323.31	0		23-23-22	14-14-14	21-21-21	40-40-38	27-27-26	22-22-21		22.5
2071	E_nip_20916	E_nip_trans_12491_m.89798	TRUE	2	1765200000			38.729	352		2	E_nip_20916;E_nip_26280	E_nip_trans_12491_m.89798;E_nip_trans_42229_m.293455				8	6	19	21	15	9		8	6	19	21	15	9		5	5	13	13	11	6			319.41	0		8-8-5	6-6-5	19-19-13	21-21-13	15-15-11	9-9-6		28.7
1426	E_nip_11510	E_nip_trans_06046_m.24985	TRUE	1	1762500000			116.59	1053		1	E_nip_11510	E_nip_trans_06046_m.24985				24	17	18	33	20	18		24	17	18	33	20	18		24	17	18	33	20	18			323.31	0		24-24-24	17-17-17	18-18-18	33-33-33	20-20-20	18-18-18		34.8
2778	E_nip_35524	E_nip_trans_38438_m.260893	TRUE	5	1760900000			33.419	307		5	E_nip_35524;E_nip_16161;E_nip_35523;E_nip_06690;E_nip_06689	E_nip_trans_38438_m.260893;E_nip_trans_01534_m.4132;E_nip_trans_38437_m.260884;E_nip_trans_06784_m.30115;E_nip_trans_06783_m.30105				11	8	9	14	11	8		11	8	9	14	11	8		2	2	2	2	2	2			323.31	0		11-11-2	8-8-2	9-9-2	14-14-2	11-11-2	8-8-2		55
2655	E_nip_32205	E_nip_trans_37950_m.257878	TRUE	1	1750100000			51.483	476		1	E_nip_32205	E_nip_trans_37950_m.257878				11	11	17	18	19	8		11	11	17	18	19	8		3	3	7	9	7	3			323.31	0		11-11-3	11-11-3	17-17-7	18-18-9	19-19-7	8-8-3		27.7
2712	E_nip_33567	E_nip_trans_09130_m.54486	TRUE	4	1740200000			37.626	343		4	E_nip_33567;E_nip_10635;E_nip_10636;E_nip_12897	E_nip_trans_09130_m.54486;E_nip_trans_40076_m.274191;E_nip_trans_40077_m.274201;E_nip_trans_50871_m.344077				7	5	9	12	8	10		7	5	9	12	8	10		7	5	9	12	8	10			194.29	0		7-7-7	5-5-5	9-9-9	12-12-12	8-8-8	10-10-10		27.1
514	E_nip_01074	E_nip_trans_04664_m.20185	TRUE	7	1739500000			13.684	122		7	E_nip_01074;E_nip_28890;E_nip_26027;E_nip_31012;E_nip_26261;E_nip_05349;E_nip_04107	E_nip_trans_04664_m.20185;E_nip_trans_68869_m.443238;E_nip_trans_39508_m.268872;E_nip_trans_04904_m.21050;E_nip_trans_01660_m.4465;E_nip_trans_61623_m.385608;E_nip_trans_56162_m.364017				6	5	5	6	7	5		4	3	3	3	5	3		4	3	3	3	5	3			90.643	0		6-4-4	5-3-3	5-3-3	6-3-3	7-5-5	5-3-3		47.5
611	E_nip_01924	E_nip_trans_11426_m.78164	TRUE	3	1736500000			51.797	457		3	E_nip_01924;E_nip_04564;E_nip_17569	E_nip_trans_11426_m.78164;E_nip_trans_41974_m.291360;E_nip_trans_60593_m.379614				9	7	12	18	18	17		9	7	12	18	18	17		9	7	12	18	18	17			320.21	0		9-9-9	7-7-7	12-12-12	18-18-18	18-18-18	17-17-17		25.2
2412	E_nip_26890	E_nip_trans_38336_m.260136	TRUE	2	1730300000			33.944	291		2	E_nip_26890;E_nip_14641	E_nip_trans_38336_m.260136;E_nip_trans_27306_m.185223				10	9	13	13	10	9		10	9	13	13	10	9		10	9	13	13	10	9			260.58	0		10-10-10	9-9-9	13-13-13	13-13-13	10-10-10	9-9-9		34.4
506	E_nip_01019	E_nip_trans_38832_m.263386	TRUE	6	1727200000			38.025	359		6	E_nip_01019;E_nip_34095;E_nip_01016;E_nip_23798;E_nip_36751;E_nip_01015	E_nip_trans_38832_m.263386;E_nip_trans_02914_m.10957;E_nip_trans_38831_m.263378;E_nip_trans_58741_m.371590;E_nip_trans_55697_m.361415;E_nip_trans_38830_m.263371				8	5	8	9	5	4		8	5	8	9	5	4		8	5	8	9	5	4			161.7	0		8-8-8	5-5-5	8-8-8	9-9-9	5-5-5	4-4-4		30.1
2635	E_nip_31897	E_nip_trans_37924_m.257630	TRUE	1	1727200000			70.893	636		1	E_nip_31897	E_nip_trans_37924_m.257630				15	16	14	25	17	13		15	16	14	25	17	13		2	2	2	2	2	1			287.65	0		15-15-2	16-16-2	14-14-2	25-25-2	17-17-2	13-13-1		29.4
1173	E_nip_08071	E_nip_trans_68605_m.439652	TRUE	2	1722200000			23.2	213		2	E_nip_08071;E_nip_16817	E_nip_trans_68605_m.439652;E_nip_trans_04032_m.17433				7	5	9	13	7	5		7	5	9	13	7	5		7	5	9	13	7	5			141.15	0		7-7-7	5-5-5	9-9-9	13-13-13	7-7-7	5-5-5		46
2476	E_nip_28069	E_nip_trans_07029_m.32280	TRUE	1	1720700000			18.001	155		1	E_nip_28069	E_nip_trans_07029_m.32280				10	10	11	8	12	12		7	7	8	5	8	8		7	7	8	5	8	8			192.58	0		10-7-7	10-7-7	11-8-8	8-5-5	12-8-8	12-8-8		61.3
1997	E_nip_24744	E_nip_trans_05340_m.22648	TRUE	4	1719700000			12.164	122		4	E_nip_24744;E_nip_31190;E_nip_19785;E_nip_32179	E_nip_trans_05340_m.22648;E_nip_trans_06269_m.26531;E_nip_trans_51765_m.348259;E_nip_trans_27199_m.184315				4	4	5	7	4	5		4	4	5	7	4	5		4	4	5	7	4	5			112.92	0		4-4-4	4-4-4	5-5-5	7-7-7	4-4-4	5-5-5		49.2
706	E_nip_03248	E_nip_trans_01085_m.2480	TRUE	1	1704200000			11.278	100		1	E_nip_03248	E_nip_trans_01085_m.2480				3	3	3	4	3	3		3	3	3	4	3	3		3	3	3	4	3	3			120.9	0		3-3-3	3-3-3	3-3-3	4-4-4	3-3-3	3-3-3		37
1372	E_nip_10682	E_nip_trans_18898_m.146960	TRUE	2	1691400000			35.109	322		2	E_nip_10682;E_nip_22462	E_nip_trans_18898_m.146960;E_nip_trans_33786_m.239331				7	7	9	8	9	10		7	7	9	8	9	10		7	7	9	8	9	10			279.47	0		7-7-7	7-7-7	9-9-9	8-8-8	9-9-9	10-10-10		26.7
2020	E_nip_20219	E_nip_trans_38664_m.262175	TRUE	2	1681700000			38.935	346		2	E_nip_20219;E_nip_17247	E_nip_trans_38664_m.262175;E_nip_trans_06870_m.30978				12	8	13	14	11	7		12	8	13	14	11	7		6	6	5	6	3	4			247.56	0		12-12-6	8-8-6	13-13-5	14-14-6	11-11-3	7-7-4		39.3
780	E_nip_04149	E_nip_trans_27248_m.184738	TRUE	2	1680200000			7.0337	59		2	E_nip_04149;E_nip_14797	E_nip_trans_27248_m.184738;E_nip_trans_05245_m.22316				2	3	3	4	3	3		2	3	3	4	3	3		2	3	3	4	3	3			168.49	0		2-2-2	3-3-3	3-3-3	4-4-4	3-3-3	3-3-3		59.3
2095	E_nip_21427	E_nip_trans_61040_m.382740	TRUE	3	1678800000			13.476	125		3	E_nip_21427;E_nip_29057;E_nip_34833	E_nip_trans_61040_m.382740;E_nip_trans_38712_m.262472;E_nip_trans_00508_m.949				3	3	3	3	4	3		3	3	3	3	4	3		2	2	2	2	3	2			315.49	0		3-3-2	3-3-2	3-3-2	3-3-2	4-4-3	3-3-2		21.6
1859	E_nip_17251	E_nip_trans_06873_m.31000	TRUE	2	1669400000			54.632	490		2	E_nip_17251;E_nip_22895	E_nip_trans_06873_m.31000;E_nip_trans_02413_m.6794				12	9	14	20	13	15		12	9	14	20	13	15		12	9	14	20	13	15			287.03	0		12-12-12	9-9-9	14-14-14	20-20-20	13-13-13	15-15-15		31.8
2295	E_nip_24520	E_nip_trans_65512_m.397862	TRUE	3	1664900000			86.764	756		3	E_nip_24520;E_nip_30822;E_nip_02353	E_nip_trans_65512_m.397862;E_nip_trans_06227_m.26148;E_nip_trans_01018_m.2133				11	8	23	24	27	14		10	8	22	23	26	13		10	8	22	23	26	13			323.31	0		11-10-10	8-8-8	23-22-22	24-23-23	27-26-26	14-13-13		17.1
469	E_nip_00700	E_nip_trans_50706_m.343126	TRUE	2	1661700000			21.701	191		2	E_nip_00700;E_nip_14755	E_nip_trans_50706_m.343126;E_nip_trans_06488_m.27685				10	7	8	10	9	4		10	7	8	10	9	4		10	7	8	10	9	4			107.35	0		10-10-10	7-7-7	8-8-8	10-10-10	9-9-9	4-4-4		61.3
856	E_nip_04850	E_nip_trans_40753_m.280408	TRUE	4	1652600000			29.811	271		4	E_nip_04850;E_nip_33229;E_nip_03436;E_nip_08464	E_nip_trans_40753_m.280408;E_nip_trans_58891_m.372674;E_nip_trans_10296_m.65825;E_nip_trans_01855_m.4969				4	3	8	10	9	6		4	3	8	10	9	6		2	1	5	7	6	4			116.37	0		4-4-2	3-3-1	8-8-5	10-10-7	9-9-6	6-6-4		19.2
1777	E_nip_16246	E_nip_trans_59131_m.373940	TRUE	3	1649700000			15.935	143		3	E_nip_16246;E_nip_36448;E_nip_31884	E_nip_trans_59131_m.373940;E_nip_trans_08355_m.45506;E_nip_trans_29974_m.208824				7	6	6	6	6	5		7	6	6	6	6	5		7	6	6	6	6	5			61.662	0		7-7-7	6-6-6	6-6-6	6-6-6	6-6-6	5-5-5		51
2631	E_nip_31788	E_nip_trans_37912_m.257487	TRUE	1	1643200000			18.246	167		1	E_nip_31788	E_nip_trans_37912_m.257487				10	10	10	10	10	10		1	1	1	1	1	1		1	1	1	1	1	1			276.66	0		10-1-1	10-1-1	10-1-1	10-1-1	10-1-1	10-1-1		64.1
1273	E_nip_09384	E_nip_trans_09616_m.58962	TRUE	2	1636700000			60.866	548		2	E_nip_09384;E_nip_09382	E_nip_trans_09616_m.58962;E_nip_trans_09615_m.58954				11	15	15	24	10	7		11	15	15	24	10	7		1	4	1	4	1	1			323.31	0		11-11-1	15-15-4	15-15-1	24-24-4	10-10-1	7-7-1		23.2
1765	E_nip_16062	E_nip_trans_69554_m.452777	TRUE	2	1633600000			43.766	394		2	E_nip_16062;E_nip_14912	E_nip_trans_69554_m.452777;E_nip_trans_03919_m.16874				12	6	13	19	16	12		12	6	13	19	16	12		11	6	12	18	15	12			300.35	0		12-12-11	6-6-6	13-13-12	19-19-18	16-16-15	12-12-12		36.3
1958	E_nip_19012	E_nip_trans_45091_m.315183	TRUE	1	1627800000			32.134	276		1	E_nip_19012	E_nip_trans_45091_m.315183				6	3	7	7	8	9		6	3	7	7	8	9		6	3	7	7	8	9			311.87	0		6-6-6	3-3-3	7-7-7	7-7-7	8-8-8	9-9-9		39.5
1968	E_nip_19426	E_nip_trans_51739_m.348155	TRUE	1	1621600000			17.399	151		1	E_nip_19426	E_nip_trans_51739_m.348155				7	5	6	8	5	4		7	5	6	8	5	4		7	5	6	8	5	4			51.765	0		7-7-7	5-5-5	6-6-6	8-8-8	5-5-5	4-4-4		44.4
1212	E_nip_08616	E_nip_trans_67403_m.423555	TRUE	3	1616800000			92.195	837		3	E_nip_08616;E_nip_24854;E_nip_24853	E_nip_trans_67403_m.423555;E_nip_trans_09043_m.53397;E_nip_trans_09042_m.53368				20	15	14	23	16	15		20	15	14	23	16	15		0	1	0	3	0	1			323.31	0		20-20-0	15-15-1	14-14-0	23-23-3	16-16-0	15-15-1		30.2
649	E_nip_02470	E_nip_trans_61213_m.383670	TRUE	2	1611000000			27.12	232		2	E_nip_02470;E_nip_28715	E_nip_trans_61213_m.383670;E_nip_trans_07092_m.33005				11	12	10	13	13	10		7	7	7	8	8	6		0	0	0	0	0	0			99.135	0		11-7-0	12-7-0	10-7-0	13-8-0	13-8-0	10-6-0		45.3
2117	E_nip_32376	E_nip_trans_58800_m.372055	TRUE	6	1606400000			34.937	316		6	E_nip_32376;E_nip_21837;E_nip_09521;E_nip_23937;E_nip_21835;E_nip_23935	E_nip_trans_58800_m.372055;E_nip_trans_07384_m.35728;E_nip_trans_00686_m.1385;E_nip_trans_39122_m.265519;E_nip_trans_07383_m.35721;E_nip_trans_39121_m.265510				8	5	8	13	10	9		8	5	8	13	10	9		8	5	8	13	10	9			92.89	0		8-8-8	5-5-5	8-8-8	13-13-13	10-10-10	9-9-9		26.3
1124	E_nip_07276	E_nip_trans_38190_m.259212	TRUE	2	1603600000			84.799	747		2	E_nip_07276;E_nip_07167	E_nip_trans_38190_m.259212;E_nip_trans_38189_m.259201				22	12	17	27	23	18		22	12	17	27	23	18		4	0	3	8	4	2			303.82	0		22-22-4	12-12-0	17-17-3	27-27-8	23-23-4	18-18-2		34.7
1114	E_nip_07157	E_nip_trans_65765_m.400683	TRUE	1	1603200000			24.287	217		1	E_nip_07157	E_nip_trans_65765_m.400683				12	11	10	14	11	12		12	11	10	14	11	12		4	3	3	4	3	4			142.49	0		12-12-4	11-11-3	10-10-3	14-14-4	11-11-3	12-12-4		70
1922	E_nip_18137	E_nip_trans_27775_m.188834	TRUE	2	1600700000			53.141	477		2	E_nip_18137;E_nip_10704	E_nip_trans_27775_m.188834;E_nip_trans_07215_m.34082				11	13	7	15	16	17		11	13	7	15	16	17		11	13	7	15	16	17			239.79	0		11-11-11	13-13-13	7-7-7	15-15-15	16-16-16	17-17-17		29.1
1438	E_nip_11721	E_nip_trans_66256_m.406849	TRUE	3	1596700000			31.535	287		3	E_nip_11721;E_nip_21613;E_nip_10512	E_nip_trans_66256_m.406849;E_nip_trans_26998_m.183129;E_nip_trans_03193_m.12801				6	6	7	10	7	4		6	6	7	10	7	4		6	6	7	10	7	4			92.934	0		6-6-6	6-6-6	7-7-7	10-10-10	7-7-7	4-4-4		20.9
1127	E_nip_07304	E_nip_trans_09272_m.55888	TRUE	1	1588400000			125.26	1117		1	E_nip_07304	E_nip_trans_09272_m.55888				21	13	23	39	17	11		21	13	23	39	17	11		21	13	23	39	17	11			323.31	0		21-21-21	13-13-13	23-23-23	39-39-39	17-17-17	11-11-11		21.3
2180	E_nip_22907	E_nip_trans_29882_m.207910	TRUE	3	1564800000			141.79	1292		3	E_nip_22907;E_nip_10904;E_nip_01365	E_nip_trans_29882_m.207910;E_nip_trans_11173_m.75366;E_nip_trans_41559_m.287224				18	14	24	41	25	15		18	14	24	41	25	15		18	14	24	41	25	15			323.31	0		18-18-18	14-14-14	24-24-24	41-41-41	25-25-25	15-15-15		25.5
1661	E_nip_14382	E_nip_trans_07693_m.38743	TRUE	1	1548300000			11.477	98		1	E_nip_14382	E_nip_trans_07693_m.38743				6	8	6	8	5	6		5	7	5	7	4	5		2	4	2	3	1	2			323.31	0		6-5-2	8-7-4	6-5-2	8-7-3	5-4-1	6-5-2		74.5
1879	E_nip_17436	E_nip_trans_60583_m.379525	TRUE	1	1528900000			31.292	284		1	E_nip_17436	E_nip_trans_60583_m.379525				5	5	8	9	10	8		5	5	8	9	10	8		0	0	0	0	1	0			193.93	0		5-5-0	5-5-0	8-8-0	9-9-0	10-10-1	8-8-0		20.4
1671	E_nip_14503	E_nip_trans_15652_m.121056	TRUE	1	1526100000			105.66	912		1	E_nip_14503	E_nip_trans_15652_m.121056				19	5	24	26	33	33		19	5	24	26	33	33		18	5	23	25	32	32			323.31	0		19-19-18	5-5-5	24-24-23	26-26-25	33-33-32	33-33-32		25.7
2342	E_nip_25662	E_nip_trans_02853_m.10514	TRUE	2	1500500000			46.051	406		2	E_nip_25662;E_nip_17271	E_nip_trans_02853_m.10514;E_nip_trans_67167_m.420117				13	9	13	16	11	7		13	9	13	16	11	7		13	9	13	16	11	7			147.71	0		13-13-13	9-9-9	13-13-13	16-16-16	11-11-11	7-7-7		37.9
2501	E_nip_28962	E_nip_trans_00846_m.1763	TRUE	4	1487900000			16.897	163		4	E_nip_28962;E_nip_30394;E_nip_28852;E_nip_36785	E_nip_trans_00846_m.1763;E_nip_trans_55976_m.363139;E_nip_trans_66051_m.404073;E_nip_trans_07140_m.33430				7	4	8	7	7	4		7	4	8	7	7	4		7	4	8	7	7	4			67.729	0		7-7-7	4-4-4	8-8-8	7-7-7	7-7-7	4-4-4		44.8
1645	E_nip_14105	E_nip_trans_66613_m.411788	TRUE	3	1482100000			59.893	532		3	E_nip_14105;E_nip_33205;E_nip_33206	E_nip_trans_66613_m.411788;E_nip_trans_07893_m.41041;E_nip_trans_07894_m.41061				21	14	19	23	15	12		21	14	19	23	15	12		21	14	19	23	15	12			317.84	0		21-21-21	14-14-14	19-19-19	23-23-23	15-15-15	12-12-12		54.9
666	E_nip_02672	E_nip_trans_07531_m.37135	TRUE	7	1468600000			32.148	282		7	E_nip_02672;E_nip_36228;E_nip_02674;E_nip_21877;E_nip_36230;E_nip_36232;E_nip_32684	E_nip_trans_07531_m.37135;E_nip_trans_27962_m.190394;E_nip_trans_07532_m.37143;E_nip_trans_66330_m.407785;E_nip_trans_27963_m.190403;E_nip_trans_27964_m.190408;E_nip_trans_39203_m.266167				9	13	11	15	14	15		5	6	4	7	7	7		2	3	1	3	3	3			197.71	0		9-5-2	13-6-3	11-4-1	15-7-3	14-7-3	15-7-3		36.9
1586	E_nip_13430	E_nip_trans_11554_m.79831	TRUE	1	1460600000			61.186	536		1	E_nip_13430	E_nip_trans_11554_m.79831				2	0	0	0	24	6		2	0	0	0	24	6		2	0	0	0	24	6			323.31	0		2-2-2	0-0-0	0-0-0	0-0-0	24-24-24	6-6-6		4.7
1881	E_nip_17458	E_nip_trans_05647_m.23617	TRUE	2	1453700000			12.736	120		2	E_nip_17458;E_nip_36995	E_nip_trans_05647_m.23617;E_nip_trans_62424_m.388787				5	3	6	5	5	4		5	3	6	5	5	4		5	3	6	5	5	4			323.31	0		5-5-5	3-3-3	6-6-6	5-5-5	5-5-5	4-4-4		48.3
1246	E_nip_09081	E_nip_trans_00651_m.1258	TRUE	1	1441100000			7.0568	63		1	E_nip_09081	E_nip_trans_00651_m.1258				5	5	4	7	4	2		5	5	4	7	4	2		3	4	2	4	2	2			71.529	0		5-5-3	5-5-4	4-4-2	7-7-4	4-4-2	2-2-2		50.8
2541	E_nip_29626	E_nip_trans_70386_m.463674	TRUE	1	1429200000			26.279	228		1	E_nip_29626	E_nip_trans_70386_m.463674				0	6	8	11	0	8		0	6	7	10	0	7		0	5	6	10	0	7			217.14	0		0-0-0	6-6-5	8-7-6	11-10-10	0-0-0	8-7-7		0
1511	E_nip_12591	E_nip_trans_67880_m.430304	TRUE	3	1423400000			120.37	1087		3	E_nip_12591;E_nip_20260;E_nip_20258	E_nip_trans_67880_m.430304;E_nip_trans_09743_m.60429;E_nip_trans_09742_m.60408				22	11	22	36	13	8		22	11	22	36	13	8		12	4	12	19	7	3			323.31	0		22-22-12	11-11-4	22-22-12	36-36-19	13-13-7	8-8-3		25.9
1352	E_nip_27389	E_nip_trans_50268_m.340118	TRUE	3	1423000000			18.518	164		3	E_nip_27389;E_nip_10419;E_nip_25578	E_nip_trans_50268_m.340118;E_nip_trans_05992_m.24415;E_nip_trans_02846_m.10473				7	7	6	9	6	7		7	7	6	9	6	7		4	5	4	6	5	5			156.94	0		7-7-4	7-7-5	6-6-4	9-9-6	6-6-5	7-7-5		45.7
2373	E_nip_26345	E_nip_trans_10864_m.72114	TRUE	3	1409100000			21.668	195		3	E_nip_26345;E_nip_10509;E_nip_09666	E_nip_trans_10864_m.72114;E_nip_trans_03192_m.12791;E_nip_trans_60883_m.381807				6	5	8	7	6	4		6	5	8	7	6	4		6	5	8	7	6	4			104.88	0		6-6-6	5-5-5	8-8-8	7-7-7	6-6-6	4-4-4		36.4
919	E_nip_08814	E_nip_trans_04322_m.18785	TRUE	3	1405700000			20.827	176		3	E_nip_08814;E_nip_21489;E_nip_05460	E_nip_trans_04322_m.18785;E_nip_trans_11299_m.76510;E_nip_trans_61638_m.385679				6	3	8	5	5	3		6	3	8	5	5	3		6	3	8	5	5	3			124.31	0		6-6-6	3-3-3	8-8-8	5-5-5	5-5-5	3-3-3		27.3
1098	E_nip_07053	E_nip_trans_65758_m.400606	TRUE	2	1405100000			67.937	586		2	E_nip_07053;E_nip_07139	E_nip_trans_65758_m.400606;E_nip_trans_50076_m.338333				12	9	15	19	13	5		12	9	15	19	13	5		12	9	15	19	13	5			219.17	0		12-12-12	9-9-9	15-15-15	19-19-19	13-13-13	5-5-5		25.1
2607	E_nip_31044	E_nip_trans_07498_m.36935	TRUE	2	1395800000			64.103	564		2	E_nip_31044;E_nip_06433	E_nip_trans_07498_m.36935;E_nip_trans_50028_m.337799				2	1	15	16	5	0		2	1	15	16	5	0		2	1	15	16	5	0			218.76	0		2-2-2	1-1-1	15-15-15	16-16-16	5-5-5	0-0-0		5
1813	E_nip_16719	E_nip_trans_29007_m.199980	TRUE	11	1387500000			27.672	245		11	E_nip_16719;E_nip_17408;E_nip_22627;E_nip_16714;E_nip_16717;E_nip_22626;E_nip_22715;E_nip_16706;E_nip_22624;E_nip_15926;E_nip_35683	E_nip_trans_29007_m.199980;E_nip_trans_50142_m.338985;E_nip_trans_40509_m.278155;E_nip_trans_29005_m.199964;E_nip_trans_29006_m.199972;E_nip_trans_40507_m.278138;E_nip_trans_40511_m.278180;E_nip_trans_29003_m.199959;E_nip_trans_40505_m.278131;E_nip_trans_01519_m.4076;E_nip_trans_09528_m.58128				7	7	9	11	10	6		7	7	9	11	10	6		7	7	9	11	10	6			112.98	0		7-7-7	7-7-7	9-9-9	11-11-11	10-10-10	6-6-6		47.3
601	E_nip_01841	E_nip_trans_29690_m.206313	TRUE	2	1386000000			40.763	368		2	E_nip_01841;E_nip_01700	E_nip_trans_29690_m.206313;E_nip_trans_29689_m.206292				12	8	12	14	12	9		12	8	12	14	12	9		12	8	12	14	12	9			138.23	0		12-12-12	8-8-8	12-12-12	14-14-14	12-12-12	9-9-9		38.9
2078	E_nip_21090	E_nip_trans_49122_m.334495	TRUE	1	1380000000			21.972	200		1	E_nip_21090	E_nip_trans_49122_m.334495				11	11	11	11	9	7		11	11	11	11	9	7		11	11	11	11	9	7			144.32	0		11-11-11	11-11-11	11-11-11	11-11-11	9-9-9	7-7-7		65.5
1056	E_nip_06686	E_nip_trans_27619_m.187394	TRUE	2	1373500000			33.72	299		2	E_nip_06686;E_nip_23687	E_nip_trans_27619_m.187394;E_nip_trans_58736_m.371541				7	6	7	11	8	6		7	6	7	11	8	6		7	6	7	11	8	6			155.45	0		7-7-7	6-6-6	7-7-7	11-11-11	8-8-8	6-6-6		29.4
1670	E_nip_14483	E_nip_trans_65406_m.396974	TRUE	3	1357800000			24.054	215		3	E_nip_14483;E_nip_32297;E_nip_14481	E_nip_trans_65406_m.396974;E_nip_trans_37969_m.257995;E_nip_trans_65405_m.396959				4	2	5	6	6	3		4	2	5	6	6	3		4	2	5	6	6	3			168.54	0		4-4-4	2-2-2	5-5-5	6-6-6	6-6-6	3-3-3		30.2
2280	E_nip_24265	E_nip_trans_58786_m.371947	TRUE	3	1352100000			40.324	364		3	E_nip_24265;E_nip_24198;E_nip_04317	E_nip_trans_58786_m.371947;E_nip_trans_01289_m.3292;E_nip_trans_65374_m.396717				1	1	12	19	0	2		1	1	12	19	0	2		1	1	12	19	0	2			155.35	0		1-1-1	1-1-1	12-12-12	19-19-19	0-0-0	2-2-2		1.9
1504	E_nip_12539	E_nip_trans_41659_m.288161	TRUE	1	1347900000			24.981	224		1	E_nip_12539	E_nip_trans_41659_m.288161				8	5	10	11	10	6		8	5	10	11	10	6		2	3	3	3	3	3			190.73	0		8-8-2	5-5-3	10-10-3	11-11-3	10-10-3	6-6-3		41.1
1078	E_nip_06926	E_nip_trans_38169_m.259052	TRUE	3	1336200000			18.848	166		3	E_nip_06926;E_nip_17416;E_nip_02859	E_nip_trans_38169_m.259052;E_nip_trans_50148_m.339041;E_nip_trans_06302_m.26780				2	3	2	2	2	2		2	3	2	2	2	2		2	3	2	2	2	2			76.435	0		2-2-2	3-3-3	2-2-2	2-2-2	2-2-2	2-2-2		14.5
2097	E_nip_21446	E_nip_trans_06106_m.25638	TRUE	2	1327700000			40.625	366		2	E_nip_21446;E_nip_32392	E_nip_trans_06106_m.25638;E_nip_trans_37975_m.258053				8	7	7	9	8	8		8	7	7	9	8	8		2	1	2	2	2	2			74.005	0		8-8-2	7-7-1	7-7-2	9-9-2	8-8-2	8-8-2		23.8
1757	E_nip_15912	E_nip_trans_40877_m.281202	TRUE	2	1326300000			105.63	954		2	E_nip_15912;E_nip_21863	E_nip_trans_40877_m.281202;E_nip_trans_10083_m.63855				18	14	16	31	9	10		18	14	16	31	9	10		18	14	16	31	9	10			323.31	0		18-18-18	14-14-14	16-16-16	31-31-31	9-9-9	10-10-10		26
2380	E_nip_26480	E_nip_trans_39545_m.269219	TRUE	3	1323100000			63.566	589		3	E_nip_26480;E_nip_20188;E_nip_06182	E_nip_trans_39545_m.269219;E_nip_trans_28222_m.192603;E_nip_trans_60443_m.377974				12	12	13	17	12	13		12	12	13	17	12	13		12	12	13	17	12	13			240.07	0		12-12-12	12-12-12	13-13-13	17-17-17	12-12-12	13-13-13		25.5
1941	E_nip_18494	E_nip_trans_08176_m.43666	TRUE	2	1318900000			107.29	968		2	E_nip_18494;E_nip_18492	E_nip_trans_08176_m.43666;E_nip_trans_08174_m.43616				17	9	18	28	11	5		17	9	18	28	11	5		17	9	18	28	11	5			323.31	0		17-17-17	9-9-9	18-18-18	28-28-28	11-11-11	5-5-5		24.8
942	E_nip_05694	E_nip_trans_66903_m.415923	TRUE	1	1315100000			91.331	808		1	E_nip_05694	E_nip_trans_66903_m.415923				16	14	20	25	22	17		16	14	20	25	22	17		15	12	18	24	20	16			261.04	0		16-16-15	14-14-12	20-20-18	25-25-24	22-22-20	17-17-16		20.9
652	E_nip_02508	E_nip_trans_08769_m.50341	TRUE	1	1312800000			13.896	120		1	E_nip_02508	E_nip_trans_08769_m.50341				5	3	4	6	5	5		5	3	4	6	5	5		5	3	4	6	5	5			170.33	0		5-5-5	3-3-3	4-4-4	6-6-6	5-5-5	5-5-5		46.7
875	E_nip_05054	E_nip_trans_02652_m.8997	TRUE	1	1311200000			41.857	366		1	E_nip_05054	E_nip_trans_02652_m.8997				9	8	12	11	14	14		9	8	12	11	14	14		9	8	12	11	14	14			215	0		9-9-9	8-8-8	12-12-12	11-11-11	14-14-14	14-14-14		31.4
1554	E_nip_13138	E_nip_trans_03583_m.15108	TRUE	3	1311200000			27.105	233		3	E_nip_13138;E_nip_20454;E_nip_07345	E_nip_trans_03583_m.15108;E_nip_trans_50573_m.342358;E_nip_trans_27669_m.187934				8	5	9	12	9	8		8	5	9	12	9	8		8	5	9	12	9	8			260.92	0		8-8-8	5-5-5	9-9-9	12-12-12	9-9-9	8-8-8		41.2
642	E_nip_02330	E_nip_trans_40372_m.276939	TRUE	1	1301900000			32.988	296		1	E_nip_02330	E_nip_trans_40372_m.276939				9	7	10	11	9	9		9	7	10	11	9	9		9	7	10	11	9	9			185.78	0		9-9-9	7-7-7	10-10-10	11-11-11	9-9-9	9-9-9		32.4
2448	E_nip_27476	E_nip_trans_08210_m.44019	TRUE	2	1301000000			229.46	2128		2	E_nip_27476;E_nip_27477	E_nip_trans_08210_m.44019;E_nip_trans_08211_m.44069				19	16	24	36	21	14		19	16	24	36	21	14		19	16	24	36	21	14			323.31	0		19-19-19	16-16-16	24-24-24	36-36-36	21-21-21	14-14-14		12.5
2695	E_nip_33120	E_nip_trans_00149_m.217	TRUE	3	1300900000			14.503	130		3	E_nip_33120;E_nip_10505;E_nip_01905	E_nip_trans_00149_m.217;E_nip_trans_08446_m.46483;E_nip_trans_28455_m.194850				5	5	6	7	6	6		5	5	6	7	6	6		5	5	6	7	6	6			155.58	0		5-5-5	5-5-5	6-6-6	7-7-7	6-6-6	6-6-6		40
2363	E_nip_26145	E_nip_trans_59243_m.374426	TRUE	1	1295200000			17.745	162		1	E_nip_26145	E_nip_trans_59243_m.374426				4	3	5	9	6	5		4	3	5	9	6	5		4	3	5	9	6	5			114.94	0		4-4-4	3-3-3	5-5-5	9-9-9	6-6-6	5-5-5		38.3
2821	E_nip_36769	E_nip_trans_11085_m.74439	TRUE	1	1286700000			43.697	388		1	E_nip_36769	E_nip_trans_11085_m.74439				10	10	11	16	14	14		10	10	11	16	14	14		10	9	10	14	12	13			160.28	0		10-10-10	10-10-9	11-11-10	16-16-14	14-14-12	14-14-13		33.8
1986	E_nip_19652	E_nip_trans_04446_m.19311	TRUE	2	1286000000			22	194		2	E_nip_19652;E_nip_06981	E_nip_trans_04446_m.19311;E_nip_trans_27633_m.187508				8	4	11	7	6	4		8	4	11	7	6	4		7	3	10	7	4	3			137.27	0		8-8-7	4-4-3	11-11-10	7-7-7	6-6-4	4-4-3		43.3
834	E_nip_04629	E_nip_trans_40738_m.280314	TRUE	3	1284400000			30.976	286		3	E_nip_04629;E_nip_34581;E_nip_27034	E_nip_trans_40738_m.280314;E_nip_trans_02964_m.11323;E_nip_trans_60677_m.380295				5	2	7	10	9	5		5	2	7	10	9	5		5	2	7	10	9	5			77.121	0		5-5-5	2-2-2	7-7-7	10-10-10	9-9-9	5-5-5		20.3
762	E_nip_03960	E_nip_trans_65348_m.396325	TRUE	1	1283600000			112.99	1010		1	E_nip_03960	E_nip_trans_65348_m.396325				28	17	10	23	10	14		28	17	10	23	10	14		28	17	10	23	10	14			311.49	0		28-28-28	17-17-17	10-10-10	23-23-23	10-10-10	14-14-14		36.7
1696	E_nip_14994	E_nip_trans_05269_m.22409	TRUE	4	1277800000			16.279	158		4	E_nip_14994;E_nip_12000;E_nip_01919;E_nip_20121	E_nip_trans_05269_m.22409;E_nip_trans_29721_m.206537;E_nip_trans_11421_m.78058;E_nip_trans_41354_m.285394				4	3	5	6	6	3		4	3	5	6	6	3		4	3	5	6	6	3			121.73	0		4-4-4	3-3-3	5-5-5	6-6-6	6-6-6	3-3-3		29.1
1758	E_nip_15969	E_nip_trans_72248_m.481771	TRUE	2	1266400000			44.026	385		2	E_nip_15969;E_nip_35024	E_nip_trans_72248_m.481771;E_nip_trans_04212_m.18267				9	3	15	16	19	9		9	3	15	16	19	9		9	3	15	16	19	9			214.58	0		9-9-9	3-3-3	15-15-15	16-16-16	19-19-19	9-9-9		27.3
1598	E_nip_13530	E_nip_trans_40482_m.277854	TRUE	1	1264800000			4.7264	41		1	E_nip_13530	E_nip_trans_40482_m.277854				2	3	3	2	3	2		2	3	3	2	3	2		2	3	3	2	3	2			51.333	0		2-2-2	3-3-3	3-3-3	2-2-2	3-3-3	2-2-2		46.3
2659	E_nip_32224	E_nip_trans_03781_m.16151	TRUE	2	1260900000			28.567	261		2	E_nip_32224;E_nip_17388	E_nip_trans_03781_m.16151;E_nip_trans_06888_m.31083				8	7	10	12	9	5		8	7	10	12	9	5		7	7	9	11	9	5			141.14	0		8-8-7	7-7-7	10-10-9	12-12-11	9-9-9	5-5-5		41
771	E_nip_04029	E_nip_trans_27238_m.184650	TRUE	2	1256600000			58.181	541		2	E_nip_04029;E_nip_04027	E_nip_trans_27238_m.184650;E_nip_trans_27237_m.184641				13	10	18	21	19	16		13	10	18	21	19	16		13	10	18	21	19	16			323.31	0		13-13-13	10-10-10	18-18-18	21-21-21	19-19-19	16-16-16		37.5
2110	E_nip_21635	E_nip_trans_07369_m.35536	TRUE	2	1244000000			84.061	780		2	E_nip_21635;E_nip_21633	E_nip_trans_07369_m.35536;E_nip_trans_07367_m.35522				14	4	17	21	23	16		14	4	17	21	23	16		14	4	17	21	23	16			234.04	0		14-14-14	4-4-4	17-17-17	21-21-21	23-23-23	16-16-16		20.4
1009	E_nip_21647	E_nip_trans_10066_m.63666	TRUE	3	1239700000			15.842	146		3	E_nip_21647;E_nip_06349;E_nip_32332	E_nip_trans_10066_m.63666;E_nip_trans_00264_m.417;E_nip_trans_52302_m.350315				6	4	7	6	5	4		6	4	7	6	5	4		6	4	7	6	5	4			75.145	0		6-6-6	4-4-4	7-7-7	6-6-6	5-5-5	4-4-4		47.9
733	E_nip_36030	E_nip_trans_08310_m.44981	TRUE	5	1239400000			15.735	139		5	E_nip_36030;E_nip_03637;E_nip_16477;E_nip_30018;E_nip_23361	E_nip_trans_08310_m.44981;E_nip_trans_05126_m.21867;E_nip_trans_61751_m.386151;E_nip_trans_28362_m.193880;E_nip_trans_40570_m.278803				4	3	4	5	3	4		3	3	3	4	3	3		1	1	1	1	1	1			42.037	0		4-3-1	3-3-1	4-3-1	5-4-1	3-3-1	4-3-1		25.2
2308	E_nip_24795	E_nip_trans_27421_m.186088	TRUE	3	1215300000			69.735	598		3	E_nip_24795;E_nip_07236;E_nip_07233	E_nip_trans_27421_m.186088;E_nip_trans_08022_m.41869;E_nip_trans_08021_m.41853				19	7	15	18	16	16		19	7	15	18	16	16		19	7	15	18	16	16			192.6	0		19-19-19	7-7-7	15-15-15	18-18-18	16-16-16	16-16-16		41
1615	E_nip_13732	E_nip_trans_10332_m.66286	TRUE	2	1215000000			83.285	751		2	E_nip_13732;E_nip_13730	E_nip_trans_10332_m.66286;E_nip_trans_10330_m.66268				14	7	12	19	13	8		14	7	12	19	13	8		14	7	12	19	13	8			195.25	0		14-14-14	7-7-7	12-12-12	19-19-19	13-13-13	8-8-8		24.4
558	E_nip_01450	E_nip_trans_50755_m.343413	TRUE	6	1211900000			27.41	255		6	E_nip_01450;E_nip_31688;E_nip_11215;E_nip_07988;E_nip_11096;E_nip_11093	E_nip_trans_50755_m.343413;E_nip_trans_37908_m.257465;E_nip_trans_06011_m.24602;E_nip_trans_01810_m.4863;E_nip_trans_06008_m.24586;E_nip_trans_06007_m.24578				8	6	10	8	8	10		8	6	10	8	8	10		8	6	10	8	8	10			244.68	0		8-8-8	6-6-6	10-10-10	8-8-8	8-8-8	10-10-10		36.1
2049	E_nip_20563	E_nip_trans_40141_m.274939	TRUE	2	1200400000			40.509	359		2	E_nip_20563;E_nip_20432	E_nip_trans_40141_m.274939;E_nip_trans_40139_m.274926				14	9	11	13	11	10		14	9	11	13	11	10		14	9	11	13	11	10			265.53	0		14-14-14	9-9-9	11-11-11	13-13-13	11-11-11	10-10-10		47.6
1475	E_nip_12190	E_nip_trans_67858_m.430146	TRUE	5	1199100000			12.901	113		5	E_nip_12190;E_nip_21429;E_nip_32038;E_nip_19991;E_nip_12192	E_nip_trans_67858_m.430146;E_nip_trans_61041_m.382744;E_nip_trans_40639_m.279406;E_nip_trans_09721_m.60207;E_nip_trans_67859_m.430150				8	5	7	7	6	7		8	5	7	7	6	7		8	5	7	7	6	7			78.059	0		8-8-8	5-5-5	7-7-7	7-7-7	6-6-6	7-7-7		36.3
2044	E_nip_20462	E_nip_trans_28247_m.192848	TRUE	2	1195000000			17.406	151		2	E_nip_20462;E_nip_09715	E_nip_trans_28247_m.192848;E_nip_trans_04385_m.19059				7	3	9	12	5	4		7	3	9	12	5	4		7	3	9	12	5	4			105.81	0		7-7-7	3-3-3	9-9-9	12-12-12	5-5-5	4-4-4		33.1
1872	E_nip_17381	E_nip_trans_06882_m.31053	TRUE	4	1184100000			28.34	259		4	E_nip_17381;E_nip_35382;E_nip_27027;E_nip_17380	E_nip_trans_06882_m.31053;E_nip_trans_03002_m.11565;E_nip_trans_60674_m.380274;E_nip_trans_06881_m.31045				7	6	10	9	9	8		7	6	10	9	9	8		7	6	10	9	9	8			194.48	0		7-7-7	6-6-6	10-10-10	9-9-9	9-9-9	8-8-8		37.8
1552	E_nip_13130	E_nip_trans_08833_m.50917	TRUE	5	1174200000			49.798	469		5	E_nip_13130;E_nip_13129;E_nip_13019;E_nip_13127;E_nip_13017	E_nip_trans_08833_m.50917;E_nip_trans_08832_m.50902;E_nip_trans_08829_m.50867;E_nip_trans_08830_m.50879;E_nip_trans_08828_m.50855				10	6	11	14	10	3		10	6	11	14	10	3		5	3	7	6	5	1			323.31	0		10-10-5	6-6-3	11-11-7	14-14-6	10-10-5	3-3-1		24.5
1826	E_nip_16885	E_nip_trans_42158_m.292871	TRUE	1	1172900000			143.65	1283		1	E_nip_16885	E_nip_trans_42158_m.292871				15	8	19	25	14	33		15	8	19	25	14	33		12	6	13	19	10	23			323.31	0		15-15-12	8-8-6	19-19-13	25-25-19	14-14-10	33-33-23		18.9
2824	E_nip_36972	E_nip_trans_07162_m.33671	TRUE	2	1167500000			102.96	923		2	E_nip_36972;E_nip_12640	E_nip_trans_07162_m.33671;E_nip_trans_38960_m.264359				19	9	19	30	12	8		19	9	19	30	12	8		19	9	19	30	12	8			308.94	0		19-19-19	9-9-9	19-19-19	30-30-30	12-12-12	8-8-8		26.2
1974	E_nip_19502	E_nip_trans_00741_m.1533	TRUE	1	1164500000			26.758	236		1	E_nip_19502	E_nip_trans_00741_m.1533				8	8	7	11	9	8		8	8	7	11	9	8		1	1	1	1	1	1			310.05	0		8-8-1	8-8-1	7-7-1	11-11-1	9-9-1	8-8-1		43.6
941	E_nip_05688	E_nip_trans_51218_m.345775	TRUE	3	1160800000			17.704	165		3	E_nip_05688;E_nip_23705;E_nip_21503	E_nip_trans_51218_m.345775;E_nip_trans_39107_m.265394;E_nip_trans_07352_m.35435				6	4	8	7	7	3		6	4	8	7	7	3		6	4	8	7	7	3			62.485	0		6-6-6	4-4-4	8-8-8	7-7-7	7-7-7	3-3-3		37.6
2372	E_nip_26336	E_nip_trans_04114_m.17818	TRUE	2	1145600000			23.489	208		2	E_nip_26336;E_nip_02714	E_nip_trans_04114_m.17818;E_nip_trans_61232_m.383769				10	3	10	11	10	10		10	3	10	11	10	10		10	3	10	11	10	10			144.33	0		10-10-10	3-3-3	10-10-10	11-11-11	10-10-10	10-10-10		56.7
1037	E_nip_35506	E_nip_trans_38431_m.260839	TRUE	5	1144300000			40.151	368		5	E_nip_35506;E_nip_06537;E_nip_13397;E_nip_06410;E_nip_06408	E_nip_trans_38431_m.260839;E_nip_trans_06770_m.29989;E_nip_trans_01119_m.2614;E_nip_trans_06769_m.29978;E_nip_trans_06768_m.29968				11	6	10	16	7	4		11	6	10	16	7	4		11	6	10	16	7	4			164.38	0		11-11-11	6-6-6	10-10-10	16-16-16	7-7-7	4-4-4		40.8
693	E_nip_36334	E_nip_trans_27976_m.190505	TRUE	4	1143000000			28.526	255		4	E_nip_36334;E_nip_03056;E_nip_03882;E_nip_00833	E_nip_trans_27976_m.190505;E_nip_trans_07568_m.37432;E_nip_trans_03806_m.16283;E_nip_trans_50713_m.343170				9	5	8	9	8	6		9	5	8	9	8	6		9	5	8	9	8	6			116.74	0		9-9-9	5-5-5	8-8-8	9-9-9	8-8-8	6-6-6		37.6
591	E_nip_01767	E_nip_trans_69002_m.445087	TRUE	1	1138700000			47.387	438		1	E_nip_01767	E_nip_trans_69002_m.445087				9	6	14	15	12	14		9	6	14	15	12	14		9	6	14	15	12	14			169.75	0		9-9-9	6-6-6	14-14-14	15-15-15	12-12-12	14-14-14		27.6
1799	E_nip_29240	E_nip_trans_42674_m.297297	TRUE	2	1127600000			85.429	765		2	E_nip_29240;E_nip_16542	E_nip_trans_42674_m.297297;E_nip_trans_13203_m.97382				13	9	16	20	26	17		13	9	16	20	26	17		13	9	16	20	26	17			310.43	0		13-13-13	9-9-9	16-16-16	20-20-20	26-26-26	17-17-17		22
1477	E_nip_12218	E_nip_trans_66294_m.407364	TRUE	1	1127500000			102.2	904		1	E_nip_12218	E_nip_trans_66294_m.407364				21	14	10	19	8	16		21	14	10	19	8	16		20	13	10	19	8	15			320.03	0		21-21-20	14-14-13	10-10-10	19-19-19	8-8-8	16-16-15		29
1786	E_nip_16378	E_nip_trans_01550_m.4177	TRUE	3	1125200000			15.667	140		3	E_nip_16378;E_nip_36977;E_nip_36979	E_nip_trans_01550_m.4177;E_nip_trans_07164_m.33693;E_nip_trans_07165_m.33697				2	1	5	6	2	1		2	1	5	6	2	1		2	1	5	6	2	1			138.9	0		2-2-2	1-1-1	5-5-5	6-6-6	2-2-2	1-1-1		14.3
1501	E_nip_20036	E_nip_trans_39898_m.272511	TRUE	2	1125100000			21.025	180		2	E_nip_20036;E_nip_12473	E_nip_trans_39898_m.272511;E_nip_trans_28517_m.195384				8	3	7	7	4	3		8	3	7	7	4	3		8	3	7	7	4	3			90.489	0		8-8-8	3-3-3	7-7-7	7-7-7	4-4-4	3-3-3		36.7
620	E_nip_02047	E_nip_trans_50793_m.343638	TRUE	1	1124800000			27.083	246		1	E_nip_02047	E_nip_trans_50793_m.343638				8	5	7	8	8	4		8	5	7	8	8	4		7	4	6	7	7	4			142.93	0		8-8-7	5-5-4	7-7-6	8-8-7	8-8-7	4-4-4		44.7
841	E_nip_04699	E_nip_trans_41984_m.291422	TRUE	4	1123400000			45.109	414		4	E_nip_04699;E_nip_32239;E_nip_22596;E_nip_22065	E_nip_trans_41984_m.291422;E_nip_trans_69327_m.449987;E_nip_trans_29854_m.207683;E_nip_trans_62664_m.389656				9	9	8	12	7	5		9	9	8	12	7	5		8	7	7	10	6	5			147.97	0		9-9-8	9-9-7	8-8-7	12-12-10	7-7-6	5-5-5		24.4
1264	E_nip_09240	E_nip_trans_04352_m.18911	TRUE	1	1119400000			20.866	187		1	E_nip_09240	E_nip_trans_04352_m.18911				10	6	8	10	9	5		10	6	8	10	9	5		10	6	8	10	9	5			95.943	0		10-10-10	6-6-6	8-8-8	10-10-10	9-9-9	5-5-5		52.9
2288	E_nip_24390	E_nip_trans_61499_m.385077	TRUE	2	1118900000			11.349	102		2	E_nip_24390;E_nip_32954	E_nip_trans_61499_m.385077;E_nip_trans_00122_m.166				4	2	6	5	6	4		4	2	6	5	6	4		4	2	6	5	6	4			47.783	0		4-4-4	2-2-2	6-6-6	5-5-5	6-6-6	4-4-4		45.1
2472	E_nip_28021	E_nip_trans_08262_m.44594	TRUE	2	1113000000			35.416	308		2	E_nip_28021;E_nip_30469	E_nip_trans_08262_m.44594;E_nip_trans_40299_m.276345				11	9	10	16	7	11		11	9	10	16	7	11		1	1	0	1	1	1			148.27	0		11-11-1	9-9-1	10-10-0	16-16-1	7-7-1	11-11-1		42.2
505	E_nip_00998	E_nip_trans_50728_m.343277	TRUE	1	1112900000			18.872	175		1	E_nip_00998	E_nip_trans_50728_m.343277				5	6	6	7	5	6		5	6	6	7	5	6		5	6	6	7	5	6			66.997	0		5-5-5	6-6-6	6-6-6	7-7-7	5-5-5	6-6-6		26.9
1768	E_nip_16105	E_nip_trans_68311_m.435724	TRUE	1	1109600000			43.522	403		1	E_nip_16105	E_nip_trans_68311_m.435724				9	7	9	14	11	11		9	7	9	14	11	11		9	7	9	14	11	11			219.05	0		9-9-9	7-7-7	9-9-9	14-14-14	11-11-11	11-11-11		30.8
1663	E_nip_14405	E_nip_trans_10393_m.66976	TRUE	3	1108500000			44.535	399		3	E_nip_14405;E_nip_10091;E_nip_33066	E_nip_trans_10393_m.66976;E_nip_trans_03169_m.12651;E_nip_trans_51138_m.345399				9	10	9	12	10	9		9	10	9	12	10	9		9	10	9	12	10	9			125.31	0		9-9-9	10-10-10	9-9-9	12-12-12	10-10-10	9-9-9		26.3
1838	E_nip_16979	E_nip_trans_71087_m.470906	TRUE	2	1096000000			58.661	531		2	E_nip_16979;E_nip_20062	E_nip_trans_71087_m.470906;E_nip_trans_30817_m.216566				12	5	19	17	18	9		12	5	19	17	18	9		12	5	19	17	18	9			242.29	0		12-12-12	5-5-5	19-19-19	17-17-17	18-18-18	9-9-9		30.5
2396	E_nip_26746	E_nip_trans_06958_m.31700	TRUE	2	1095300000			7.0929	64		2	E_nip_26746;E_nip_29271	E_nip_trans_06958_m.31700;E_nip_trans_38734_m.262692				1	1	1	1	1	1		1	1	1	1	1	1		1	1	1	1	1	1			38.576	0		1-1-1	1-1-1	1-1-1	1-1-1	1-1-1	1-1-1		17.2
1548	E_nip_13029	E_nip_trans_28552_m.195795	TRUE	3	1090300000			42.804	387		3	E_nip_13029;E_nip_29810;E_nip_13025	E_nip_trans_28552_m.195795;E_nip_trans_08615_m.48391;E_nip_trans_28551_m.195783				12	6	11	14	7	6		12	6	11	14	7	6		12	6	11	14	7	6			323.31	0		12-12-12	6-6-6	11-11-11	14-14-14	7-7-7	6-6-6		31.8
1541	E_nip_12933	E_nip_trans_38984_m.264600	TRUE	3	1086800000			48.343	428		3	E_nip_12933;E_nip_00248;E_nip_27735	E_nip_trans_38984_m.264600;E_nip_trans_07195_m.33905;E_nip_trans_55549_m.360033				11	12	13	19	12	8		11	12	13	19	12	8		11	12	13	19	12	8			141.65	0		11-11-11	12-12-12	13-13-13	19-19-19	12-12-12	8-8-8		24.8
2640	E_nip_31970	E_nip_trans_27179_m.184188	TRUE	2	1083300000			37.066	325		2	E_nip_31970;E_nip_06449	E_nip_trans_27179_m.184188;E_nip_trans_38130_m.258779				7	4	7	11	8	2		7	4	7	11	8	2		7	4	7	11	8	2			89.819	0		7-7-7	4-4-4	7-7-7	11-11-11	8-8-8	2-2-2		24.9
599	E_nip_01836	E_nip_trans_09963_m.62614	TRUE	1	1074000000			435.28	3952		1	E_nip_01836	E_nip_trans_09963_m.62614				31	13	16	58	29	8		31	13	16	58	29	8		31	13	16	58	29	8			323.31	0		31-31-31	13-13-13	16-16-16	58-58-58	29-29-29	8-8-8		9.3
1233	E_nip_08872	E_nip_trans_01883_m.5051	TRUE	3	1072600000			14.913	130		3	E_nip_08872;E_nip_36832;E_nip_19060	E_nip_trans_01883_m.5051;E_nip_trans_08392_m.45835;E_nip_trans_51708_m.348020				7	5	5	7	6	6		7	5	5	7	6	6		7	5	5	7	6	6			53.19	0		7-7-7	5-5-5	5-5-5	7-7-7	6-6-6	6-6-6		56.2
2678	E_nip_32750	E_nip_trans_00109_m.155	TRUE	2	1063300000			23.629	218		2	E_nip_32750;E_nip_36034	E_nip_trans_00109_m.155;E_nip_trans_55620_m.360715				4	4	6	6	4	3		4	4	6	6	4	3		4	4	6	6	4	3			133.26	0		4-4-4	4-4-4	6-6-6	6-6-6	4-4-4	3-3-3		26.6
2155	E_nip_22516	E_nip_trans_12818_m.93363	TRUE	2	1060100000			109.23	995		2	E_nip_22516;E_nip_36042	E_nip_trans_12818_m.93363;E_nip_trans_30648_m.215192				14	9	17	27	15	11		14	9	17	27	15	11		14	9	17	27	15	11			251.46	0		14-14-14	9-9-9	17-17-17	27-27-27	15-15-15	11-11-11		15.8
696	E_nip_03079	E_nip_trans_62826_m.390187	TRUE	1	1055100000			6.085	55		1	E_nip_03079	E_nip_trans_62826_m.390187				2	2	2	3	2	1		2	2	2	3	2	1		2	2	2	3	2	1			32.349	0		2-2-2	2-2-2	2-2-2	3-3-3	2-2-2	1-1-1		29.1
921	E_nip_05470	E_nip_trans_42001_m.291588	TRUE	2	1053800000			64.115	586		2	E_nip_05470;E_nip_35723	E_nip_trans_42001_m.291588;E_nip_trans_03037_m.11796				9	7	16	20	15	12		9	7	16	20	15	12		9	7	16	20	15	12			207.54	0		9-9-9	7-7-7	16-16-16	20-20-20	15-15-15	12-12-12		19.8
1983	E_nip_19589	E_nip_trans_50504_m.341899	TRUE	4	1052000000			25.978	232		4	E_nip_19589;E_nip_20818;E_nip_35582;E_nip_33072	E_nip_trans_50504_m.341899;E_nip_trans_03291_m.13430;E_nip_trans_39684_m.270672;E_nip_trans_66825_m.414849				5	5	10	12	8	6		5	5	10	12	8	6		5	5	10	12	8	6			91.316	0		5-5-5	5-5-5	10-10-10	12-12-12	8-8-8	6-6-6		27.6
1025	E_nip_24633	E_nip_trans_65529_m.398067	TRUE	6	1034500000			60.494	538		6	E_nip_24633;E_nip_13842;E_nip_06468;E_nip_30984;E_nip_30918;E_nip_30917	E_nip_trans_65529_m.398067;E_nip_trans_02396_m.6597;E_nip_trans_60467_m.378313;E_nip_trans_06240_m.26296;E_nip_trans_06239_m.26282;E_nip_trans_06238_m.26269				9	6	12	18	8	2		9	6	12	18	8	2		9	6	12	18	8	2			229.12	0		9-9-9	6-6-6	12-12-12	18-18-18	8-8-8	2-2-2		20.6
2416	E_nip_29548	E_nip_trans_41457_m.286455	TRUE	5	1031300000			24.139	221		5	E_nip_29548;E_nip_26930;E_nip_22439;E_nip_12969;E_nip_29550	E_nip_trans_41457_m.286455;E_nip_trans_04162_m.18022;E_nip_trans_50924_m.344350;E_nip_trans_29795_m.207192;E_nip_trans_41458_m.286461				8	3	6	6	6	4		8	3	6	6	6	4		8	3	6	6	6	4			113.14	0		8-8-8	3-3-3	6-6-6	6-6-6	6-6-6	4-4-4		49.3
1831	E_nip_16927	E_nip_trans_05607_m.23493	TRUE	3	1030200000			14.462	135		3	E_nip_16927;E_nip_15355;E_nip_26806	E_nip_trans_05607_m.23493;E_nip_trans_28938_m.199554;E_nip_trans_09406_m.56993				6	4	6	5	5	4		6	4	6	5	5	4		6	4	6	5	5	4			107.39	0		6-6-6	4-4-4	6-6-6	5-5-5	5-5-5	4-4-4		49.6
2272	E_nip_24078	E_nip_trans_06529_m.28154	TRUE	1	1030100000			7.5524	68		1	E_nip_24078	E_nip_trans_06529_m.28154				0	1	1	1	1	0		0	1	1	1	1	0		0	1	1	1	1	0			13.987	0		0-0-0	1-1-1	1-1-1	1-1-1	1-1-1	0-0-0		0
1991	E_nip_19705	E_nip_trans_50512_m.341957	TRUE	3	1029800000			30.015	274		3	E_nip_19705;E_nip_26495;E_nip_01125	E_nip_trans_50512_m.341957;E_nip_trans_06933_m.31371;E_nip_trans_28400_m.194421				13	8	13	14	15	8		13	8	13	14	15	8		13	8	13	14	15	8			140.87	0		13-13-13	8-8-8	13-13-13	14-14-14	15-15-15	8-8-8		58.4
704	E_nip_19409	E_nip_trans_04425_m.19215	TRUE	2	1028500000			26.465	225		2	E_nip_19409;E_nip_03211	E_nip_trans_04425_m.19215;E_nip_trans_66520_m.410528				8	5	9	8	5	2		8	5	9	8	5	2		8	5	9	8	5	2			126.88	0		8-8-8	5-5-5	9-9-9	8-8-8	5-5-5	2-2-2		33.3
2429	E_nip_27162	E_nip_trans_60687_m.380367	TRUE	1	1020600000			28.528	255		1	E_nip_27162	E_nip_trans_60687_m.380367				0	0	6	8	3	0		0	0	6	8	3	0		0	0	0	0	0	0			113.68	0		0-0-0	0-0-0	6-6-0	8-8-0	3-3-0	0-0-0		0
1031	E_nip_29441	E_nip_trans_04579_m.19855	TRUE	2	1014500000			23.279	201		2	E_nip_29441;E_nip_06507	E_nip_trans_04579_m.19855;E_nip_trans_51271_m.346041				6	4	7	8	8	10		6	4	7	8	8	10		6	4	7	8	8	10			76.598	0		6-6-6	4-4-4	7-7-7	8-8-8	8-8-8	10-10-10		36.8
1234	E_nip_14911	E_nip_trans_03918_m.16866	TRUE	5	1013400000			30.758	272		5	E_nip_14911;E_nip_08889;E_nip_04250;E_nip_25048;E_nip_04248	E_nip_trans_03918_m.16866;E_nip_trans_67427_m.423947;E_nip_trans_28818_m.198397;E_nip_trans_09069_m.53715;E_nip_trans_28817_m.198384				10	8	13	13	11	7		10	8	13	13	11	7		10	8	13	13	11	7			159.12	0		10-10-10	8-8-8	13-13-13	13-13-13	11-11-11	7-7-7		44.1
1653	E_nip_14198	E_nip_trans_58676_m.371008	TRUE	2	1012900000			46.815	410		2	E_nip_14198;E_nip_17439	E_nip_trans_58676_m.371008;E_nip_trans_60584_m.379535				9	11	10	13	14	14		9	11	10	13	14	14		1	0	2	1	1	2			192.94	0		9-9-1	11-11-0	10-10-2	13-13-1	14-14-1	14-14-2		27.6
1306	E_nip_09819	E_nip_trans_38568_m.261302	TRUE	2	1011800000			48.583	436		2	E_nip_09819;E_nip_32665	E_nip_trans_38568_m.261302;E_nip_trans_02589_m.8436				9	6	7	13	7	6		6	5	4	10	4	4		6	5	4	10	4	4			144.73	0		9-6-6	6-5-5	7-4-4	13-10-10	7-4-4	6-4-4		26.4
2131	E_nip_22179	E_nip_trans_70627_m.466475	TRUE	1	1010800000			184.81	1705		1	E_nip_22179	E_nip_trans_70627_m.466475				10	8	21	41	23	16		10	8	21	41	23	16		10	8	21	41	23	16			323.31	0		10-10-10	8-8-8	21-21-21	41-41-41	23-23-23	16-16-16		7
2424	E_nip_27105	E_nip_trans_39592_m.269721	TRUE	3	1008200000			66.641	593		3	E_nip_27105;E_nip_17756;E_nip_17754	E_nip_trans_39592_m.269721;E_nip_trans_08112_m.42910;E_nip_trans_08111_m.42904				9	6	8	17	17	17		9	6	8	17	17	17		9	6	8	17	17	17			187.93	0		9-9-9	6-6-6	8-8-8	17-17-17	17-17-17	17-17-17		20.2
866	E_nip_04922	E_nip_trans_02643_m.8920	TRUE	3	1006000000			30.629	270		3	E_nip_04922;E_nip_26782;E_nip_35701	E_nip_trans_02643_m.8920;E_nip_trans_60657_m.380145;E_nip_trans_39691_m.270838				5	8	6	11	9	9		5	8	6	11	9	9		5	8	6	11	9	9			101.12	0		5-5-5	8-8-8	6-6-6	11-11-11	9-9-9	9-9-9		19.6
2455	E_nip_27645	E_nip_trans_65973_m.403075	TRUE	2	1003900000			38.042	338		2	E_nip_27645;E_nip_28154	E_nip_trans_65973_m.403075;E_nip_trans_07038_m.32422				13	12	12	16	14	10		13	12	12	16	14	10		13	12	12	16	14	10			173.98	0		13-13-13	12-12-12	12-12-12	16-16-16	14-14-14	10-10-10		42.6
1771	E_nip_16124	E_nip_trans_10726_m.70674	TRUE	1	1000500000			60.215	542		1	E_nip_16124	E_nip_trans_10726_m.70674				8	6	12	19	11	7		8	6	12	19	11	7		8	5	12	18	11	7			173.74	0		8-8-8	6-6-5	12-12-12	19-19-18	11-11-11	7-7-7		21.8
2444	E_nip_27385	E_nip_trans_50266_m.340102	TRUE	6	992570000			44.232	387		6	E_nip_27385;E_nip_26240;E_nip_14420;E_nip_06200;E_nip_06201;E_nip_26243	E_nip_trans_50266_m.340102;E_nip_trans_39521_m.268988;E_nip_trans_66640_m.412144;E_nip_trans_07992_m.41647;E_nip_trans_07993_m.41653;E_nip_trans_39522_m.268996				12	5	11	16	7	1		12	5	11	16	7	1		12	5	11	16	7	1			156.98	0		12-12-12	5-5-5	11-11-11	16-16-16	7-7-7	1-1-1		43.4
852	E_nip_04805	E_nip_trans_27296_m.185137	TRUE	1	985640000			108.06	983		1	E_nip_04805	E_nip_trans_27296_m.185137				5	7	15	18	19	14		5	7	15	18	19	14		5	7	15	18	19	14			215.91	0		5-5-5	7-7-7	15-15-15	18-18-18	19-19-19	14-14-14		8.3
1006	E_nip_06344	E_nip_trans_05515_m.23220	TRUE	1	981750000			14.587	126		1	E_nip_06344	E_nip_trans_05515_m.23220				6	3	7	7	4	2		6	3	7	7	4	2		6	3	7	7	4	2			103.04	0		6-6-6	3-3-3	7-7-7	7-7-7	4-4-4	2-2-2		53.2
698	E_nip_03096	E_nip_trans_66516_m.410492	TRUE	2	980040000			41.366	377		2	E_nip_03096;E_nip_23902	E_nip_trans_66516_m.410492;E_nip_trans_07759_m.39513				10	7	12	13	12	8		10	7	12	13	12	8		10	7	12	13	12	8			249.82	0		10-10-10	7-7-7	12-12-12	13-13-13	12-12-12	8-8-8		31
1505	E_nip_12549	E_nip_trans_04784_m.20605	TRUE	1	979830000			16.455	152		1	E_nip_12549	E_nip_trans_04784_m.20605				5	2	5	6	4	2		5	2	5	6	4	2		5	2	5	6	4	2			79.926	0		5-5-5	2-2-2	5-5-5	6-6-6	4-4-4	2-2-2		36.2
1832	E_nip_16930	E_nip_trans_00355_m.630	TRUE	2	978880000			20.693	180		2	E_nip_16930;E_nip_33804	E_nip_trans_00355_m.630;E_nip_trans_38080_m.258429				4	3	5	6	5	4		4	3	5	6	5	4		0	0	0	0	0	0			45.111	0		4-4-0	3-3-0	5-5-0	6-6-0	5-5-0	4-4-0		23.9
446	E_nip_00509	E_nip_trans_32300_m.228906	TRUE	1	968290000			95.913	874		1	E_nip_00509	E_nip_trans_32300_m.228906				14	9	17	25	17	7		14	9	17	25	17	7		14	9	17	25	17	7			251.51	0		14-14-14	9-9-9	17-17-17	25-25-25	17-17-17	7-7-7		21.6
2312	E_nip_35160	E_nip_trans_59376_m.374972	TRUE	5	963990000			16.164	142		5	E_nip_35160;E_nip_25154;E_nip_24844;E_nip_09411;E_nip_35436	E_nip_trans_59376_m.374972;E_nip_trans_56387_m.364908;E_nip_trans_05351_m.22682;E_nip_trans_29349_m.203048;E_nip_trans_41125_m.283353				7	4	8	9	5	3		7	4	8	9	5	3		7	4	8	9	5	3			79.362	0		7-7-7	4-4-4	8-8-8	9-9-9	5-5-5	3-3-3		52.1
1460	E_nip_11964	E_nip_trans_06087_m.25360	TRUE	2	960360000			85.716	762		2	E_nip_11964;E_nip_11965	E_nip_trans_06087_m.25360;E_nip_trans_06088_m.25386				12	8	11	18	11	21		12	8	11	18	11	21		12	8	11	18	11	21			242.54	0		12-12-12	8-8-8	11-11-11	18-18-18	11-11-11	21-21-21		18.4
608	E_nip_29826	E_nip_trans_03369_m.13896	TRUE	5	954000000			26.672	232		5	E_nip_29826;E_nip_01884;E_nip_23487;E_nip_01845;E_nip_28207	E_nip_trans_03369_m.13896;E_nip_trans_08725_m.49840;E_nip_trans_61417_m.384701;E_nip_trans_29694_m.206384;E_nip_trans_53107_m.353252				6	3	8	9	8	3		6	3	8	9	8	3		6	3	8	9	8	3			110.98	0		6-6-6	3-3-3	8-8-8	9-9-9	8-8-8	3-3-3		27.6
2485	E_nip_28338	E_nip_trans_71500_m.475491	TRUE	2	952420000			26.793	232		2	E_nip_28338;E_nip_25444	E_nip_trans_71500_m.475491;E_nip_trans_44637_m.312125				0	3	5	14	0	5		0	3	5	14	0	5		0	0	0	1	0	0			99.411	0		0-0-0	3-3-0	5-5-0	14-14-1	0-0-0	5-5-0		0
2811	E_nip_36461	E_nip_trans_16302_m.127102	TRUE	1	952030000			181.81	1643		1	E_nip_36461	E_nip_trans_16302_m.127102				25	6	18	40	13	2		25	6	18	40	13	2		25	6	18	40	13	2			323.31	0		25-25-25	6-6-6	18-18-18	40-40-40	13-13-13	2-2-2		18.1
2051	E_nip_32572	E_nip_trans_07828_m.40222	TRUE	4	951760000			20.138	181		4	E_nip_32572;E_nip_20581;E_nip_32569;E_nip_36269	E_nip_trans_07828_m.40222;E_nip_trans_03272_m.13304;E_nip_trans_07827_m.40212;E_nip_trans_50393_m.341100				5	4	7	10	7	4		5	4	7	10	7	4		5	4	7	10	7	4			177.01	0		5-5-5	4-4-4	7-7-7	10-10-10	7-7-7	4-4-4		34.8
2683	E_nip_32854	E_nip_trans_15801_m.122442	TRUE	1	946300000			64.392	595		1	E_nip_32854	E_nip_trans_15801_m.122442				16	4	12	20	11	4		16	4	12	20	11	4		16	4	12	20	11	4			205.62	0		16-16-16	4-4-4	12-12-12	20-20-20	11-11-11	4-4-4		30.3
2503	E_nip_28978	E_nip_trans_29513_m.204645	TRUE	1	945380000			69.605	603		1	E_nip_28978	E_nip_trans_29513_m.204645				6	10	18	19	13	8		6	10	18	19	13	8		1	2	2	3	3	3			265.8	0		6-6-1	10-10-2	18-18-2	19-19-3	13-13-3	8-8-3		12.8
2558	E_nip_30004	E_nip_trans_08632_m.48917	TRUE	2	938530000			64.71	598		2	E_nip_30004;E_nip_32272	E_nip_trans_08632_m.48917;E_nip_trans_02544_m.8020				6	7	14	20	16	8		6	7	14	20	16	8		6	7	14	20	16	8			323.31	0		6-6-6	7-7-7	14-14-14	20-20-20	16-16-16	8-8-8		15.6
451	E_nip_09113	E_nip_trans_51652_m.347783	TRUE	3	938160000			9.4089	86		3	E_nip_09113;E_nip_14695;E_nip_00586	E_nip_trans_51652_m.347783;E_nip_trans_05233_m.22275;E_nip_trans_38805_m.263156				1	2	2	1	2	3		1	2	2	1	2	3		1	2	2	1	2	3			44.775	0		1-1-1	2-2-2	2-2-2	1-1-1	2-2-2	3-3-3		10.5
2126	E_nip_22094	E_nip_trans_06167_m.25979	TRUE	2	937790000			36.642	319		2	E_nip_22094;E_nip_22093	E_nip_trans_06167_m.25979;E_nip_trans_06166_m.25973				9	5	10	12	7	5		9	5	10	12	7	5		9	5	10	12	7	5			166.44	0		9-9-9	5-5-5	10-10-10	12-12-12	7-7-7	5-5-5		34.8
2433	E_nip_27250	E_nip_trans_06998_m.32058	TRUE	1	936710000			31.212	301		1	E_nip_27250	E_nip_trans_06998_m.32058				5	6	6	11	8	8		5	6	6	11	8	8		5	6	6	11	8	8			224.67	0		5-5-5	6-6-6	6-6-6	11-11-11	8-8-8	8-8-8		22.6
1506	E_nip_12562	E_nip_trans_12730_m.92257	TRUE	1	934370000			131.7	1189		1	E_nip_12562	E_nip_trans_12730_m.92257				10	1	12	28	35	18		10	1	12	28	35	18		10	1	12	28	35	18			323.31	0		10-10-10	1-1-1	12-12-12	28-28-28	35-35-35	18-18-18		10.8
583	E_nip_01675	E_nip_trans_02211_m.5716	TRUE	1	933050000			7.5534	66		1	E_nip_01675	E_nip_trans_02211_m.5716				3	0	3	2	3	2		3	0	3	2	3	2		3	0	3	2	3	2			247.15	0		3-3-3	0-0-0	3-3-3	2-2-2	3-3-3	2-2-2		53
1580	E_nip_13370	E_nip_trans_61307_m.384134	TRUE	1	931160000			24.761	225		1	E_nip_13370	E_nip_trans_61307_m.384134				8	7	8	9	10	5		5	5	5	5	6	2		0	0	0	0	0	0			38.722	0		8-5-0	7-5-0	8-5-0	9-5-0	10-6-0	5-2-0		36.4
2677	E_nip_32748	E_nip_trans_02591_m.8459	TRUE	1	926900000			46.778	430		1	E_nip_32748	E_nip_trans_02591_m.8459				8	4	10	13	13	13		8	4	10	13	13	13		1	0	0	0	0	0			172.92	0		8-8-1	4-4-0	10-10-0	13-13-0	13-13-0	13-13-0		24.7
2285	E_nip_24377	E_nip_trans_66743_m.413562	TRUE	3	926530000			45.485	405		3	E_nip_24377;E_nip_24376;E_nip_18032	E_nip_trans_66743_m.413562;E_nip_trans_66741_m.413549;E_nip_trans_08138_m.43195				10	7	9	14	12	11		10	7	9	14	12	11		9	6	9	14	12	11			154.68	0		10-10-9	7-7-6	9-9-9	14-14-14	12-12-12	11-11-11		29.9
2063	E_nip_20770	E_nip_trans_09782_m.60869	TRUE	1	921640000			56.157	499		1	E_nip_20770	E_nip_trans_09782_m.60869				16	11	18	21	14	9		16	11	18	21	14	9		0	0	0	2	0	0			194.39	0		16-16-0	11-11-0	18-18-0	21-21-2	14-14-0	9-9-0		36.9
998	E_nip_06314	E_nip_trans_65702_m.400002	TRUE	4	921000000			124.99	1145		4	E_nip_06314;E_nip_27163;E_nip_06312;E_nip_27280	E_nip_trans_65702_m.400002;E_nip_trans_38359_m.260318;E_nip_trans_65701_m.399983;E_nip_trans_38360_m.260339				14	11	12	31	14	6		14	11	12	31	14	6		14	11	12	31	14	6			262.14	0		14-14-14	11-11-11	12-12-12	31-31-31	14-14-14	6-6-6		16.5
1531	E_nip_12833	E_nip_trans_14098_m.106190	TRUE	1	919900000			83.706	726		1	E_nip_12833	E_nip_trans_14098_m.106190				16	14	14	25	6	0		16	14	14	25	6	0		16	14	14	25	6	0			209.33	0		16-16-16	14-14-14	14-14-14	25-25-25	6-6-6	0-0-0		26.3
1368	E_nip_26148	E_nip_trans_06903_m.31192	TRUE	3	913990000			27.453	241		3	E_nip_26148;E_nip_10651;E_nip_26147	E_nip_trans_06903_m.31192;E_nip_trans_55766_m.361924;E_nip_trans_06902_m.31187				8	3	8	10	6	3		8	3	8	10	6	3		8	3	8	10	6	3			118.78	0		8-8-8	3-3-3	8-8-8	10-10-10	6-6-6	3-3-3		40.7
1424	E_nip_11491	E_nip_trans_66232_m.406581	TRUE	2	913060000			92.197	840		2	E_nip_11491;E_nip_21950	E_nip_trans_66232_m.406581;E_nip_trans_07397_m.35873				20	7	15	20	8	7		20	7	15	20	8	7		11	4	9	13	5	3			215.37	0		20-20-11	7-7-4	15-15-9	20-20-13	8-8-5	7-7-3		28.8
1055	E_nip_06684	E_nip_trans_06780_m.30081	TRUE	4	912950000			66.4	576		4	E_nip_06684;E_nip_06687;E_nip_33383;E_nip_05512	E_nip_trans_06780_m.30081;E_nip_trans_06781_m.30092;E_nip_trans_05429_m.22932;E_nip_trans_52448_m.350862				9	6	6	11	7	4		9	6	6	11	7	4		9	6	6	11	7	4			110.09	0		9-9-9	6-6-6	6-6-6	11-11-11	7-7-7	4-4-4		21.5
504	E_nip_31711	E_nip_trans_03735_m.15912	TRUE	5	912680000			26.41	240		5	E_nip_31711;E_nip_04399;E_nip_00992;E_nip_04272;E_nip_17800	E_nip_trans_03735_m.15912;E_nip_trans_27260_m.184871;E_nip_trans_50724_m.343243;E_nip_trans_27259_m.184860;E_nip_trans_38282_m.259721				8	7	8	10	8	8		8	7	8	10	8	8		8	7	8	10	8	8			118.43	0		8-8-8	7-7-7	8-8-8	10-10-10	8-8-8	8-8-8		40.4
684	E_nip_02986	E_nip_trans_66500_m.410190	TRUE	1	902140000			83.839	770		1	E_nip_02986	E_nip_trans_66500_m.410190				13	11	16	18	10	6		13	11	16	18	10	6		13	11	16	18	10	6			197.67	0		13-13-13	11-11-11	16-16-16	18-18-18	10-10-10	6-6-6		19.6
626	E_nip_02071	E_nip_trans_11436_m.78280	TRUE	4	900990000			15.197	137		4	E_nip_02071;E_nip_15115;E_nip_02070;E_nip_29605	E_nip_trans_11436_m.78280;E_nip_trans_03938_m.16964;E_nip_trans_11435_m.78276;E_nip_trans_55906_m.362760				6	5	9	8	8	8		6	5	9	8	8	8		6	5	9	8	8	8			89.88	0		6-6-6	5-5-5	9-9-9	8-8-8	8-8-8	8-8-8		46.7
1891	E_nip_17662	E_nip_trans_50166_m.339194	TRUE	1	900940000			47.506	420		1	E_nip_17662	E_nip_trans_50166_m.339194				1	1	16	18	6	1		0	0	3	3	1	0		0	0	3	3	1	0			63.708	0		1-0-0	1-0-0	16-3-3	18-3-3	6-1-1	1-0-0		2.4
1907	E_nip_22307	E_nip_trans_29820_m.207341	TRUE	4	899400000			10.345	92		4	E_nip_22307;E_nip_17950;E_nip_29870;E_nip_36369	E_nip_trans_29820_m.207341;E_nip_trans_05685_m.23726;E_nip_trans_41488_m.286693;E_nip_trans_11042_m.73942				3	4	4	4	4	3		3	4	4	4	4	3		3	4	4	4	4	3			52.837	0		3-3-3	4-4-4	4-4-4	4-4-4	4-4-4	3-3-3		42.4
1096	E_nip_07042	E_nip_trans_65753_m.400480	TRUE	1	898010000			484.03	4284		1	E_nip_07042	E_nip_trans_65753_m.400480				19	12	3	43	55	35		19	12	3	43	55	35		19	12	3	43	55	35			323.31	0		19-19-19	12-12-12	3-3-3	43-43-43	55-55-55	35-35-35		6.4
2783	E_nip_35673	E_nip_trans_09524_m.58095	TRUE	1	895200000			88.876	847		1	E_nip_35673	E_nip_trans_09524_m.58095				11	10	17	25	14	9		11	10	17	25	14	9		11	10	17	25	14	9			271.35	0		11-11-11	10-10-10	17-17-17	25-25-25	14-14-14	9-9-9		18.1
784	E_nip_04193	E_nip_trans_65365_m.396529	TRUE	2	889970000			40.938	363		2	E_nip_04193;E_nip_09025	E_nip_trans_65365_m.396529;E_nip_trans_50400_m.341154				9	2	13	11	9	1		9	2	13	11	9	1		9	2	13	11	9	1			123.42	0		9-9-9	2-2-2	13-13-13	11-11-11	9-9-9	1-1-1		23.7
492	E_nip_00896	E_nip_trans_41528_m.286971	TRUE	2	885620000			62.144	555		2	E_nip_00896;E_nip_28320	E_nip_trans_41528_m.286971;E_nip_trans_68802_m.442287				8	7	11	11	13	9		8	7	11	11	13	9		8	7	11	11	13	9			187.82	0		8-8-8	7-7-7	11-11-11	11-11-11	13-13-13	9-9-9		18.9
1340	E_nip_10282	E_nip_trans_05989_m.24398	TRUE	4	884590000			47.577	439		4	E_nip_10282;E_nip_03948;E_nip_23587;E_nip_23586	E_nip_trans_05989_m.24398;E_nip_trans_65341_m.396262;E_nip_trans_37895_m.257367;E_nip_trans_37894_m.257353				5	8	7	13	15	13		5	8	7	13	15	13		5	8	7	13	15	13			205.45	0		5-5-5	8-8-8	7-7-7	13-13-13	15-15-15	13-13-13		13.7
2332	E_nip_25312	E_nip_trans_02814_m.10233	TRUE	2	873740000			27.48	246		2	E_nip_25312;E_nip_13279	E_nip_trans_02814_m.10233;E_nip_trans_28577_m.196095				5	4	8	10	8	5		5	4	8	10	8	5		5	4	8	10	8	5			79.576	0		5-5-5	4-4-4	8-8-8	10-10-10	8-8-8	5-5-5		24
1232	E_nip_08858	E_nip_trans_39748_m.271365	TRUE	1	868500000			66.157	603		1	E_nip_08858	E_nip_trans_39748_m.271365				14	6	13	20	17	6		14	6	13	20	17	6		14	6	13	20	17	6			280.08	0		14-14-14	6-6-6	13-13-13	20-20-20	17-17-17	6-6-6		27.4
1467	E_nip_12052	E_nip_trans_03504_m.14662	TRUE	3	853430000			23.081	205		3	E_nip_12052;E_nip_15695;E_nip_27439	E_nip_trans_03504_m.14662;E_nip_trans_28966_m.199770;E_nip_trans_09450_m.57458				6	6	6	7	6	6		6	6	6	7	6	6		6	6	6	7	6	6			110.55	0		6-6-6	6-6-6	6-6-6	7-7-7	6-6-6	6-6-6		38.5
1244	E_nip_09032	E_nip_trans_50404_m.341184	TRUE	1	851540000			29.044	250		1	E_nip_09032	E_nip_trans_50404_m.341184				7	4	8	8	6	3		7	4	8	8	6	3		7	4	7	6	6	3			86.836	0		7-7-7	4-4-4	8-8-7	8-8-6	6-6-6	3-3-3		22
1458	E_nip_11941	E_nip_trans_66278_m.407063	TRUE	1	843380000			52.814	483		1	E_nip_11941	E_nip_trans_66278_m.407063				13	7	8	14	13	7		13	7	8	14	13	7		4	2	4	3	4	0			166.07	0		13-13-4	7-7-2	8-8-4	14-14-3	13-13-4	7-7-0		35.4
1822	E_nip_16841	E_nip_trans_51346_m.346399	TRUE	3	840800000			17.959	161		3	E_nip_16841;E_nip_17803;E_nip_20102	E_nip_trans_51346_m.346399;E_nip_trans_65869_m.401677;E_nip_trans_38655_m.262088				6	4	4	8	6	5		6	4	4	8	6	5		6	4	4	7	6	5			97.054	0		6-6-6	4-4-4	4-4-4	8-8-7	6-6-6	5-5-5		43.5
2784	E_nip_35680	E_nip_trans_04272_m.18541	TRUE	1	839660000			25.79	228		1	E_nip_35680	E_nip_trans_04272_m.18541				7	6	9	11	10	9		7	6	9	11	10	9		3	3	3	4	4	3			144.06	0		7-7-3	6-6-3	9-9-3	11-11-4	10-10-4	9-9-3		28.1
1721	E_nip_15409	E_nip_trans_14496_m.110063	TRUE	2	837840000			27.625	240		2	E_nip_15409;E_nip_27831	E_nip_trans_14496_m.110063;E_nip_trans_55556_m.360096				0	2	3	12	0	3		0	2	3	12	0	3		0	2	3	12	0	3			77.4	0		0-0-0	2-2-2	3-3-3	12-12-12	0-0-0	3-3-3		0
2227	E_nip_23457	E_nip_trans_58710_m.371320	TRUE	2	833430000			34.448	327		2	E_nip_23457;E_nip_32531	E_nip_trans_58710_m.371320;E_nip_trans_28794_m.198148				5	2	8	9	9	6		5	2	8	9	9	6		5	2	8	9	9	6			291.15	0		5-5-5	2-2-2	8-8-8	9-9-9	9-9-9	6-6-6		23.2
2484	E_nip_28318	E_nip_trans_43825_m.306259	TRUE	1	831870000			46.418	412		1	E_nip_28318	E_nip_trans_43825_m.306259				8	5	8	14	10	7		8	5	8	14	10	7		0	0	0	1	1	0			145.78	0		8-8-0	5-5-0	8-8-0	14-14-1	10-10-1	7-7-0		25.2
2053	E_nip_20623	E_nip_trans_11228_m.75879	TRUE	1	831680000			97.4	890		1	E_nip_20623	E_nip_trans_11228_m.75879				13	9	17	16	16	13		12	7	14	13	12	10		11	6	13	12	11	9			137.44	0		13-12-11	9-7-6	17-14-13	16-13-12	16-12-11	13-10-9		17.4
2637	E_nip_31912	E_nip_trans_05096_m.21755	TRUE	2	828080000			12.254	105		2	E_nip_31912;E_nip_33402	E_nip_trans_05096_m.21755;E_nip_trans_51172_m.345560				3	3	4	6	1	3		3	3	4	6	1	3		3	3	4	6	1	3			42.614	0		3-3-3	3-3-3	4-4-4	6-6-6	1-1-1	3-3-3		24.8
1612	E_nip_13719	E_nip_trans_02383_m.6442	TRUE	3	821410000			24.791	222		3	E_nip_13719;E_nip_03907;Carp_55694	E_nip_trans_02383_m.6442;E_nip_trans_27221_m.184442;				7	7	4	8	9	8		7	7	4	8	9	8		7	7	4	8	9	8			79.041	0		7-7-7	7-7-7	4-4-4	8-8-8	9-9-9	8-8-8		35.1
1432	E_nip_23505	E_nip_trans_01226_m.3032	TRUE	2	816920000			19.309	175		2	E_nip_23505;E_nip_11568	E_nip_trans_01226_m.3032;E_nip_trans_42823_m.298402				6	2	6	6	7	6		6	2	6	6	7	6		5	1	5	5	6	5			109.66	0		6-6-5	2-2-1	6-6-5	6-6-5	7-7-6	6-6-5		39.4
2055	E_nip_20642	E_nip_trans_41392_m.285802	TRUE	1	815860000			72.538	658		1	E_nip_20642	E_nip_trans_41392_m.285802				8	5	14	14	14	12		8	5	14	14	14	12		8	5	14	14	14	12			271.6	0		8-8-8	5-5-5	14-14-14	14-14-14	14-14-14	12-12-12		15.7
570	E_nip_15900	E_nip_trans_40871_m.281176	TRUE	3	805030000			35.091	305		3	E_nip_15900;E_nip_01572;E_nip_21649	E_nip_trans_40871_m.281176;E_nip_trans_03451_m.14377;E_nip_trans_10068_m.63683				6	2	7	5	5	4		6	2	7	5	5	4		6	2	7	5	5	4			50.065	0		6-6-6	2-2-2	7-7-7	5-5-5	5-5-5	4-4-4		22
1875	E_nip_17392	E_nip_trans_67170_m.420139	TRUE	2	800110000			64.703	574		2	E_nip_17392;E_nip_01740	E_nip_trans_67170_m.420139;E_nip_trans_08710_m.49672				8	1	12	18	19	15		8	1	12	18	19	15		8	1	12	18	19	15			189.98	0		8-8-8	1-1-1	12-12-12	18-18-18	19-19-19	15-15-15		13.8
2368	E_nip_26255	E_nip_trans_59251_m.374461	TRUE	2	799350000			10.526	95		2	E_nip_26255;E_nip_15324	E_nip_trans_59251_m.374461;E_nip_trans_56290_m.364531				3	0	2	2	3	2		3	0	2	2	3	2		2	0	1	2	2	1			102.03	0		3-3-2	0-0-0	2-2-1	2-2-2	3-3-2	2-2-1		64.2
2031	E_nip_20327	E_nip_trans_28233_m.192688	TRUE	3	798320000			79.788	719		3	E_nip_20327;E_nip_14927;E_nip_07715	E_nip_trans_28233_m.192688;E_nip_trans_66693_m.412883;E_nip_trans_08062_m.42360				9	5	13	24	8	6		9	5	13	24	8	6		9	5	13	24	8	6			229.41	0		9-9-9	5-5-5	13-13-13	24-24-24	8-8-8	6-6-6		14.6
1062	E_nip_06751	E_nip_trans_60480_m.378475	TRUE	1	788230000			29.122	255		1	E_nip_06751	E_nip_trans_60480_m.378475				0	4	6	9	0	6		0	4	6	9	0	6		0	2	2	3	0	2			86.402	0		0-0-0	4-4-2	6-6-2	9-9-3	0-0-0	6-6-2		0
1503	E_nip_12499	E_nip_trans_38952_m.264290	TRUE	3	782480000			20.429	179		3	E_nip_12499;E_nip_12698;E_nip_17495	E_nip_trans_38952_m.264290;E_nip_trans_04796_m.20642;E_nip_trans_51397_m.346646				4	5	5	7	4	2		4	5	5	7	4	2		4	5	5	7	4	2			90.716	0		4-4-4	5-5-5	5-5-5	7-7-7	4-4-4	2-2-2		26.3
715	E_nip_15652	E_nip_trans_02738_m.9670	TRUE	8	781030000			36.564	327		8	E_nip_15652;E_nip_03329;E_nip_16609;E_nip_24232;E_nip_13522;E_nip_16608;E_nip_35926;E_nip_35925	E_nip_trans_02738_m.9670;E_nip_trans_66532_m.410636;E_nip_trans_39434_m.268072;E_nip_trans_07782_m.39732;E_nip_trans_61316_m.384188;E_nip_trans_39433_m.268059;E_nip_trans_27937_m.190155;E_nip_trans_27936_m.190142				9	2	11	12	6	1		9	2	11	12	6	1		9	2	11	12	6	1			128.12	0		9-9-9	2-2-2	11-11-11	12-12-12	6-6-6	1-1-1		34.9
1308	E_nip_09836	E_nip_trans_41262_m.284643	TRUE	1	780340000			30.258	273		1	E_nip_09836	E_nip_trans_41262_m.284643				5	5	5	6	5	3		5	5	5	6	5	3		3	3	3	5	3	2			85.772	0		5-5-3	5-5-3	5-5-3	6-6-5	5-5-3	3-3-2		21.2
1594	E_nip_19887	E_nip_trans_29442_m.203956	TRUE	2	778590000			7.6458	69		2	E_nip_19887;E_nip_13503	E_nip_trans_29442_m.203956;E_nip_trans_10318_m.66126				3	3	3	2	2	2		3	3	3	2	2	2		3	3	3	2	2	2			68.619	0		3-3-3	3-3-3	3-3-3	2-2-2	2-2-2	2-2-2		44.9
2066	E_nip_20811	E_nip_trans_49101_m.334435	TRUE	2	778580000			24.515	229		2	E_nip_20811;E_nip_24528	E_nip_trans_49101_m.334435;E_nip_trans_24958_m.177215				3	3	7	7	7	3		3	3	7	7	7	3		3	3	7	7	7	3			137.12	0		3-3-3	3-3-3	7-7-7	7-7-7	7-7-7	3-3-3		25.3
2406	E_nip_26840	E_nip_trans_39579_m.269570	TRUE	1	773790000			65.512	584		1	E_nip_26840	E_nip_trans_39579_m.269570				4	2	24	22	9	1		0	0	11	12	3	0		0	0	5	6	0	0			205.53	0		4-0-0	2-0-0	24-11-5	22-12-6	9-3-0	1-0-0		9.2
2430	E_nip_27184	E_nip_trans_00495_m.917	TRUE	1	771440000			17.607	168		1	E_nip_27184	E_nip_trans_00495_m.917				2	1	2	3	3	2		1	1	1	1	1	1		0	0	0	0	0	0			6.7129	0.0047923		2-1-0	1-1-0	2-1-0	3-1-0	3-1-0	2-1-0		27.4
2228	E_nip_23461	E_nip_trans_10415_m.67127	TRUE	1	770790000			75.143	681		1	E_nip_23461	E_nip_trans_10415_m.67127				12	2	9	25	4	1		12	2	9	25	4	1		12	2	9	25	4	1			189.26	0		12-12-12	2-2-2	9-9-9	25-25-25	4-4-4	1-1-1		20.9
2744	E_nip_34661	E_nip_trans_35584_m.249122	TRUE	2	768420000			190.73	1690		2	E_nip_34661;E_nip_18956	E_nip_trans_35584_m.249122;E_nip_trans_42500_m.295919				15	6	22	28	33	16		15	6	22	28	33	16		15	6	22	28	33	16			323.31	0		15-15-15	6-6-6	22-22-22	28-28-28	33-33-33	16-16-16		11.2
2669	E_nip_32454	E_nip_trans_07813_m.40081	TRUE	2	765380000			38.054	338		2	E_nip_32454;E_nip_32452	E_nip_trans_07813_m.40081;E_nip_trans_07812_m.40074				6	4	6	12	5	3		6	4	6	12	5	3		3	2	3	7	2	2			204.59	0		6-6-3	4-4-2	6-6-3	12-12-7	5-5-2	3-3-2		28.1
1595	E_nip_13506	E_nip_trans_58617_m.370281	TRUE	3	765080000			40.277	349		3	E_nip_13506;E_nip_09852;E_nip_03121	E_nip_trans_58617_m.370281;E_nip_trans_09647_m.59335;E_nip_trans_01070_m.2416				5	4	5	14	3	0		5	4	5	14	3	0		5	4	5	14	3	0			107.84	0		5-5-5	4-4-4	5-5-5	14-14-14	3-3-3	0-0-0		15.2
1675	E_nip_14654	E_nip_trans_06478_m.27516	TRUE	3	764180000			139.32	1281		3	E_nip_14654;E_nip_17570;E_nip_04141	E_nip_trans_06478_m.27516;E_nip_trans_38264_m.259561;E_nip_trans_27243_m.184677				16	12	16	21	18	8		16	12	16	21	18	8		15	11	15	20	17	7			259.39	0		16-16-15	12-12-11	16-16-15	21-21-20	18-18-17	8-8-7		16.5
587	E_nip_01733	E_nip_trans_40330_m.276563	TRUE	1	763470000			58.879	543		1	E_nip_01733	E_nip_trans_40330_m.276563				8	4	12	19	10	13		8	4	12	19	10	13		8	4	12	19	10	13			268.18	0		8-8-8	4-4-4	12-12-12	19-19-19	10-10-10	13-13-13		18.2
1298	E_nip_09730	E_nip_trans_29368_m.203332	TRUE	1	759520000			165.03	1521		1	E_nip_09730	E_nip_trans_29368_m.203332				12	6	12	27	18	7		12	6	12	27	18	7		10	4	9	24	14	4			272.43	0		12-12-10	6-6-4	12-12-9	27-27-24	18-18-14	7-7-4		11.4
564	E_nip_13720	E_nip_trans_07639_m.38149	TRUE	2	757770000			16.447	139		2	E_nip_13720;E_nip_01506	E_nip_trans_07639_m.38149;E_nip_trans_02203_m.5701				5	3	5	6	5	3		5	3	5	6	5	3		5	3	5	6	5	3			69.519	0		5-5-5	3-3-3	5-5-5	6-6-6	5-5-5	3-3-3		32.4
1314	E_nip_09912	E_nip_trans_67491_m.424993	TRUE	2	757120000			97.996	885		2	E_nip_09912;E_nip_33827	E_nip_trans_67491_m.424993;E_nip_trans_09167_m.54869				10	6	7	23	3	6		10	6	7	23	3	6		10	6	7	23	3	6			196.98	0		10-10-10	6-6-6	7-7-7	23-23-23	3-3-3	6-6-6		15.1
673	E_nip_33911	E_nip_trans_21063_m.160150	TRUE	5	756670000			14.527	129		5	E_nip_33911;E_nip_18638;E_nip_02789;E_nip_29078;E_nip_17337	E_nip_trans_21063_m.160150;E_nip_trans_22889_m.169203;E_nip_trans_52045_m.349369;E_nip_trans_04540_m.19691;E_nip_trans_56631_m.365753				3	3	5	5	4	3		1	1	1	1	1	1		1	1	1	1	1	1			106.72	0		3-1-1	3-1-1	5-1-1	5-1-1	4-1-1	3-1-1		35.7
2573	E_nip_30202	E_nip_trans_09899_m.62088	TRUE	2	755910000			37.358	334		2	E_nip_30202;E_nip_30201	E_nip_trans_09899_m.62088;E_nip_trans_09898_m.62081				8	8	7	11	6	9		8	8	7	11	6	9		8	8	7	11	6	9			254.3	0		8-8-8	8-8-8	7-7-7	11-11-11	6-6-6	9-9-9		32.9
1535	E_nip_12878	E_nip_trans_40437_m.277428	TRUE	3	755640000			15.728	141		3	E_nip_12878;E_nip_15335;E_nip_29384	E_nip_trans_40437_m.277428;E_nip_trans_28930_m.199475;E_nip_trans_50638_m.342729				3	2	6	4	3	3		3	2	6	4	3	3		3	2	6	4	3	3			173.63	0		3-3-3	2-2-2	6-6-6	4-4-4	3-3-3	3-3-3		28.4
1908	E_nip_17956	E_nip_trans_05688_m.23735	TRUE	2	753770000			11.614	97		2	E_nip_17956;E_nip_24273	E_nip_trans_05688_m.23735;E_nip_trans_61480_m.384996				3	3	3	5	6	4		3	3	3	5	6	4		3	3	3	5	6	4			134.35	0		3-3-3	3-3-3	3-3-3	5-5-5	6-6-6	4-4-4		34
1186	E_nip_08296	E_nip_trans_39705_m.270881	TRUE	1	752720000			63.766	554		1	E_nip_08296	E_nip_trans_39705_m.270881				4	1	0	20	3	0		4	1	0	20	3	0		4	1	0	20	3	0			170.86	0		4-4-4	1-1-1	0-0-0	20-20-20	3-3-3	0-0-0		9.2
2513	E_nip_29200	E_nip_trans_29533_m.204889	TRUE	1	742670000			47.597	423		1	E_nip_29200	E_nip_trans_29533_m.204889				7	6	11	17	9	8		7	6	11	17	9	8		7	6	11	17	9	8			161.61	0		7-7-7	6-6-6	11-11-11	17-17-17	9-9-9	8-8-8		21.3
595	E_nip_01785	E_nip_trans_50779_m.343550	TRUE	1	742510000			27.442	246		1	E_nip_01785	E_nip_trans_50779_m.343550				6	9	10	12	7	9		6	9	10	12	7	9		6	9	10	12	7	9			105.74	0		6-6-6	9-9-9	10-10-10	12-12-12	7-7-7	9-9-9		29.3
1068	E_nip_06781	E_nip_trans_05543_m.23300	TRUE	1	741350000			14.204	119		1	E_nip_06781	E_nip_trans_05543_m.23300				4	2	5	4	7	3		4	2	5	4	7	3		4	2	5	4	7	3			45.261	0		4-4-4	2-2-2	5-5-5	4-4-4	7-7-7	3-3-3		35.3
1592	E_nip_13477	E_nip_trans_07618_m.37952	TRUE	1	739990000			37.823	344		1	E_nip_13477	E_nip_trans_07618_m.37952				6	6	8	10	8	7		6	6	8	10	8	7		6	6	8	10	8	7			261.27	0		6-6-6	6-6-6	8-8-8	10-10-10	8-8-8	7-7-7		28.2
2679	E_nip_32755	E_nip_trans_02595_m.8506	TRUE	2	739290000			38.17	341		2	E_nip_32755;E_nip_26775	E_nip_trans_02595_m.8506;E_nip_trans_60652_m.380106				5	4	6	8	9	7		5	4	6	7	9	7		5	4	6	7	8	7			86.004	0		5-5-5	4-4-4	6-6-6	8-7-7	9-9-8	7-7-7		15
1430	E_nip_27430	E_nip_trans_41070_m.282924	TRUE	3	739220000			14.581	134		3	E_nip_27430;E_nip_11545;E_nip_26596	E_nip_trans_41070_m.282924;E_nip_trans_04708_m.20337;E_nip_trans_51447_m.346873				3	5	7	8	5	9		3	5	7	8	5	9		3	5	7	8	5	9			135.29	0		3-3-3	5-5-5	7-7-7	8-8-8	5-5-5	9-9-9		31.3
1319	E_nip_09963	E_nip_trans_70198_m.461314	TRUE	2	737130000			60.337	539		2	E_nip_09963;E_nip_32484	E_nip_trans_70198_m.461314;E_nip_trans_58815_m.372165				4	1	8	11	12	16		4	1	8	11	12	16		4	1	8	11	12	16			172.22	0		4-4-4	1-1-1	8-8-8	11-11-11	12-12-12	16-16-16		7.4
584	E_nip_01686	E_nip_trans_29680_m.206195	TRUE	1	735830000			19.325	173		1	E_nip_01686	E_nip_trans_29680_m.206195				5	3	6	6	6	3		5	3	6	6	6	3		5	3	6	6	6	3			72.54	0		5-5-5	3-3-3	6-6-6	6-6-6	6-6-6	3-3-3		43.4
1512	E_nip_12592	E_nip_trans_67881_m.430327	TRUE	3	733570000			81.583	723		3	E_nip_12592;E_nip_20264;E_nip_06189	E_nip_trans_67881_m.430327;E_nip_trans_09746_m.60499;E_nip_trans_60447_m.378032				13	4	17	24	19	11		13	4	17	24	19	11		13	4	17	24	19	11			256.29	0		13-13-13	4-4-4	17-17-17	24-24-24	19-19-19	11-11-11		22.5
1747	E_nip_15717	E_nip_trans_36916_m.254403	TRUE	1	732640000			54.7	500		1	E_nip_15717	E_nip_trans_36916_m.254403				10	6	14	11	10	6		10	6	14	11	10	6		10	6	14	11	10	6			133.85	0		10-10-10	6-6-6	14-14-14	11-11-11	10-10-10	6-6-6		28.4
418	E_nip_00162	E_nip_trans_66139_m.405585	TRUE	1	732630000			189.04	1702		1	E_nip_00162	E_nip_trans_66139_m.405585				5	2	17	28	13	6		5	2	17	28	13	6		5	2	17	28	13	6			265.68	0		5-5-5	2-2-2	17-17-17	28-28-28	13-13-13	6-6-6		2.9
2519	E_nip_29303	E_nip_trans_09815_m.61258	TRUE	1	731530000			62.26	589		1	E_nip_29303	E_nip_trans_09815_m.61258				9	9	11	13	11	7		9	9	11	13	11	7		9	9	11	13	11	7			154.62	0		9-9-9	9-9-9	11-11-11	13-13-13	11-11-11	7-7-7		18.7
536	E_nip_01284	E_nip_trans_67778_m.429186	TRUE	1	731180000			130.7	1175		1	E_nip_01284	E_nip_trans_67778_m.429186				15	6	15	25	13	7		15	6	15	25	13	7		15	6	15	25	13	7			249.48	0		15-15-15	6-6-6	15-15-15	25-25-25	13-13-13	7-7-7		17.4
544	E_nip_01353	E_nip_trans_41553_m.287171	TRUE	3	727050000			24.237	212		3	E_nip_01353;E_nip_05320;E_nip_12081	E_nip_trans_41553_m.287171;E_nip_trans_02674_m.9176;E_nip_trans_66285_m.407173				7	6	5	9	6	8		7	6	5	9	6	8		7	6	5	9	6	8			110.54	0		7-7-7	6-6-6	5-5-5	9-9-9	6-6-6	8-8-8		42
724	E_nip_03434	E_nip_trans_10295_m.65813	TRUE	4	725170000			36.875	336		4	E_nip_03434;E_nip_13270;E_nip_14204;E_nip_05655	E_nip_trans_10295_m.65813;E_nip_trans_03597_m.15187;E_nip_trans_61370_m.384474;E_nip_trans_68243_m.434735				7	4	5	9	9	8		7	4	5	9	9	8		7	4	5	9	9	8			109.09	0		7-7-7	4-4-4	5-5-5	9-9-9	9-9-9	8-8-8		25.6
2008	E_nip_19967	E_nip_trans_38645_m.262055	TRUE	5	719690000			36.404	335		5	E_nip_19967;E_nip_33949;E_nip_19962;E_nip_23551;E_nip_23442	E_nip_trans_38645_m.262055;E_nip_trans_27561_m.186948;E_nip_trans_38644_m.262045;E_nip_trans_07720_m.38971;E_nip_trans_07719_m.38965				7	6	8	11	7	4		7	6	8	11	7	4		7	6	8	11	7	4			122.85	0		7-7-7	6-6-6	8-8-8	11-11-11	7-7-7	4-4-4		22.4
621	E_nip_33138	E_nip_trans_58881_m.372619	TRUE	3	717960000			28.603	256		3	E_nip_33138;E_nip_02048;E_nip_11507	E_nip_trans_58881_m.372619;E_nip_trans_03488_m.14582;E_nip_trans_06044_m.24975				5	4	7	8	9	4		5	4	7	8	9	4		5	4	7	7	8	4			94.436	0		5-5-5	4-4-4	7-7-7	8-8-7	9-9-8	4-4-4		25
859	E_nip_04855	E_nip_trans_40757_m.280431	TRUE	3	717420000			11.556	104		3	E_nip_04855;E_nip_35463;E_nip_13154	E_nip_trans_40757_m.280431;E_nip_trans_29235_m.202027;E_nip_trans_50894_m.344194				6	4	4	5	5	5		6	4	4	5	5	5		6	4	4	5	5	5			51.715	0		6-6-6	4-4-4	4-4-4	5-5-5	5-5-5	5-5-5		55.8
2729	E_nip_34013	E_nip_trans_05493_m.23144	TRUE	2	712240000			14.033	128		2	E_nip_34013;E_nip_20011	E_nip_trans_05493_m.23144;E_nip_trans_29458_m.204125				2	2	3	4	4	3		2	2	3	4	4	3		2	2	3	3	3	3			53.573	0		2-2-2	2-2-2	3-3-3	4-4-3	4-4-3	3-3-3		21.1
1656	E_nip_14300	E_nip_trans_58686_m.371108	TRUE	4	710410000			48.858	436		4	E_nip_14300;E_nip_27481;E_nip_24882;E_nip_27480	E_nip_trans_58686_m.371108;E_nip_trans_08213_m.44125;E_nip_trans_66790_m.414383;E_nip_trans_08212_m.44113				14	7	17	16	12	4		14	7	17	16	12	4		12	6	15	15	11	4			185.49	0		14-14-12	7-7-6	17-17-15	16-16-15	12-12-11	4-4-4		37.6
845	E_nip_04752	E_nip_trans_40744_m.280350	TRUE	2	709500000			18.274	163		2	E_nip_04752;E_nip_22632	E_nip_trans_40744_m.280350;E_nip_trans_67974_m.431496				5	5	6	6	5	5		5	5	6	6	5	5		5	5	6	6	5	5			118.03	0		5-5-5	5-5-5	6-6-6	6-6-6	5-5-5	5-5-5		31.3
1738	E_nip_15605	E_nip_trans_11926_m.84136	TRUE	2	707580000			22.432	204		2	E_nip_15605;E_nip_04036	E_nip_trans_11926_m.84136;E_nip_trans_41932_m.290957				9	8	5	8	8	6		9	8	5	8	8	6		9	8	5	8	8	6			86.813	0		9-9-9	8-8-8	5-5-5	8-8-8	8-8-8	6-6-6		55.4
2050	E_nip_20578	E_nip_trans_03270_m.13299	TRUE	3	706350000			27.491	249		3	E_nip_20578;E_nip_06357;E_nip_06389	E_nip_trans_03270_m.13299;E_nip_trans_09203_m.55252;E_nip_trans_39371_m.267576				7	7	8	11	6	8		5	5	5	8	3	6		5	5	5	8	3	6			90.388	0		7-5-5	7-5-5	8-5-5	11-8-8	6-3-3	8-6-6		37.8
716	E_nip_03334	E_nip_trans_66536_m.410685	TRUE	1	705950000			44.361	401		1	E_nip_03334	E_nip_trans_66536_m.410685				12	7	5	14	10	7		12	7	5	14	10	7		3	2	2	2	2	2			152.12	0		12-12-3	7-7-2	5-5-2	14-14-2	10-10-2	7-7-2		44.6
473	E_nip_00721	E_nip_trans_38813_m.263244	TRUE	1	702510000			100.48	920		1	E_nip_00721	E_nip_trans_38813_m.263244				8	11	9	21	11	7		8	11	9	21	11	7		8	11	9	21	11	7			207.41	0		8-8-8	11-11-11	9-9-9	21-21-21	11-11-11	7-7-7		9.7
1222	E_nip_08728	E_nip_trans_39732_m.271158	TRUE	1	700240000			92.162	837		1	E_nip_08728	E_nip_trans_39732_m.271158				7	11	5	14	8	12		7	11	5	14	8	12		7	11	5	14	8	11			238.66	0		7-7-7	11-11-11	5-5-5	14-14-14	8-8-8	12-12-11		9.8
2019	E_nip_20175	E_nip_trans_55802_m.362180	TRUE	2	698650000			28.452	251		2	E_nip_20175;E_nip_01761	E_nip_trans_55802_m.362180;E_nip_trans_50771_m.343509				0	2	6	13	0	1		0	2	6	13	0	1		0	0	0	0	0	0			124.23	0		0-0-0	2-2-0	6-6-0	13-13-0	0-0-0	1-1-0		0
830	E_nip_15524	E_nip_trans_02724_m.9562	TRUE	3	697740000			42.853	385		3	E_nip_15524;E_nip_04608;E_nip_26648	E_nip_trans_02724_m.9562;E_nip_trans_65395_m.396892;E_nip_trans_50203_m.339552				5	1	9	11	3	1		5	1	9	11	3	1		5	1	9	11	3	1			108.41	0		5-5-5	1-1-1	9-9-9	11-11-11	3-3-3	1-1-1		15.8
2073	E_nip_20952	E_nip_trans_40174_m.275202	TRUE	1	697080000			38.129	326		1	E_nip_20952	E_nip_trans_40174_m.275202				7	5	7	12	3	1		7	5	7	12	3	1		7	5	7	12	3	1			128.3	0		7-7-7	5-5-5	7-7-7	12-12-12	3-3-3	1-1-1		28.5
664	E_nip_27083	E_nip_trans_29153_m.201360	TRUE	4	695450000			18.233	158		4	E_nip_27083;E_nip_32305;E_nip_29311;E_nip_02657	E_nip_trans_29153_m.201360;E_nip_trans_40662_m.279538;E_nip_trans_04567_m.19803;E_nip_trans_52035_m.349329				5	1	5	8	7	7		5	1	5	8	7	7		5	1	5	8	7	7			96.817	0		5-5-5	1-1-1	5-5-5	8-8-8	7-7-7	7-7-7		38
894	E_nip_05208	E_nip_trans_10612_m.69407	TRUE	2	685820000			35.816	307		2	E_nip_05208;E_nip_05211	E_nip_trans_10612_m.69407;E_nip_trans_10613_m.69412				5	0	1	1	12	19		5	0	1	1	12	19		5	0	1	1	12	19			222.78	0		5-5-5	0-0-0	1-1-1	1-1-1	12-12-12	19-19-19		17.3
2210	E_nip_23308	E_nip_trans_07702_m.38856	TRUE	2	684870000			92.217	840		2	E_nip_23308;E_nip_23306	E_nip_trans_07702_m.38856;E_nip_trans_07701_m.38841				14	6	13	25	13	8		14	6	13	25	13	8		14	6	13	24	13	8			323.31	0		14-14-14	6-6-6	13-13-13	25-25-24	13-13-13	8-8-8		24.6
2266	E_nip_24021	E_nip_trans_43075_m.300265	TRUE	2	678740000			67.104	604		2	E_nip_24021;E_nip_16289	E_nip_trans_43075_m.300265;E_nip_trans_11984_m.84674				11	7	8	18	5	2		11	7	8	18	5	2		11	7	8	18	5	2			188.74	0		11-11-11	7-7-7	8-8-8	18-18-18	5-5-5	2-2-2		21.7
1888	E_nip_17603	E_nip_trans_04094_m.17721	TRUE	1	677940000			29.64	262		1	E_nip_17603	E_nip_trans_04094_m.17721				1	1	1	1	1	1		1	1	1	1	1	1		1	1	1	1	1	1			6.7061	0.0047885		1-1-1	1-1-1	1-1-1	1-1-1	1-1-1	1-1-1		3.8
2028	E_nip_20321	E_nip_trans_03255_m.13214	TRUE	3	674850000			22.284	198		3	E_nip_20321;E_nip_36267;E_nip_17555	E_nip_trans_03255_m.13214;E_nip_trans_50392_m.341092;E_nip_trans_65843_m.401459				4	4	4	5	4	5		4	4	4	5	4	5		4	3	3	4	3	4			64.391	0		4-4-4	4-4-3	4-4-3	5-5-4	4-4-3	5-5-4		27.8
988	E_nip_06266	E_nip_trans_61698_m.385928	TRUE	4	668640000			16.182	138		4	E_nip_06266;E_nip_17930;E_nip_19526;E_nip_04403	E_nip_trans_61698_m.385928;E_nip_trans_38292_m.259798;E_nip_trans_04431_m.19240;E_nip_trans_27263_m.184892				3	3	3	4	2	1		3	3	3	4	2	1		3	3	3	4	2	1			40.473	0		3-3-3	3-3-3	3-3-3	4-4-4	2-2-2	1-1-1		18.1
2355	E_nip_25995	E_nip_trans_68421_m.437143	TRUE	1	668030000			27.889	255		1	E_nip_25995	E_nip_trans_68421_m.437143				5	4	5	9	5	3		5	4	5	9	5	3		5	4	5	9	5	3			88.419	0		5-5-5	4-4-4	5-5-5	9-9-9	5-5-5	3-3-3		27.1
605	E_nip_01873	E_nip_trans_40340_m.276659	TRUE	4	658030000			21.057	189		4	E_nip_01873;E_nip_09785;E_nip_29137;E_nip_30900	E_nip_trans_40340_m.276659;E_nip_trans_55709_m.361500;E_nip_trans_03302_m.13498;E_nip_trans_61172_m.383458				7	4	6	7	7	6		7	4	6	7	7	6		7	4	6	7	7	6			82.585	0		7-7-7	4-4-4	6-6-6	7-7-7	7-7-7	6-6-6		33.9
2352	E_nip_25913	E_nip_trans_02872_m.10643	TRUE	3	652860000			46.944	418		3	E_nip_25913;E_nip_16618;E_nip_24333	E_nip_trans_02872_m.10643;E_nip_trans_39439_m.268115;E_nip_trans_07791_m.39830				9	9	10	20	11	6		9	9	10	20	11	6		9	9	10	20	11	6			159.01	0		9-9-9	9-9-9	10-10-10	20-20-20	11-11-11	6-6-6		29.4
2237	E_nip_23604	E_nip_trans_08970_m.52499	TRUE	1	652810000			28.132	248		1	E_nip_23604	E_nip_trans_08970_m.52499				6	7	7	7	6	7		6	7	7	7	6	7		6	7	7	7	6	7			323.31	0		6-6-6	7-7-7	7-7-7	7-7-7	6-6-6	7-7-7		33.9
2815	E_nip_36556	E_nip_trans_08366_m.45630	TRUE	2	651190000			30.78	269		2	E_nip_36556;E_nip_28031	E_nip_trans_08366_m.45630;E_nip_trans_55577_m.360310				6	4	9	13	6	8		6	4	9	13	6	8		6	4	8	12	6	8			132.78	0		6-6-6	4-4-4	9-9-8	13-13-12	6-6-6	8-8-8		28.3
2137	E_nip_22246	E_nip_trans_15373_m.118561	TRUE	1	649160000			138.06	1213		1	E_nip_22246	E_nip_trans_15373_m.118561				15	18	24	28	44	43		1	7	8	14	25	24		1	7	8	14	25	24			323.31	0		15-1-1	18-7-7	24-8-8	28-14-14	44-25-25	43-24-24		15.7
2592	E_nip_30687	E_nip_trans_07453_m.36363	TRUE	1	645880000			52.722	495		1	E_nip_30687	E_nip_trans_07453_m.36363				5	5	7	12	8	7		5	5	7	12	8	7		5	5	7	12	8	7			144.96	0		5-5-5	5-5-5	7-7-7	12-12-12	8-8-8	7-7-7		14.9
1447	E_nip_11825	E_nip_trans_66266_m.406901	TRUE	2	642950000			46.045	408		2	E_nip_11825;E_nip_09822	E_nip_trans_66266_m.406901;E_nip_trans_38569_m.261327				10	4	9	12	7	0		10	4	9	12	7	0		9	4	9	11	6	0			121.21	0		10-10-9	4-4-4	9-9-9	12-12-11	7-7-6	0-0-0		25.7
1051	E_nip_06652	E_nip_trans_15976_m.124101	TRUE	1	642850000			109.8	979		1	E_nip_06652	E_nip_trans_15976_m.124101				8	5	12	21	6	8		8	5	12	21	6	8		8	5	12	21	6	8			179.72	0		8-8-8	5-5-5	12-12-12	21-21-21	6-6-6	8-8-8		11.7
1295	E_nip_09637	E_nip_trans_28118_m.191650	TRUE	2	639110000			29.15	268		2	E_nip_09637;E_nip_17037	E_nip_trans_28118_m.191650;E_nip_trans_50118_m.338754				8	7	8	9	10	8		8	7	8	9	10	8		8	7	8	9	10	8			104.81	0		8-8-8	7-7-7	8-8-8	9-9-9	10-10-10	8-8-8		41
467	E_nip_00698	E_nip_trans_50705_m.343119	TRUE	1	638480000			28.263	255		1	E_nip_00698	E_nip_trans_50705_m.343119				7	4	6	11	6	4		7	4	6	11	6	4		3	2	3	6	4	3			147.72	0		7-7-3	4-4-2	6-6-3	11-11-6	6-6-4	4-4-3		42.4
2581	E_nip_30471	E_nip_trans_08671_m.49333	TRUE	4	637750000			19.438	171		4	E_nip_30471;E_nip_29234;E_nip_22549;E_nip_30470	E_nip_trans_08671_m.49333;E_nip_trans_39977_m.273277;E_nip_trans_28609_m.196385;E_nip_trans_08670_m.49328				6	5	5	5	6	5		6	5	5	5	6	5		4	2	2	3	4	3			111.02	0		6-6-4	5-5-2	5-5-2	5-5-3	6-6-4	5-5-3		63.2
1990	E_nip_19702	E_nip_trans_50511_m.341952	TRUE	4	636600000			23.905	206		4	E_nip_19702;E_nip_12654;E_nip_12657;E_nip_21917	E_nip_trans_50511_m.341952;E_nip_trans_38966_m.264393;E_nip_trans_38968_m.264462;E_nip_trans_63892_m.393255				5	3	6	7	6	5		5	3	6	7	6	5		5	3	6	7	6	5			64.912	0		5-5-5	3-3-3	6-6-6	7-7-7	6-6-6	5-5-5		25.7
1982	E_nip_19577	E_nip_trans_67531_m.425503	TRUE	2	634630000			49.88	452		2	E_nip_19577;E_nip_17287	E_nip_trans_67531_m.425503;E_nip_trans_50137_m.338936				7	2	9	13	14	9		7	2	9	13	14	9		7	2	9	13	14	9			150.66	0		7-7-7	2-2-2	9-9-9	13-13-13	14-14-14	9-9-9		20.4
1557	E_nip_13160	E_nip_trans_69126_m.447305	TRUE	1	633900000			108.71	988		1	E_nip_13160	E_nip_trans_69126_m.447305				12	7	16	26	12	9		12	7	16	26	12	9		12	7	16	26	12	9			215.48	0		12-12-12	7-7-7	16-16-16	26-26-26	12-12-12	9-9-9		14.6
562	E_nip_01466	E_nip_trans_13882_m.104147	TRUE	3	632430000			44.673	396		3	E_nip_01466;E_nip_23793;E_nip_12367	E_nip_trans_13882_m.104147;E_nip_trans_43059_m.300141;E_nip_trans_31209_m.219848				12	7	5	13	4	4		12	7	5	13	4	4		12	7	5	13	4	4			116.37	0		12-12-12	7-7-7	5-5-5	13-13-13	4-4-4	4-4-4		34.1
2203	E_nip_23173	E_nip_trans_50999_m.344720	TRUE	3	629570000			25.474	229		3	E_nip_23173;E_nip_27199;E_nip_27198	E_nip_trans_50999_m.344720;E_nip_trans_09434_m.57223;E_nip_trans_09433_m.57217				6	4	7	9	5	7		6	4	7	9	5	7		6	4	7	9	5	7			158.02	0		6-6-6	4-4-4	7-7-7	9-9-9	5-5-5	7-7-7		33.6
1260	E_nip_09193	E_nip_trans_70147_m.460532	TRUE	2	628570000			64.301	572		2	E_nip_09193;E_nip_19229	E_nip_trans_70147_m.460532;E_nip_trans_13601_m.101201				8	8	10	16	10	7		8	8	10	16	10	7		6	5	6	9	6	4			160.04	0		8-8-6	8-8-5	10-10-6	16-16-9	10-10-6	7-7-4		20.1
488	E_nip_00872	E_nip_trans_38823_m.263345	TRUE	3	624010000			7.8686	70		3	E_nip_00872;E_nip_07477;E_nip_00870	E_nip_trans_38823_m.263345;E_nip_trans_27677_m.188014;E_nip_trans_38822_m.263343				3	2	4	5	5	2		3	2	4	5	5	2		3	2	4	5	5	2			76.581	0		3-3-3	2-2-2	4-4-4	5-5-5	5-5-5	2-2-2		58.6
1046	E_nip_06612	E_nip_trans_60474_m.378409	TRUE	6	621220000			32.92	284		6	E_nip_06612;E_nip_26968;E_nip_29520;E_nip_26846;E_nip_29523;E_nip_26966	E_nip_trans_60474_m.378409;E_nip_trans_06972_m.31849;E_nip_trans_38754_m.262754;E_nip_trans_06966_m.31817;E_nip_trans_38755_m.262785;E_nip_trans_06971_m.31845				16	11	17	20	19	15		4	2	4	4	4	3		4	2	4	4	4	3			53.06	0		16-4-4	11-2-2	17-4-4	20-4-4	19-4-4	15-3-3		65.8
2395	E_nip_26743	E_nip_trans_06957_m.31662	TRUE	1	615230000			158.48	1412		1	E_nip_26743	E_nip_trans_06957_m.31662				9	5	19	28	9	0		9	5	19	28	9	0		8	5	16	25	9	0			274.99	0		9-9-8	5-5-5	19-19-16	28-28-25	9-9-9	0-0-0		7.9
2749	E_nip_34763	E_nip_trans_10936_m.72960	TRUE	1	613360000			83.953	747		1	E_nip_34763	E_nip_trans_10936_m.72960				10	3	10	18	19	11		10	3	10	18	19	11		10	3	10	18	19	11			211.06	0		10-10-10	3-3-3	10-10-10	18-18-18	19-19-19	11-11-11		18.1
1353	E_nip_10434	E_nip_trans_09681_m.59668	TRUE	3	612870000			74.203	670		3	E_nip_10434;E_nip_31808;E_nip_04126	E_nip_trans_09681_m.59668;E_nip_trans_40615_m.279182;E_nip_trans_28809_m.198303				5	3	4	4	15	14		5	3	4	4	15	14		1	0	0	1	3	4			234.99	0		5-5-1	3-3-0	4-4-0	4-4-1	15-15-3	14-14-4		11
1979	E_nip_19570	E_nip_trans_01992_m.5289	TRUE	3	609870000			12.328	109		3	E_nip_19570;E_nip_05488;E_nip_35605	E_nip_trans_01992_m.5289;E_nip_trans_69471_m.451723;E_nip_trans_30608_m.214798				3	3	5	5	6	6		3	3	5	5	6	6		1	0	1	0	1	1			127.23	0		3-3-1	3-3-0	5-5-1	5-5-0	6-6-1	6-6-1		38.5
1446	E_nip_11816	E_nip_trans_66261_m.406862	TRUE	2	608100000			63.009	569		2	E_nip_11816;E_nip_13914	E_nip_trans_66261_m.406862;E_nip_trans_01156_m.2768				1	0	13	15	3	0		1	0	13	15	3	0		1	0	13	14	3	0			134.84	0		1-1-1	0-0-0	13-13-13	15-15-14	3-3-3	0-0-0		2.1
644	E_nip_02346	E_nip_trans_08754_m.50191	TRUE	2	602710000			36.123	321		2	E_nip_02346;E_nip_02343	E_nip_trans_08754_m.50191;E_nip_trans_08753_m.50178				5	2	5	11	9	9		5	2	5	11	9	9		5	2	5	11	9	9			166.39	0		5-5-5	2-2-2	5-5-5	11-11-11	9-9-9	9-9-9		18.7
2407	E_nip_26858	E_nip_trans_50220_m.339687	TRUE	1	601890000			33.451	298		1	E_nip_26858	E_nip_trans_50220_m.339687				7	10	10	12	11	9		1	3	2	4	3	2		1	3	2	4	3	2			50.685	0		7-1-1	10-3-3	10-2-2	12-4-4	11-3-3	9-2-2		25.2
569	E_nip_01569	E_nip_trans_08704_m.49611	TRUE	4	600830000			48.647	439		4	E_nip_01569;E_nip_22652;E_nip_09599;E_nip_01571	E_nip_trans_08704_m.49611;E_nip_trans_28619_m.196447;E_nip_trans_40008_m.273514;E_nip_trans_08705_m.49619				9	7	8	14	12	10		9	7	8	14	12	10		9	7	8	14	12	10			201.9	0		9-9-9	7-7-7	8-8-8	14-14-14	12-12-12	10-10-10		28.9
770	E_nip_04025	E_nip_trans_27235_m.184581	TRUE	4	600690000			137.04	1228		4	E_nip_04025;E_nip_04026;E_nip_13338;E_nip_16910	E_nip_trans_27235_m.184581;E_nip_trans_27236_m.184611;E_nip_trans_02357_m.6108;E_nip_trans_60540_m.379111				1	5	11	18	2	1		1	5	11	18	2	1		1	5	11	18	2	1			149.81	0		1-1-1	5-5-5	11-11-11	18-18-18	2-2-2	1-1-1		1.2
1737	E_nip_15586	E_nip_trans_28954_m.199645	TRUE	4	599940000			38.23	335		4	E_nip_15586;E_nip_27195;E_nip_15583;E_nip_27194	E_nip_trans_28954_m.199645;E_nip_trans_09431_m.57200;E_nip_trans_28953_m.199637;E_nip_trans_09430_m.57192				7	7	6	14	6	4		7	7	6	14	6	4		7	7	6	14	6	4			131.34	0		7-7-7	7-7-7	6-6-6	14-14-14	6-6-6	4-4-4		32.5
2170	E_nip_22735	E_nip_trans_50951_m.344472	TRUE	2	597950000			22.078	195		2	E_nip_22735;E_nip_11090	E_nip_trans_50951_m.344472;E_nip_trans_06005_m.24572				3	3	4	4	2	3		3	3	4	4	2	3		3	3	4	4	2	3			63.388	0		3-3-3	3-3-3	4-4-4	4-4-4	2-2-2	3-3-3		25.6
1163	E_nip_07813	E_nip_trans_08078_m.42494	TRUE	1	596520000			105.51	916		1	E_nip_07813	E_nip_trans_08078_m.42494				4	11	14	22	10	10		4	11	14	22	10	10		4	11	13	21	10	10			239.78	0		4-4-4	11-11-11	14-14-13	22-22-21	10-10-10	10-10-10		4.5
1560	E_nip_13178	E_nip_trans_31265_m.220356	TRUE	3	594170000			20.846	189		3	E_nip_13178;E_nip_34426;E_nip_07975	E_nip_trans_31265_m.220356;E_nip_trans_52700_m.351822;E_nip_trans_63349_m.391785				5	4	7	8	7	9		5	4	7	8	7	9		5	4	7	8	7	9			103.02	0		5-5-5	4-4-4	7-7-7	8-8-8	7-7-7	9-9-9		31.2
1690	E_nip_14847	E_nip_trans_06494_m.27757	TRUE	5	593670000			50.151	451		5	E_nip_14847;E_nip_04270;E_nip_13995;E_nip_07259;E_nip_28025	E_nip_trans_06494_m.27757;E_nip_trans_27257_m.184844;E_nip_trans_58655_m.370776;E_nip_trans_50084_m.338403;E_nip_trans_55570_m.360239				14	13	19	18	16	14		2	3	4	5	4	1		1	3	3	4	3	1			35.484	0		14-2-1	13-3-3	19-4-3	18-5-4	16-4-3	14-1-1		45
523	E_nip_01166	E_nip_trans_38840_m.263468	TRUE	1	592840000			40.76	361		1	E_nip_01166	E_nip_trans_38840_m.263468				5	2	6	14	5	7		5	2	6	14	5	7		5	2	6	14	5	7			126.07	0		5-5-5	2-2-2	6-6-6	14-14-14	5-5-5	7-7-7		18.3
1714	E_nip_15287	E_nip_trans_02709_m.9442	TRUE	4	591510000			47.075	419		4	E_nip_15287;E_nip_26758;E_nip_12906;E_nip_12911	E_nip_trans_02709_m.9442;E_nip_trans_50211_m.339612;E_nip_trans_28545_m.195691;E_nip_trans_28546_m.195699				6	7	9	15	9	7		6	7	9	15	9	7		6	7	9	15	9	7			230.39	0		6-6-6	7-7-7	9-9-9	15-15-15	9-9-9	7-7-7		20.8
791	E_nip_22089	E_nip_trans_06163_m.25956	TRUE	3	589450000			28.011	235		3	E_nip_22089;E_nip_33722;E_nip_04239	E_nip_trans_06163_m.25956;E_nip_trans_38072_m.258369;E_nip_trans_03837_m.16445				8	0	11	9	5	2		8	0	11	9	5	2		8	0	11	9	5	2			77.024	0		8-8-8	0-0-0	11-11-11	9-9-9	5-5-5	2-2-2		37.9
1189	E_nip_08335	E_nip_trans_62132_m.387707	TRUE	6	588350000			17.06	149		6	E_nip_08335;E_nip_35367;E_nip_09117;E_nip_19314;E_nip_21392;E_nip_21395	E_nip_trans_62132_m.387707;E_nip_trans_59390_m.375018;E_nip_trans_51653_m.347786;E_nip_trans_39831_m.272044;E_nip_trans_02096_m.5499;E_nip_trans_02098_m.5503				8	3	7	8	5	1		8	3	7	8	5	1		8	3	7	8	5	1			70.896	0		8-8-8	3-3-3	7-7-7	8-8-8	5-5-5	1-1-1		53
2304	E_nip_24690	E_nip_trans_06580_m.28616	TRUE	4	586330000			27.813	254		4	E_nip_24690;E_nip_24599;E_nip_24597;E_nip_14808	E_nip_trans_06580_m.28616;E_nip_trans_06579_m.28597;E_nip_trans_06578_m.28587;E_nip_trans_03902_m.16764				10	6	8	7	8	5		10	6	8	7	8	5		10	6	8	7	8	5			206.61	0		10-10-10	6-6-6	8-8-8	7-7-7	8-8-8	5-5-5		43.7
1915	E_nip_18040	E_nip_trans_50192_m.339441	TRUE	2	584780000			51.403	444		2	E_nip_18040;E_nip_09928	E_nip_trans_50192_m.339441;E_nip_trans_08409_m.45977				5	5	9	18	8	8		5	5	9	18	8	8		5	5	9	18	8	8			141.85	0		5-5-5	5-5-5	9-9-9	18-18-18	8-8-8	8-8-8		13.3
814	E_nip_09993	E_nip_trans_09655_m.59395	TRUE	7	582350000			41.535	397		7	E_nip_09993;E_nip_17705;E_nip_04445;E_nip_28121;E_nip_09991;E_nip_09992;E_nip_17703	E_nip_trans_09655_m.59395;E_nip_trans_29081_m.200700;E_nip_trans_02608_m.8617;E_nip_trans_55585_m.360395;E_nip_trans_09653_m.59375;E_nip_trans_09654_m.59385;E_nip_trans_29080_m.200690				7	0	11	10	11	6		7	0	11	10	11	6		7	0	11	10	11	6			194.41	0		7-7-7	0-0-0	11-11-11	10-10-10	11-11-11	6-6-6		26.2
1750	E_nip_15784	E_nip_trans_40869_m.281152	TRUE	1	582120000			83.217	747		1	E_nip_15784	E_nip_trans_40869_m.281152				9	0	13	18	17	11		9	0	13	18	17	11		9	0	13	18	17	11			168.28	0		9-9-9	0-0-0	13-13-13	18-18-18	17-17-17	11-11-11		15.7
2488	E_nip_28390	E_nip_trans_66000_m.403454	TRUE	1	581880000			79.924	731		1	E_nip_28390	E_nip_trans_66000_m.403454				4	5	8	16	5	1		4	5	8	16	5	1		0	0	1	1	0	0			144.72	0		4-4-0	5-5-0	8-8-1	16-16-1	5-5-0	1-1-0		8.1
515	E_nip_01076	E_nip_trans_29641_m.205829	TRUE	4	578010000			43.05	404		4	E_nip_01076;E_nip_01077;E_nip_14717;E_nip_16043	E_nip_trans_29641_m.205829;E_nip_trans_29642_m.205838;E_nip_trans_56239_m.364324;E_nip_trans_59118_m.373884				5	4	10	12	9	6		5	4	10	12	9	6		5	4	10	12	9	6			165.21	0		5-5-5	4-4-4	10-10-10	12-12-12	9-9-9	6-6-6		16.6
2316	E_nip_24884	E_nip_trans_66792_m.414413	TRUE	1	573870000			20.455	171		1	E_nip_24884	E_nip_trans_66792_m.414413				3	3	3	10	9	8		3	3	3	10	9	8		3	3	3	10	9	8			172.07	0		3-3-3	3-3-3	3-3-3	10-10-10	9-9-9	8-8-8		18.7
1033	E_nip_06531	E_nip_trans_39388_m.267798	TRUE	2	571470000			109.84	983		2	E_nip_06531;E_nip_36458	E_nip_trans_39388_m.267798;E_nip_trans_28084_m.191419				7	3	15	23	12	3		7	3	15	23	12	3		7	3	15	23	12	3			177.57	0		7-7-7	3-3-3	15-15-15	23-23-23	12-12-12	3-3-3		8.1
1481	E_nip_12254	E_nip_trans_14051_m.105809	TRUE	1	571110000			39.157	348		1	E_nip_12254	E_nip_trans_14051_m.105809				4	6	9	11	9	7		4	6	9	11	9	7		4	6	9	11	9	7			111.62	0		4-4-4	6-6-6	9-9-9	11-11-11	9-9-9	7-7-7		10.1
1689	E_nip_14830	E_nip_trans_66680_m.412618	TRUE	1	568290000			66.077	578		1	E_nip_14830	E_nip_trans_66680_m.412618				6	4	16	16	11	4		6	4	16	16	11	4		4	2	12	13	8	2			166.95	0		6-6-4	4-4-2	16-16-12	16-16-13	11-11-8	4-4-2		13
2753	E_nip_34836	E_nip_trans_02994_m.11506	TRUE	3	566210000			33.235	294		3	E_nip_34836;E_nip_06453;E_nip_17441	E_nip_trans_02994_m.11506;E_nip_trans_38133_m.258806;E_nip_trans_60585_m.379541				5	4	9	12	7	6		5	4	9	12	7	6		5	4	9	12	7	6			191.24	0		5-5-5	4-4-4	9-9-9	12-12-12	7-7-7	6-6-6		23.5
2580	E_nip_30430	E_nip_trans_02170_m.5642	TRUE	1	562990000			12.095	105		1	E_nip_30430	E_nip_trans_02170_m.5642				3	1	3	4	5	2		3	1	2	3	4	1		3	1	1	2	3	1			150.85	0		3-3-3	1-1-1	3-2-1	4-3-2	5-4-3	2-1-1		46.7
1272	E_nip_16630	E_nip_trans_06825_m.30549	TRUE	11	561570000			39.718	337		11	E_nip_16630;E_nip_17553;E_nip_17549;E_nip_17437;E_nip_09365;E_nip_28116;E_nip_35749;E_nip_35747;E_nip_35752;E_nip_35750;E_nip_35743	E_nip_trans_06825_m.30549;E_nip_trans_65842_m.401451;E_nip_trans_65840_m.401435;E_nip_trans_65839_m.401428;E_nip_trans_00670_m.1341;E_nip_trans_55580_m.360343;E_nip_trans_38453_m.261012;E_nip_trans_38452_m.261006;E_nip_trans_38455_m.261027;E_nip_trans_38454_m.261020;E_nip_trans_38451_m.261000				5	3	4	9	3	3		5	3	4	9	3	3		5	3	4	9	3	3			135.74	0		5-5-5	3-3-3	4-4-4	9-9-9	3-3-3	3-3-3		16.3
1489	E_nip_12330	E_nip_trans_50835_m.343885	TRUE	1	560550000			20.06	191		1	E_nip_12330	E_nip_trans_50835_m.343885				2	0	4	4	2	1		2	0	4	4	2	1		1	0	3	3	2	1			27.628	0		2-2-1	0-0-0	4-4-3	4-4-3	2-2-2	1-1-1		9.9
431	E_nip_00297	E_nip_trans_66144_m.405712	TRUE	1	560510000			8.8182	76		1	E_nip_00297	E_nip_trans_66144_m.405712				3	2	5	4	4	4		3	2	5	4	4	4		3	2	5	4	4	4			65.12	0		3-3-3	2-2-2	5-5-5	4-4-4	4-4-4	4-4-4		26.3
1449	E_nip_11842	E_nip_trans_06072_m.25239	TRUE	1	560330000			29.978	268		1	E_nip_11842	E_nip_trans_06072_m.25239				6	3	7	7	5	4		6	3	7	7	5	4		6	3	7	7	5	4			88.085	0		6-6-6	3-3-3	7-7-7	7-7-7	5-5-5	4-4-4		28.4
2537	E_nip_29556	E_nip_trans_09838_m.61545	TRUE	2	557730000			66.751	594		2	E_nip_29556;E_nip_29554	E_nip_trans_09838_m.61545;E_nip_trans_09837_m.61537				7	3	9	14	6	2		7	3	9	14	6	2		7	3	9	14	6	2			133.79	0		7-7-7	3-3-3	9-9-9	14-14-14	6-6-6	2-2-2		17.5
2696	E_nip_33125	E_nip_trans_07889_m.40986	TRUE	1	557110000			94.332	826		1	E_nip_33125	E_nip_trans_07889_m.40986				6	8	6	12	19	16		6	8	6	12	19	16		6	8	6	12	19	16			323.31	0		6-6-6	8-8-8	6-6-6	12-12-12	19-19-19	16-16-16		7.6
2179	E_nip_22900	E_nip_trans_02416_m.6827	TRUE	4	557050000			69.143	614		4	E_nip_22900;E_nip_36834;E_nip_27053;E_nip_14103	E_nip_trans_02416_m.6827;E_nip_trans_08393_m.45840;E_nip_trans_41042_m.282670;E_nip_trans_58669_m.370947				0	0	9	16	0	0		0	0	9	16	0	0		0	0	9	16	0	0			183.31	0		0-0-0	0-0-0	9-9-9	16-16-16	0-0-0	0-0-0		0
2101	E_nip_21478	E_nip_trans_11293_m.76481	TRUE	3	555360000			74.845	681		3	E_nip_21478;E_nip_21480;E_nip_24081	E_nip_trans_11293_m.76481;E_nip_trans_11294_m.76489;E_nip_trans_01275_m.3238				9	5	10	12	6	1		9	5	10	12	6	1		9	5	10	12	6	1			146.44	0		9-9-9	5-5-5	10-10-10	12-12-12	6-6-6	1-1-1		17.3
1901	E_nip_17901	E_nip_trans_14872_m.113673	TRUE	3	554610000			33.018	290		3	E_nip_17901;E_nip_17899;E_nip_17897	E_nip_trans_14872_m.113673;E_nip_trans_14871_m.113664;E_nip_trans_14870_m.113658				8	8	7	11	7	7		8	8	7	11	7	7		8	8	7	11	7	7			165.24	0		8-8-8	8-8-8	7-7-7	11-11-11	7-7-7	7-7-7		36.2
535	E_nip_01280	E_nip_trans_03433_m.14260	TRUE	2	545250000			28.452	246		2	E_nip_01280;E_nip_05971	E_nip_trans_03433_m.14260;E_nip_trans_39340_m.267311				8	3	6	6	6	4		8	3	6	6	6	4		8	3	6	6	6	4			111.76	0		8-8-8	3-3-3	6-6-6	6-6-6	6-6-6	4-4-4		32.1
1328	E_nip_10116	E_nip_trans_38587_m.261487	TRUE	5	544400000			49.116	426		5	E_nip_10116;E_nip_26868;E_nip_10112;E_nip_10114;E_nip_33098	E_nip_trans_38587_m.261487;E_nip_trans_50226_m.339747;E_nip_trans_38584_m.261455;E_nip_trans_38585_m.261464;E_nip_trans_01387_m.3670				7	4	7	14	5	1		7	4	7	14	5	1		7	4	7	14	5	1			154.43	0		7-7-7	4-4-4	7-7-7	14-14-14	5-5-5	1-1-1		17.8
2235	E_nip_23578	E_nip_trans_58723_m.371438	TRUE	3	541320000			50.595	447		3	E_nip_23578;E_nip_28013;E_nip_21722	E_nip_trans_58723_m.371438;E_nip_trans_27898_m.189763;E_nip_trans_07372_m.35586				10	7	9	13	12	5		8	6	7	12	11	5		8	6	7	12	11	5			126.36	0		10-8-8	7-6-6	9-7-7	13-12-12	12-11-11	5-5-5		28
588	E_nip_01738	E_nip_trans_40337_m.276636	TRUE	9	539190000			36.403	326		9	E_nip_01738;E_nip_01737;E_nip_04868;E_nip_04865;E_nip_34035;E_nip_19197;E_nip_34034;E_nip_13501;E_nip_04933	E_nip_trans_40337_m.276636;E_nip_trans_40336_m.276626;E_nip_trans_28863_m.198740;E_nip_trans_28862_m.198730;E_nip_trans_09187_m.55108;E_nip_trans_67501_m.425173;E_nip_trans_09186_m.55098;E_nip_trans_58613_m.370204;E_nip_trans_02649_m.8968				5	5	6	12	5	3		5	5	6	12	5	3		5	5	6	12	5	3			121.08	0		5-5-5	5-5-5	6-6-6	12-12-12	5-5-5	3-3-3		20.9
1652	E_nip_14196	E_nip_trans_58675_m.370999	TRUE	2	539050000			17.683	154		2	E_nip_14196;E_nip_36971	E_nip_trans_58675_m.370999;E_nip_trans_07161_m.33664				4	5	7	8	3	5		4	5	7	8	3	5		4	5	7	8	3	5			74.068	0		4-4-4	5-5-5	7-7-7	8-8-8	3-3-3	5-5-5		46.1
2224	E_nip_23424	E_nip_trans_31388_m.221595	TRUE	3	537650000			82.694	727		3	E_nip_23424;E_nip_17534;E_nip_33018	E_nip_trans_31388_m.221595;E_nip_trans_50152_m.339070;E_nip_trans_01378_m.3630				10	9	11	17	11	8		10	9	11	17	11	8		10	9	11	17	11	8			151	0		10-10-10	9-9-9	11-11-11	17-17-17	11-11-11	8-8-8		16.1
2261	E_nip_27287	E_nip_trans_65948_m.402754	TRUE	7	537020000			44.717	398		7	E_nip_27287;E_nip_23932;E_nip_29750;E_nip_07108;E_nip_10889;E_nip_09780;E_nip_07111	E_nip_trans_65948_m.402754;E_nip_trans_58759_m.371742;E_nip_trans_38777_m.262953;E_nip_trans_27645_m.187664;E_nip_trans_55784_m.362060;E_nip_trans_50452_m.341543;E_nip_trans_27646_m.187667				10	4	7	15	8	5		10	4	7	15	8	5		10	4	7	15	8	5			137.96	0		10-10-10	4-4-4	7-7-7	15-15-15	8-8-8	5-5-5		33.7
2109	E_nip_21619	E_nip_trans_07361_m.35478	TRUE	2	536190000			15.402	132		2	E_nip_21619;E_nip_35369	E_nip_trans_07361_m.35478;E_nip_trans_59393_m.375025				2	2	3	4	2	2		2	2	3	4	2	2		2	2	3	4	2	2			27.039	0		2-2-2	2-2-2	3-3-3	4-4-4	2-2-2	2-2-2		20.5
1478	E_nip_12224	E_nip_trans_38932_m.264130	TRUE	1	534820000			32.263	299		1	E_nip_12224	E_nip_trans_38932_m.264130				20	20	21	19	23	21		0	0	1	1	1	1		0	0	1	1	1	1			6.7315	0.0048096		20-0-0	20-0-0	21-1-1	19-1-1	23-1-1	21-1-1		68.6
788	E_nip_17426	E_nip_trans_65833_m.401334	TRUE	4	534020000			21.543	188		4	E_nip_17426;E_nip_31534;E_nip_04232;E_nip_32673	E_nip_trans_65833_m.401334;E_nip_trans_56056_m.363543;E_nip_trans_03834_m.16432;E_nip_trans_58833_m.372288				4	4	3	5	3	0		4	4	3	5	3	0		4	4	3	5	3	0			38.881	0		4-4-4	4-4-4	3-3-3	5-5-5	3-3-3	0-0-0		22.9
2703	E_nip_33289	E_nip_trans_00160_m.229	TRUE	1	530770000			10.635	95		1	E_nip_33289	E_nip_trans_00160_m.229				3	3	3	2	1	2		3	3	3	2	1	2		3	3	3	2	1	2			19.195	0		3-3-3	3-3-3	3-3-3	2-2-2	1-1-1	2-2-2		31.6
707	E_nip_03251	E_nip_trans_01086_m.2482	TRUE	1	530510000			21.404	200		1	E_nip_03251	E_nip_trans_01086_m.2482				5	5	7	5	3	3		5	5	7	5	3	3		5	5	7	5	3	3			150.18	0		5-5-5	5-5-5	7-7-7	5-5-5	3-3-3	3-3-3		33.5
1159	E_nip_07716	E_nip_trans_08063_m.42376	TRUE	1	530100000			53.769	491		1	E_nip_07716	E_nip_trans_08063_m.42376				5	5	7	11	4	5		5	5	7	11	4	5		4	4	6	10	3	4			171.24	0		5-5-4	5-5-4	7-7-6	11-11-10	4-4-3	5-5-4		17.9
1091	E_nip_07028	E_nip_trans_50069_m.338253	TRUE	1	529210000			15.578	143		1	E_nip_07028	E_nip_trans_50069_m.338253				2	1	2	2	2	2		2	1	2	2	2	2		2	1	2	2	2	2			13.905	0		2-2-2	1-1-1	2-2-2	2-2-2	2-2-2	2-2-2		13.3
986	E_nip_06249	E_nip_trans_58997_m.373276	TRUE	1	528210000			26.031	232		1	E_nip_06249	E_nip_trans_58997_m.373276				7	5	6	10	5	0		7	5	6	10	5	0		7	5	6	10	5	0			73.727	0		7-7-7	5-5-5	6-6-6	10-10-10	5-5-5	0-0-0		34.9
803	E_nip_04395	E_nip_trans_70885_m.469165	TRUE	1	525870000			104.53	941		1	E_nip_04395	E_nip_trans_70885_m.469165				10	5	17	20	6	3		10	5	17	20	6	3		10	5	17	20	6	3			323.31	0		10-10-10	5-5-5	17-17-17	20-20-20	6-6-6	3-3-3		13.1
1911	E_nip_18014	E_nip_trans_08131_m.43106	TRUE	1	525420000			117.24	1047		1	E_nip_18014	E_nip_trans_08131_m.43106				0	0	14	18	2	0		0	0	14	18	2	0		0	0	14	18	2	0			195.13	0		0-0-0	0-0-0	14-14-14	18-18-18	2-2-2	0-0-0		0
2052	E_nip_20601	E_nip_trans_28255_m.192973	TRUE	6	523870000			62.889	554		6	E_nip_20601;E_nip_34766;E_nip_24167;E_nip_20598;E_nip_27111;E_nip_24164	E_nip_trans_28255_m.192973;E_nip_trans_39600_m.269825;E_nip_trans_66726_m.413331;E_nip_trans_28254_m.192964;E_nip_trans_39599_m.269815;E_nip_trans_66725_m.413322				5	3	11	14	9	5		5	3	11	14	9	5		5	3	11	14	9	5			191.64	0		5-5-5	3-3-3	11-11-11	14-14-14	9-9-9	5-5-5		11.4
1231	E_nip_08853	E_nip_trans_39744_m.271338	TRUE	2	517310000			39.269	351		2	E_nip_08853;E_nip_31709	E_nip_trans_39744_m.271338;E_nip_trans_28710_m.197275				6	4	9	13	8	4		6	4	9	13	8	4		6	4	9	13	8	4			135.85	0		6-6-6	4-4-4	9-9-9	13-13-13	8-8-8	4-4-4		22.2
2114	E_nip_21731	E_nip_trans_07377_m.35627	TRUE	2	515770000			57.687	515		2	E_nip_21731;E_nip_21727	E_nip_trans_07377_m.35627;E_nip_trans_07375_m.35607				7	4	7	13	5	2		7	4	7	13	5	2		4	3	3	8	2	2			235.12	0		7-7-4	4-4-3	7-7-3	13-13-8	5-5-2	2-2-2		21.2
1305	E_nip_09808	E_nip_trans_60891_m.381867	TRUE	1	515410000			18.959	161		1	E_nip_09808	E_nip_trans_60891_m.381867				6	4	4	6	5	5		6	4	4	6	5	5		5	4	3	5	4	4			48.613	0		6-6-5	4-4-4	4-4-3	6-6-5	5-5-4	5-5-4		39.1
2674	E_nip_32678	E_nip_trans_39200_m.266144	TRUE	1	513580000			29.455	259		1	E_nip_32678	E_nip_trans_39200_m.266144				9	10	10	15	13	14		1	1	1	1	1	1		0	0	0	0	0	0			21.241	0		9-1-0	10-1-0	10-1-0	15-1-0	13-1-0	14-1-0		48.6
2801	E_nip_36043	E_nip_trans_55625_m.360765	TRUE	6	512700000			52.674	466		6	E_nip_36043;E_nip_33051;E_nip_10658;E_nip_17375;E_nip_33050;E_nip_00039	E_nip_trans_55625_m.360765;E_nip_trans_07878_m.40852;E_nip_trans_28185_m.192318;E_nip_trans_39497_m.268769;E_nip_trans_07877_m.40843;E_nip_trans_00901_m.1890				7	5	8	9	7	2		7	5	8	9	7	2		7	5	8	9	7	2			183.17	0		7-7-7	5-5-5	8-8-8	9-9-9	7-7-7	2-2-2		18.9
1825	E_nip_19945	E_nip_trans_28209_m.192523	TRUE	7	512460000			40.69	364		7	E_nip_19945;E_nip_16859;E_nip_27738;E_nip_16981;E_nip_05209;E_nip_05205;E_nip_02702	E_nip_trans_28209_m.192523;E_nip_trans_39459_m.268305;E_nip_trans_50296_m.340337;E_nip_trans_39461_m.268320;E_nip_trans_68209_m.434436;E_nip_trans_68207_m.434419;E_nip_trans_10239_m.65361				7	9	6	10	7	5		7	9	6	10	7	5		7	9	6	10	7	5			95.516	0		7-7-7	9-9-9	6-6-6	10-10-10	7-7-7	5-5-5		25.3
703	E_nip_03205	E_nip_trans_15528_m.119895	TRUE	2	510290000			38.572	366		2	E_nip_03205;E_nip_04872	E_nip_trans_15528_m.119895;E_nip_trans_03889_m.16706				6	4	6	11	7	9		6	4	6	11	7	9		6	4	6	11	7	9			132.3	0		6-6-6	4-4-4	6-6-6	11-11-11	7-7-7	9-9-9		29.2
2043	E_nip_20453	E_nip_trans_28243_m.192803	TRUE	5	510080000			73.762	670		5	E_nip_20453;E_nip_20448;E_nip_07941;E_nip_20451;E_nip_07939	E_nip_trans_28243_m.192803;E_nip_trans_28241_m.192775;E_nip_trans_08084_m.42597;E_nip_trans_28242_m.192787;E_nip_trans_08083_m.42587				8	7	6	15	8	8		8	7	6	15	8	8		8	7	6	15	8	8			152.67	0		8-8-8	7-7-7	6-6-6	15-15-15	8-8-8	8-8-8		15.4
1839	E_nip_17028	E_nip_trans_50112_m.338696	TRUE	2	509800000			22.765	200		2	E_nip_17028;E_nip_26019	E_nip_trans_50112_m.338696;E_nip_trans_39501_m.268808				7	4	7	10	9	6		7	4	7	10	9	6		7	4	7	10	9	6			125.25	0		7-7-7	4-4-4	7-7-7	10-10-10	9-9-9	6-6-6		35.5
832	E_nip_04627	E_nip_trans_40735_m.280266	TRUE	3	508120000			57.542	497		3	E_nip_04627;E_nip_23468;E_nip_17692	E_nip_trans_40735_m.280266;E_nip_trans_58715_m.371365;E_nip_trans_09350_m.56474				6	6	8	13	3	5		6	6	8	13	3	5		6	6	8	13	3	5			144.18	0		6-6-6	6-6-6	8-8-8	13-13-13	3-3-3	5-5-5		15.3
1800	E_nip_16551	E_nip_trans_60511_m.378812	TRUE	1	507230000			33.205	296		1	E_nip_16551	E_nip_trans_60511_m.378812				2	5	11	13	6	3		2	5	11	13	6	3		1	3	6	7	4	0			116.48	0		2-2-1	5-5-3	11-11-6	13-13-7	6-6-4	3-3-0		8.4
2735	E_nip_34283	E_nip_trans_02939_m.11140	TRUE	6	506860000			44.237	387		6	E_nip_34283;E_nip_12524;E_nip_12528;E_nip_30271;E_nip_00066;E_nip_31586	E_nip_trans_02939_m.11140;E_nip_trans_41651_m.288069;E_nip_trans_41652_m.288082;E_nip_trans_11352_m.77307;E_nip_trans_68935_m.444041;E_nip_trans_29947_m.208591				8	5	10	14	8	5		8	5	10	14	8	5		8	5	10	14	8	5			123	0		8-8-8	5-5-5	10-10-10	14-14-14	8-8-8	5-5-5		28.9
739	E_nip_03699	E_nip_trans_41906_m.290627	TRUE	3	506680000			59.317	530		3	E_nip_03699;E_nip_05014;E_nip_03697	E_nip_trans_41906_m.290627;E_nip_trans_11848_m.83342;E_nip_trans_41905_m.290614				9	7	9	15	10	8		9	7	9	15	10	8		9	7	9	15	10	8			166.3	0		9-9-9	7-7-7	9-9-9	15-15-15	10-10-10	8-8-8		17.7
662	E_nip_02647	E_nip_trans_11470_m.78694	TRUE	1	505860000			47.591	426		1	E_nip_02647	E_nip_trans_11470_m.78694				2	3	8	12	8	3		2	3	8	12	8	3		2	3	8	12	8	3			123.27	0		2-2-2	3-3-3	8-8-8	12-12-12	8-8-8	3-3-3		4.7
1012	E_nip_29079	E_nip_trans_04541_m.19698	TRUE	2	505540000			19.834	175		2	E_nip_29079;E_nip_06380	E_nip_trans_04541_m.19698;E_nip_trans_51268_m.346027				1	1	1	1	1	1		1	1	1	1	1	1		1	1	1	1	1	1			11.754	0		1-1-1	1-1-1	1-1-1	1-1-1	1-1-1	1-1-1		7.4
1621	E_nip_13771	E_nip_trans_01143_m.2706	TRUE	5	505100000			21.86	194		5	E_nip_13771;E_nip_06768;E_nip_05201;E_nip_02701;E_nip_19417	E_nip_trans_01143_m.2706;E_nip_trans_60485_m.378540;E_nip_trans_68204_m.434399;E_nip_trans_10238_m.65351;E_nip_trans_29404_m.203586				5	6	7	10	8	6		5	6	7	10	8	6		5	6	7	10	8	6			90.154	0		5-5-5	6-6-6	7-7-7	10-10-10	8-8-8	6-6-6		35.6
660	E_nip_02603	E_nip_trans_61223_m.383726	TRUE	3	504470000			19.622	167		3	E_nip_02603;E_nip_20897;E_nip_27340	E_nip_trans_61223_m.383726;E_nip_trans_09794_m.61013;E_nip_trans_29177_m.201541				3	3	5	7	3	3		3	3	5	7	3	3		3	3	5	7	3	3			61.869	0		3-3-3	3-3-3	5-5-5	7-7-7	3-3-3	3-3-3		18
1642	E_nip_14054	E_nip_trans_52162_m.349813	TRUE	2	503250000			14.825	124		2	E_nip_14054;E_nip_24947	E_nip_trans_52162_m.349813;E_nip_trans_05368_m.22740				5	3	5	7	4	2		5	3	5	7	4	2		5	3	5	7	4	2			43.482	0		5-5-5	3-3-3	5-5-5	7-7-7	4-4-4	2-2-2		29
2091	E_nip_21284	E_nip_trans_10034_m.63501	TRUE	1	502990000			63.297	584		1	E_nip_21284	E_nip_trans_10034_m.63501				9	4	9	9	11	11		9	4	9	9	11	11		9	4	9	9	11	11			292.86	0		9-9-9	4-4-4	9-9-9	9-9-9	11-11-11	11-11-11		22.6
2775	E_nip_35504	E_nip_trans_38430_m.260802	TRUE	2	502780000			74.72	680		2	E_nip_35504;E_nip_06398	E_nip_trans_38430_m.260802;E_nip_trans_06761_m.29831				4	4	7	12	9	8		4	4	7	12	9	8		4	4	7	12	9	8			139.46	0		4-4-4	4-4-4	7-7-7	12-12-12	9-9-9	8-8-8		7.8
2277	E_nip_24257	E_nip_trans_10486_m.68052	TRUE	2	502440000			46.741	423		2	E_nip_24257;E_nip_24253	E_nip_trans_10486_m.68052;E_nip_trans_10484_m.68039				9	4	9	13	12	12		5	1	3	6	6	6		5	1	3	6	6	6			68.357	0		9-5-5	4-1-1	9-3-3	13-6-6	12-6-6	12-6-6		26.7
2212	E_nip_23313	E_nip_trans_07706_m.38884	TRUE	1	501280000			10.406	85		1	E_nip_23313	E_nip_trans_07706_m.38884				2	4	5	2	2	2		2	4	5	2	2	2		2	4	5	2	2	2			285.73	0		2-2-2	4-4-4	5-5-5	2-2-2	2-2-2	2-2-2		22.4
1311	E_nip_09854	E_nip_trans_04393_m.19094	TRUE	1	499280000			13.204	118		1	E_nip_09854	E_nip_trans_04393_m.19094				3	2	4	2	5	5		3	2	4	2	5	5		3	2	4	2	5	5			53.925	0		3-3-3	2-2-2	4-4-4	2-2-2	5-5-5	5-5-5		28
1488	E_nip_12322	E_nip_trans_28502_m.195258	TRUE	1	498180000			32.271	281		1	E_nip_12322	E_nip_trans_28502_m.195258				7	5	4	11	10	7		7	5	4	11	10	7		7	5	4	11	10	7			96.791	0		7-7-7	5-5-5	4-4-4	11-11-11	10-10-10	7-7-7		29.2
1470	E_nip_12112	E_nip_trans_06099_m.25531	TRUE	2	498000000			40.148	353		2	E_nip_12112;E_nip_25146	E_nip_trans_06099_m.25531;E_nip_trans_56381_m.364883				0	0	5	6	0	0		0	0	5	6	0	0		0	0	5	6	0	0			65.776	0		0-0-0	0-0-0	5-5-5	6-6-6	0-0-0	0-0-0		0
949	E_nip_05753	E_nip_trans_69496_m.451991	TRUE	2	497910000			32.151	291		2	E_nip_05753;E_nip_05754	E_nip_trans_69496_m.451991;E_nip_trans_69497_m.451999				3	2	5	7	7	2		3	2	5	7	7	2		3	2	5	7	7	2			205.23	0		3-3-3	2-2-2	5-5-5	7-7-7	7-7-7	2-2-2		12.4
1153	E_nip_07622	E_nip_trans_08057_m.42320	TRUE	9	497690000			44.985	404		9	E_nip_07622;E_nip_07616;E_nip_26610;E_nip_07620;E_nip_07612;E_nip_26609;E_nip_26606;E_nip_07621;E_nip_17632	E_nip_trans_08057_m.42320;E_nip_trans_08054_m.42291;E_nip_trans_39559_m.269369;E_nip_trans_08055_m.42298;E_nip_trans_08052_m.42278;E_nip_trans_39557_m.269338;E_nip_trans_39556_m.269328;E_nip_trans_08056_m.42307;E_nip_trans_27737_m.188546				1	2	7	11	5	1		1	2	7	11	5	1		1	2	7	11	5	1			116.8	0		1-1-1	2-2-2	7-7-7	11-11-11	5-5-5	1-1-1		2.7
1490	E_nip_12338	E_nip_trans_50838_m.343899	TRUE	3	496620000			24.31	214		3	E_nip_12338;E_nip_17706;E_nip_31916	E_nip_trans_50838_m.343899;E_nip_trans_29082_m.200709;E_nip_trans_40621_m.279224				5	2	7	7	4	2		5	2	7	7	4	2		5	2	7	7	4	2			54.64	0		5-5-5	2-2-2	7-7-7	7-7-7	4-4-4	2-2-2		24.8
1925	E_nip_34869	E_nip_trans_39617_m.270033	TRUE	3	496430000			10.768	98		3	E_nip_34869;E_nip_18168;E_nip_20768	E_nip_trans_39617_m.270033;;E_nip_trans_02042_m.5395				3	3	4	4	3	3		3	3	4	4	3	3		1	1	1	1	1	1			29.277	0		3-3-1	3-3-1	4-4-1	4-4-1	3-3-1	3-3-1		29.6
2111	E_nip_21655	E_nip_trans_66312_m.407527	TRUE	2	495970000			64.903	585		2	E_nip_21655;E_nip_21657	E_nip_trans_66312_m.407527;E_nip_trans_66313_m.407546				8	3	11	11	10	5		8	3	11	11	10	5		8	3	11	11	10	5			96.229	0		8-8-8	3-3-3	11-11-11	11-11-11	10-10-10	5-5-5		18.5
1857	E_nip_23037	E_nip_trans_40546_m.278528	TRUE	17	495170000			92.904	809		17	E_nip_23037;E_nip_17230;E_nip_23038;E_nip_23036;E_nip_23035;E_nip_17219;E_nip_17222;E_nip_11845;E_nip_11846;E_nip_17227;E_nip_04458;E_nip_04460;E_nip_11954;E_nip_11844;E_nip_17225;E_nip_11847;E_nip_06336	E_nip_trans_40546_m.278528;E_nip_trans_29049_m.200431;E_nip_trans_40547_m.278553;E_nip_trans_40544_m.278498;E_nip_trans_40543_m.278486;E_nip_trans_29043_m.200353;E_nip_trans_29044_m.200366;E_nip_trans_06076_m.25259;E_nip_trans_06077_m.25269;E_nip_trans_29046_m.200392;E_nip_trans_65384_m.396786;E_nip_trans_65385_m.396797;E_nip_trans_06080_m.25301;E_nip_trans_06075_m.25249;E_nip_trans_29045_m.20037…				5	5	9	12	7	6		5	5	9	12	7	6		5	5	9	12	7	6			123.85	0		5-5-5	5-5-5	9-9-9	12-12-12	7-7-7	6-6-6		8.5
994	E_nip_06295	E_nip_trans_42067_m.292132	TRUE	2	491820000			52.766	486		2	E_nip_06295;E_nip_07011	E_nip_trans_42067_m.292132;E_nip_trans_30339_m.212486				5	4	9	12	7	7		5	4	9	12	7	7		5	4	9	12	7	7			124.4	0		5-5-5	4-4-4	9-9-9	12-12-12	7-7-7	7-7-7		11.5
1066	E_nip_06764	E_nip_trans_38155_m.258957	TRUE	2	491470000			63.603	585		2	E_nip_06764;E_nip_06767	E_nip_trans_38155_m.258957;E_nip_trans_38156_m.258968				1	1	4	16	4	13		1	1	4	16	4	13		1	1	4	16	4	13			206.61	0		1-1-1	1-1-1	4-4-4	16-16-16	4-4-4	13-13-13		2.9
670	E_nip_02731	E_nip_trans_53600_m.354945	TRUE	1	491410000			7.5807	67		1	E_nip_02731	E_nip_trans_53600_m.354945				1	1	3	2	2	2		1	1	3	2	2	2		1	1	3	2	2	2			23.821	0		1-1-1	1-1-1	3-3-3	2-2-2	2-2-2	2-2-2		10.4
2183	E_nip_22948	E_nip_trans_69200_m.448346	TRUE	3	488250000			23.284	208		3	E_nip_22948;E_nip_34579;E_nip_17445	E_nip_trans_69200_m.448346;E_nip_trans_02962_m.11309;E_nip_trans_60587_m.379560				4	2	8	7	7	7		4	2	8	7	7	7		4	2	8	7	7	7			74.608	0		4-4-4	2-2-2	8-8-8	7-7-7	7-7-7	7-7-7		24
963	E_nip_05973	E_nip_trans_39341_m.267312	TRUE	1	486100000			14.941	125		1	E_nip_05973	E_nip_trans_39341_m.267312				6	6	6	7	5	6		1	1	1	1	1	1		1	1	1	1	1	1			218.48	0		6-1-1	6-1-1	6-1-1	7-1-1	5-1-1	6-1-1		51.2
1008	E_nip_06347	E_nip_trans_05518_m.23227	TRUE	4	485510000			12.694	114		4	E_nip_06347;E_nip_26666;E_nip_07401;E_nip_35513	E_nip_trans_05518_m.23227;E_nip_trans_60641_m.380003;E_nip_trans_65786_m.400816;E_nip_trans_38434_m.260872				4	3	4	5	4	2		4	3	4	5	4	2		4	3	4	5	4	2			60.04	0		4-4-4	3-3-3	4-4-4	5-5-5	4-4-4	2-2-2		30.7
1180	E_nip_08181	E_nip_trans_68618_m.439735	TRUE	3	484490000			19.582	171		3	E_nip_08181;E_nip_20118;E_nip_22135	E_nip_trans_68618_m.439735;E_nip_trans_41353_m.285388;E_nip_trans_32501_m.230516				0	5	6	9	0	6		0	3	2	3	0	2		0	3	2	3	0	2			22.743	0		0-0-0	5-3-3	6-2-2	9-3-3	0-0-0	6-2-2		0
1487	E_nip_12317	E_nip_trans_03524_m.14786	TRUE	1	483230000			28.13	243		1	E_nip_12317	E_nip_trans_03524_m.14786				3	4	4	10	6	2		3	4	4	10	6	2		3	4	4	10	6	2			96.888	0		3-3-3	4-4-4	4-4-4	10-10-10	6-6-6	2-2-2		12.3
1783	E_nip_16347	E_nip_trans_10749_m.70900	TRUE	4	481660000			110.13	1020		4	E_nip_16347;E_nip_01094;E_nip_16344;E_nip_01088	E_nip_trans_10749_m.70900;E_nip_trans_29648_m.205916;E_nip_trans_10747_m.70864;E_nip_trans_29646_m.205883				11	3	12	17	9	1		11	3	12	17	9	1		11	3	12	17	9	1			180.16	0		11-11-11	3-3-3	12-12-12	17-17-17	9-9-9	1-1-1		13.1
680	E_nip_02930	E_nip_trans_11498_m.79034	TRUE	2	480590000			28.14	252		2	E_nip_02930;E_nip_23669	E_nip_trans_11498_m.79034;E_nip_trans_43041_m.300005				3	5	8	6	8	7		3	5	8	6	8	7		3	5	8	6	8	7			81.838	0		3-3-3	5-5-5	8-8-8	6-6-6	8-8-8	7-7-7		12.3
1672	E_nip_14595	E_nip_trans_05222_m.22233	TRUE	1	480400000			11.673	115		1	E_nip_14595	E_nip_trans_05222_m.22233				1	1	1	4	1	1		1	1	1	4	1	1		0	0	0	2	0	0			208	0		1-1-0	1-1-0	1-1-0	4-4-2	1-1-0	1-1-0		23.5
1040	E_nip_06568	E_nip_trans_14724_m.112331	TRUE	1	480140000			35.198	305		1	E_nip_06568	E_nip_trans_14724_m.112331				4	3	5	9	9	7		4	3	5	9	9	7		4	3	5	9	9	7			78.503	0		4-4-4	3-3-3	5-5-5	9-9-9	9-9-9	7-7-7		16.4
952	E_nip_05832	E_nip_trans_66910_m.416045	TRUE	1	479730000			21.72	194		1	E_nip_05832	E_nip_trans_66910_m.416045				3	2	5	6	4	4		3	1	4	5	3	3		3	1	4	5	3	3			36.618	0		3-3-3	2-1-1	5-4-4	6-5-5	4-3-3	4-3-3		18.6
2141	E_nip_22287	E_nip_trans_41713_m.288605	TRUE	10	479200000			72.618	691		10	E_nip_22287;E_nip_32973;E_nip_32873;E_nip_32977;E_nip_29562;E_nip_22289;E_nip_29558;E_nip_32974;E_nip_22286;E_nip_29447	E_nip_trans_41713_m.288605;E_nip_trans_10560_m.68790;E_nip_trans_10557_m.68752;E_nip_trans_10562_m.68833;E_nip_trans_29562_m.205182;E_nip_trans_41714_m.288622;E_nip_trans_29560_m.205153;E_nip_trans_10561_m.68806;E_nip_trans_41712_m.288589;E_nip_trans_29559_m.205136				7	3	10	15	3	0		7	3	10	15	3	0		5	3	7	13	3	0			143.61	0		7-7-5	3-3-3	10-10-7	15-15-13	3-3-3	0-0-0		12.9
479	E_nip_00808	E_nip_trans_67741_m.428482	TRUE	1	476440000			30.481	283		1	E_nip_00808	E_nip_trans_67741_m.428482				2	1	7	11	3	7		2	1	7	11	3	7		2	1	7	11	3	7			117.95	0		2-2-2	1-1-1	7-7-7	11-11-11	3-3-3	7-7-7		9.9
1484	E_nip_12300	E_nip_trans_12717_m.92164	TRUE	1	473900000			35.779	313		1	E_nip_12300	E_nip_trans_12717_m.92164				7	7	7	12	6	6		7	7	7	12	6	6		7	7	7	12	6	6			118.88	0		7-7-7	7-7-7	7-7-7	12-12-12	6-6-6	6-6-6		25.2
1899	E_nip_17874	E_nip_trans_27753_m.188658	TRUE	1	472500000			7.2787	63		1	E_nip_17874	E_nip_trans_27753_m.188658				0	1	1	3	0	0		0	1	1	2	0	0		0	1	1	1	0	0			11.684	0		0-0-0	1-1-1	1-1-1	3-2-1	0-0-0	0-0-0		0
2397	E_nip_26747	E_nip_trans_42262_m.293735	TRUE	1	472180000			68.738	632		1	E_nip_26747	E_nip_trans_42262_m.293735				4	5	11	15	10	6		4	5	11	15	10	6		4	5	11	15	10	6			134.71	0		4-4-4	5-5-5	11-11-11	15-15-15	10-10-10	6-6-6		7.6
1796	E_nip_16522	E_nip_trans_49869_m.336718	TRUE	1	470500000			42.532	375		1	E_nip_16522	E_nip_trans_49869_m.336718				6	5	5	9	10	4		6	5	5	9	10	4		6	5	5	9	10	4			115.03	0		6-6-6	5-5-5	5-5-5	9-9-9	10-10-10	4-4-4		25.3
1517	E_nip_12631	E_nip_trans_70584_m.466026	TRUE	1	469200000			93.411	844		1	E_nip_12631	E_nip_trans_70584_m.466026				13	6	15	17	5	5		8	5	12	13	4	3		8	5	12	13	4	3			154.97	0		13-8-8	6-5-5	15-12-12	17-13-13	5-4-4	5-3-3		16.6
2774	E_nip_35489	E_nip_trans_03010_m.11625	TRUE	3	469140000			34.978	308		3	E_nip_35489;E_nip_20039;E_nip_20040	E_nip_trans_03010_m.11625;E_nip_trans_40103_m.274615;E_nip_trans_40104_m.274618				7	5	4	13	7	5		7	5	4	13	7	5		7	5	4	13	7	5			98.986	0		7-7-7	5-5-5	4-4-4	13-13-13	7-7-7	5-5-5		20.8
978	E_nip_06160	E_nip_trans_50000_m.337433	TRUE	2	468630000			18.409	160		2	E_nip_06160;E_nip_15331	E_nip_trans_50000_m.337433;E_nip_trans_03952_m.17028				4	2	3	3	4	3		4	2	3	3	4	3		4	2	3	3	4	3			36.705	0		4-4-4	2-2-2	3-3-3	3-3-3	4-4-4	3-3-3		20.6
528	E_nip_01216	E_nip_trans_04670_m.20209	TRUE	4	467460000			25.2	219		4	E_nip_01216;E_nip_14682;E_nip_14683;E_nip_14684	E_nip_trans_04670_m.20209;E_nip_trans_65425_m.397257;E_nip_trans_65426_m.397265;E_nip_trans_65427_m.397272				1	0	5	4	1	0		1	0	2	3	1	0		1	0	2	3	1	0			44.918	0		1-1-1	0-0-0	5-2-2	4-3-3	1-1-1	0-0-0		4.1
663	E_nip_02650	E_nip_trans_16726_m.130792	TRUE	1	467050000			39.294	363		1	E_nip_02650	E_nip_trans_16726_m.130792				7	1	6	10	12	14		7	1	6	10	12	14		7	1	6	10	12	14			174.05	0		7-7-7	1-1-1	6-6-6	10-10-10	12-12-12	14-14-14		26.7
437	E_nip_00367	E_nip_trans_51926_m.348904	TRUE	2	466760000			16.652	141		2	E_nip_00367;E_nip_36177	E_nip_trans_51926_m.348904;E_nip_trans_05881_m.24241				4	2	5	5	2	0		4	2	5	5	2	0		4	2	5	5	2	0			38.794	0		4-4-4	2-2-2	5-5-5	5-5-5	2-2-2	0-0-0		31.2
748	E_nip_03790	E_nip_trans_66579_m.411392	TRUE	1	466490000			84.564	757		1	E_nip_03790	E_nip_trans_66579_m.411392				0	0	0	0	25	1		0	0	0	0	25	1		0	0	0	0	25	1			265	0		0-0-0	0-0-0	0-0-0	0-0-0	25-25-25	1-1-1		0
1814	E_nip_16744	E_nip_trans_06831_m.30590	TRUE	2	465190000			37.225	338		2	E_nip_16744;E_nip_16747	E_nip_trans_06831_m.30590;E_nip_trans_06832_m.30600				6	7	11	14	5	7		6	7	11	14	5	7		6	7	11	14	5	7			118.76	0		6-6-6	7-7-7	11-11-11	14-14-14	5-5-5	7-7-7		19.8
2569	E_nip_30177	E_nip_trans_07402_m.35932	TRUE	1	462640000			61.214	563		1	E_nip_30177	E_nip_trans_07402_m.35932				4	5	10	13	4	5		4	5	10	13	4	5		0	1	0	1	0	0			126.87	0		4-4-0	5-5-1	10-10-0	13-13-1	4-4-0	5-5-0		8.2
2330	E_nip_25250	E_nip_trans_40925_m.281698	TRUE	2	461710000			61.565	542		2	E_nip_25250;E_nip_01292	E_nip_trans_40925_m.281698;E_nip_trans_50743_m.343348				4	6	9	13	7	6		4	6	9	13	7	6		4	6	9	13	7	6			111.46	0		4-4-4	6-6-6	9-9-9	13-13-13	7-7-7	6-6-6		8.7
822	E_nip_04510	E_nip_trans_56199_m.364171	TRUE	2	458420000			19.868	175		2	E_nip_04510;E_nip_33604	E_nip_trans_56199_m.364171;E_nip_trans_06691_m.29306				4	3	2	5	1	3		4	3	2	5	1	3		4	3	2	5	1	3			39.237	0		4-4-4	3-3-3	2-2-2	5-5-5	1-1-1	3-3-3		21.1
2252	E_nip_35839	E_nip_trans_50351_m.340784	TRUE	3	458070000			29.661	256		3	E_nip_35839;E_nip_23860;E_nip_23861	E_nip_trans_50351_m.340784;E_nip_trans_08998_m.52774;E_nip_trans_08999_m.52786				8	6	5	10	6	3		8	6	5	10	6	3		8	6	5	10	6	3			103.12	0		8-8-8	6-6-6	5-5-5	10-10-10	6-6-6	3-3-3		34.8
2439	E_nip_27326	E_nip_trans_09448_m.57401	TRUE	1	456100000			190.25	1764		1	E_nip_27326	E_nip_trans_09448_m.57401				54	42	60	73	69	62		4	3	7	7	6	7		4	3	7	7	6	7			113.43	0		54-4-4	42-3-3	60-7-7	73-7-7	69-6-6	62-7-7		48.2
1614	E_nip_13729	E_nip_trans_02389_m.6522	TRUE	3	456000000			76.667	676		3	E_nip_13729;E_nip_13631;E_nip_02798	E_nip_trans_02389_m.6522;E_nip_trans_58629_m.370437;E_nip_trans_07540_m.37178				8	3	7	19	6	3		8	3	7	19	6	3		8	3	7	19	6	3			137.83	0		8-8-8	3-3-3	7-7-7	19-19-19	6-6-6	3-3-3		13.9
598	E_nip_01831	E_nip_trans_41589_m.287465	TRUE	1	455230000			9.4271	80		1	E_nip_01831	E_nip_trans_41589_m.287465				3	2	2	4	4	4		3	2	2	4	4	4		3	2	2	4	4	4			32.393	0		3-3-3	2-2-2	2-2-2	4-4-4	4-4-4	4-4-4		41.2
881	E_nip_05098	E_nip_trans_61604_m.385538	TRUE	3	455160000			15.91	145		3	E_nip_05098;E_nip_13715;E_nip_33333	E_nip_trans_61604_m.385538;E_nip_trans_07636_m.38124;E_nip_trans_39279_m.267003				4	2	6	5	3	1		4	2	6	5	3	1		4	2	6	5	3	1			56.75	0		4-4-4	2-2-2	6-6-6	5-5-5	3-3-3	1-1-1		28.3
2270	E_nip_24070	E_nip_trans_06523_m.28085	TRUE	4	451700000			96.015	878		4	E_nip_24070;E_nip_24069;E_nip_24065;E_nip_24066	E_nip_trans_06523_m.28085;E_nip_trans_06522_m.28072;E_nip_trans_06520_m.28036;E_nip_trans_06521_m.28058				6	2	12	13	5	0		6	2	12	13	5	0		6	2	12	13	5	0			142.32	0		6-6-6	2-2-2	12-12-12	13-13-13	5-5-5	0-0-0		8.9
2732	E_nip_34158	E_nip_trans_44727_m.312805	TRUE	1	450040000			24.47	215		1	E_nip_34158	E_nip_trans_44727_m.312805				3	0	0	1	5	3		3	0	0	1	5	3		3	0	0	1	4	3			163.69	0		3-3-3	0-0-0	0-0-0	1-1-1	5-5-4	3-3-3		16.7
2018	E_nip_20146	E_nip_trans_04489_m.19484	TRUE	3	449750000			25.589	219		3	E_nip_20146;E_nip_09389;E_nip_33902	E_nip_trans_04489_m.19484;E_nip_trans_29340_m.203002;E_nip_trans_38094_m.258532				6	7	10	12	14	7		1	2	5	6	6	4		1	1	3	3	3	3			115.85	0		6-1-1	7-2-1	10-5-3	12-6-3	14-6-3	7-4-3		29.2
953	E_nip_05833	E_nip_trans_66912_m.416069	TRUE	1	449690000			30.943	276		1	E_nip_05833	E_nip_trans_66912_m.416069				3	3	3	6	4	4		3	3	3	6	4	4		3	3	3	6	4	4			57.732	0		3-3-3	3-3-3	3-3-3	6-6-6	4-4-4	4-4-4		17
622	E_nip_02049	E_nip_trans_28465_m.194922	TRUE	2	449540000			13.665	116		2	E_nip_02049;E_nip_19185	E_nip_trans_28465_m.194922;E_nip_trans_39828_m.272021				3	1	5	5	5	5		2	1	4	4	4	4		2	1	4	4	4	4			84.803	0		3-2-2	1-1-1	5-4-4	5-4-4	5-4-4	5-4-4		31
1072	E_nip_06859	E_nip_trans_06799_m.30328	TRUE	3	449480000			26.269	228		3	E_nip_06859;E_nip_16337;E_nip_29667	E_nip_trans_06799_m.30328;E_nip_trans_51303_m.346180;E_nip_trans_04595_m.19915				7	4	7	9	9	5		7	4	7	9	9	5		7	4	7	9	9	5			65.495	0		7-7-7	4-4-4	7-7-7	9-9-9	9-9-9	5-5-5		32.9
1627	E_nip_13861	E_nip_trans_10348_m.66397	TRUE	1	447490000			71.704	635		1	E_nip_13861	E_nip_trans_10348_m.66397				8	1	4	18	3	0		8	1	4	18	3	0		8	1	4	18	3	0			161.66	0		8-8-8	1-1-1	4-4-4	18-18-18	3-3-3	0-0-0		13.2
2787	E_nip_35725	E_nip_trans_03038_m.11806	TRUE	1	444950000			28.035	247		1	E_nip_35725	E_nip_trans_03038_m.11806				5	2	6	7	3	1		5	2	6	7	3	1		2	1	3	3	2	0			94.811	0		5-5-2	2-2-1	6-6-3	7-7-3	3-3-2	1-1-0		24.3
1021	E_nip_12078	E_nip_trans_66282_m.407139	TRUE	5	444430000			39.927	350		5	E_nip_12078;E_nip_06435;E_nip_30871;E_nip_30868;E_nip_36020	E_nip_trans_66282_m.407139;E_nip_trans_50029_m.337806;E_nip_trans_07479_m.36683;E_nip_trans_07478_m.36672;E_nip_trans_27943_m.190262				6	3	6	12	6	3		6	3	6	12	6	3		6	3	6	12	6	3			121.31	0		6-6-6	3-3-3	6-6-6	12-12-12	6-6-6	3-3-3		24.6
617	E_nip_02018	E_nip_trans_08730_m.49899	TRUE	3	444070000			35.663	311		3	E_nip_02018;E_nip_06171;E_nip_09909	E_nip_trans_08730_m.49899;E_nip_trans_50009_m.337563;E_nip_trans_40029_m.273777				5	5	5	11	5	4		5	5	5	11	5	4		3	2	4	7	3	2			196.65	0		5-5-3	5-5-2	5-5-4	11-11-7	5-5-3	4-4-2		19.9
1546	E_nip_13008	E_nip_trans_08822_m.50807	TRUE	3	443210000			26.068	231		3	E_nip_13008;E_nip_13005;E_nip_12891	E_nip_trans_08822_m.50807;E_nip_trans_08820_m.50791;E_nip_trans_08819_m.50781				6	5	6	9	6	3		6	5	6	9	6	3		4	2	4	6	4	1			114.65	0		6-6-4	5-5-2	6-6-4	9-9-6	6-6-4	3-3-1		27.3
2794	E_nip_35861	E_nip_trans_13480_m.99958	TRUE	1	442150000			45.52	410		1	E_nip_35861	E_nip_trans_13480_m.99958				0	0	9	12	0	0		0	0	9	12	0	0		0	0	9	12	0	0			91.964	0		0-0-0	0-0-0	9-9-9	12-12-12	0-0-0	0-0-0		0
2099	E_nip_21455	E_nip_trans_08596_m.47971	TRUE	3	439070000			130.83	1161		3	E_nip_21455;E_nip_21457;E_nip_21461	E_nip_trans_08596_m.47971;E_nip_trans_08597_m.48008;E_nip_trans_08599_m.48073				3	2	2	11	17	15		3	2	2	11	17	15		3	2	2	11	17	15			183.62	0		3-3-3	2-2-2	2-2-2	11-11-11	17-17-17	15-15-15		2.6
989	E_nip_06270	E_nip_trans_06750_m.29734	TRUE	1	438030000			306.83	2833		1	E_nip_06270	E_nip_trans_06750_m.29734				5	4	13	22	9	1		5	4	13	22	9	1		5	4	13	22	9	1			201.11	0		5-5-5	4-4-4	13-13-13	22-22-22	9-9-9	1-1-1		2.3
1239	E_nip_08920	E_nip_trans_60835_m.381482	TRUE	1	438030000			18.316	160		1	E_nip_08920	E_nip_trans_60835_m.381482				3	3	4	4	3	1		3	3	4	4	3	1		3	3	4	4	3	1			43.989	0		3-3-3	3-3-3	4-4-4	4-4-4	3-3-3	1-1-1		22.5
967	E_nip_06066	E_nip_trans_07989_m.41626	TRUE	2	437710000			24.874	221		2	E_nip_06066;E_nip_26140	E_nip_trans_07989_m.41626;E_nip_trans_39519_m.268975				5	1	5	3	6	7		5	1	5	3	6	7		5	1	5	3	6	7			176.91	0		5-5-5	1-1-1	5-5-5	3-3-3	6-6-6	7-7-7		25.8
736	E_nip_03663	E_nip_trans_62875_m.390361	TRUE	3	436190000			7.4622	68		3	E_nip_03663;E_nip_26934;E_nip_13006	E_nip_trans_62875_m.390361;E_nip_trans_09418_m.57064;E_nip_trans_40449_m.277547				2	2	1	3	4	2		2	2	1	3	4	2		2	2	1	3	4	2			77.407	0		2-2-2	2-2-2	1-1-1	3-3-3	4-4-4	2-2-2		30.9
2343	E_nip_25670	E_nip_trans_02857_m.10539	TRUE	1	435850000			29.437	257		1	E_nip_25670	E_nip_trans_02857_m.10539				8	2	10	11	10	4		2	0	2	3	2	1		2	0	2	3	2	1			27.146	0		8-2-2	2-0-0	10-2-2	11-3-3	10-2-2	4-1-1		38.1
1411	E_nip_11192	E_nip_trans_66202_m.406245	TRUE	2	434450000			58.279	516		2	E_nip_11192;E_nip_09767	E_nip_trans_66202_m.406245;E_nip_trans_03142_m.12483				9	4	5	13	6	7		9	4	5	13	6	7		9	4	5	13	6	7			191.72	0		9-9-9	4-4-4	5-5-5	13-13-13	6-6-6	7-7-7		23.1
2562	E_nip_30030	E_nip_trans_03389_m.14018	TRUE	1	434070000			16.217	144		1	E_nip_30030	E_nip_trans_03389_m.14018				2	4	5	6	4	5		2	4	5	6	4	5		2	4	5	6	4	5			56.794	0		2-2-2	4-4-4	5-5-5	6-6-6	4-4-4	5-5-5		15.3
477	E_nip_00761	E_nip_trans_29620_m.205658	TRUE	3	432640000			25.193	219		3	E_nip_00761;E_nip_09525;E_nip_04976	E_nip_trans_29620_m.205658;E_nip_trans_41246_m.284516;E_nip_trans_03893_m.16726				5	5	7	8	8	5		5	5	7	8	8	5		5	5	7	8	8	5			115.3	0		5-5-5	5-5-5	7-7-7	8-8-8	8-8-8	5-5-5		26.5
2458	E_nip_27700	E_nip_trans_27868_m.189576	TRUE	2	432330000			41.663	376		2	E_nip_27700;E_nip_13491	E_nip_trans_27868_m.189576;E_nip_trans_10310_m.66053				6	3	5	10	7	7		6	3	5	10	7	7		6	3	5	10	7	7			96.278	0		6-6-6	3-3-3	5-5-5	10-10-10	7-7-7	7-7-7		19.4
2563	E_nip_30036	E_nip_trans_28368_m.193927	TRUE	8	428770000			62.854	591		8	E_nip_30036;E_nip_30038;E_nip_30142;E_nip_33327;E_nip_36245;E_nip_08586;E_nip_30141;E_nip_19825	E_nip_trans_28368_m.193927;E_nip_trans_28369_m.193944;E_nip_trans_28373_m.193992;E_nip_trans_66850_m.415061;E_nip_trans_08330_m.45120;E_nip_trans_39724_m.271077;E_nip_trans_28372_m.193983;E_nip_trans_50524_m.342032				6	4	7	12	6	3		6	4	7	12	6	3		1	0	2	5	1	0			86.599	0		6-6-1	4-4-0	7-7-2	12-12-5	6-6-1	3-3-0		13.4
819	E_nip_04499	E_nip_trans_03854_m.16519	TRUE	1	427430000			31.762	274		1	E_nip_04499	E_nip_trans_03854_m.16519				8	5	5	14	7	5		8	5	5	14	7	5		3	4	1	5	2	3			99.661	0		8-8-3	5-5-4	5-5-1	14-14-5	7-7-2	5-5-3		33.6
1085	E_nip_06979	E_nip_trans_27632_m.187498	TRUE	1	427230000			35.046	302		1	E_nip_06979	E_nip_trans_27632_m.187498				17	14	20	19	25	19		5	2	4	5	5	2		0	0	0	0	0	0			108.58	0		17-5-0	14-2-0	20-4-0	19-5-0	25-5-0	19-2-0		53
1337	E_nip_10252	E_nip_trans_38591_m.261512	TRUE	2	425560000			76.857	674		2	E_nip_10252;E_nip_17296	E_nip_trans_38591_m.261512;E_nip_trans_13262_m.97930				7	4	8	18	10	12		7	4	8	18	10	12		7	4	8	18	10	12			190.2	0		7-7-7	4-4-4	8-8-8	18-18-18	10-10-10	12-12-12		13.1
1225	E_nip_08768	E_nip_trans_67419_m.423830	TRUE	1	423470000			31.658	281		1	E_nip_08768	E_nip_trans_67419_m.423830				6	4	6	11	5	6		6	4	6	11	5	6		6	4	6	11	5	6			133.52	0		6-6-6	4-4-4	6-6-6	11-11-11	5-5-5	6-6-6		27.4
1397	E_nip_10980	E_nip_trans_08485_m.46838	TRUE	1	422900000			19.997	177		1	E_nip_10980	E_nip_trans_08485_m.46838				4	3	3	4	3	2		4	3	3	4	3	2		4	3	3	4	3	2			85.423	0		4-4-4	3-3-3	3-3-3	4-4-4	3-3-3	2-2-2		27.7
1916	E_nip_18042	E_nip_trans_50193_m.339450	TRUE	1	422460000			23.163	204		1	E_nip_18042	E_nip_trans_50193_m.339450				3	2	5	9	5	3		3	2	5	9	5	3		3	2	5	8	5	3			79.394	0		3-3-3	2-2-2	5-5-5	9-9-8	5-5-5	3-3-3		16.7
995	E_nip_06301	E_nip_trans_50011_m.337583	TRUE	2	421760000			45.142	410		2	E_nip_06301;E_nip_12234	E_nip_trans_50011_m.337583;E_nip_trans_38939_m.264175				7	6	8	7	6	3		7	6	8	7	6	3		7	6	8	7	6	3			80.047	0		7-7-7	6-6-6	8-8-8	7-7-7	6-6-6	3-3-3		21.2
2191	E_nip_23048	E_nip_trans_08928_m.51993	TRUE	3	420600000			25.073	236		3	E_nip_23048;E_nip_31624;E_nip_23045	E_nip_trans_08928_m.51993;E_nip_trans_28708_m.197252;E_nip_trans_08927_m.51982				3	3	4	4	3	2		3	3	4	4	3	2		3	3	4	4	3	2			40.74	0		3-3-3	3-3-3	4-4-4	4-4-4	3-3-3	2-2-2		17.4
2334	E_nip_25358	E_nip_trans_17043_m.133489	TRUE	1	420260000			47.824	432		1	E_nip_25358	E_nip_trans_17043_m.133489				4	2	13	13	8	6		4	2	13	13	8	6		4	2	13	13	8	6			147.8	0		4-4-4	2-2-2	13-13-13	13-13-13	8-8-8	6-6-6		16.4
1479	E_nip_12236	E_nip_trans_33686_m.238783	TRUE	2	419640000			11.84	100		2	E_nip_12236;E_nip_27954	E_nip_trans_33686_m.238783;E_nip_trans_18696_m.145618				4	1	5	5	4	6		4	1	5	5	4	6		4	1	5	5	4	6			100.29	0		4-4-4	1-1-1	5-5-5	5-5-5	4-4-4	6-6-6		47
532	E_nip_26055	E_nip_trans_69673_m.454520	TRUE	2	418270000			90.078	809		2	E_nip_26055;E_nip_01246	E_nip_trans_69673_m.454520;E_nip_trans_12626_m.91165				5	3	11	15	4	4		5	3	11	15	4	4		5	3	11	15	4	4			277.83	0		5-5-5	3-3-3	11-11-11	15-15-15	4-4-4	4-4-4		9.6
1854	E_nip_25186	E_nip_trans_27468_m.186403	TRUE	4	418150000			9.2916	81		4	E_nip_25186;E_nip_17169;E_nip_17167;E_nip_07325	E_nip_trans_27468_m.186403;E_nip_trans_65816_m.401117;E_nip_trans_65815_m.401104;E_nip_trans_64531_m.394730				3	2	2	3	3	2		3	2	2	3	3	2		3	2	2	3	3	2			40.417	0		3-3-3	2-2-2	2-2-2	3-3-3	3-3-3	2-2-2		65.4
1804	E_nip_30186	E_nip_trans_07408_m.36044	TRUE	4	417170000			19.239	170		4	E_nip_30186;E_nip_16580;E_nip_23949;E_nip_09938	E_nip_trans_07408_m.36044;E_nip_trans_04014_m.17350;E_nip_trans_39129_m.265602;E_nip_trans_55718_m.361560				4	4	3	6	5	4		4	4	3	6	5	4		4	4	3	6	5	4			67.983	0		4-4-4	4-4-4	3-3-3	6-6-6	5-5-5	4-4-4		34.7
563	E_nip_01492	E_nip_trans_41561_m.287240	TRUE	2	415760000			25.036	225		2	E_nip_01492;E_nip_06561	E_nip_trans_41561_m.287240;E_nip_trans_30304_m.212169				3	1	2	5	1	2		3	1	2	5	1	2		0	0	0	2	0	0			36.436	0		3-3-0	1-1-0	2-2-0	5-5-2	1-1-0	2-2-0		14.7
1178	E_nip_08167	E_nip_trans_43635_m.304746	TRUE	3	411750000			52.196	484		3	E_nip_08167;E_nip_02050;E_nip_02312	E_nip_trans_43635_m.304746;E_nip_trans_03489_m.14590;E_nip_trans_61202_m.383613				4	4	13	10	11	8		4	4	13	10	11	8		4	4	13	10	11	8			122.06	0		4-4-4	4-4-4	13-13-13	10-10-10	11-11-11	8-8-8		11.6
2129	E_nip_22142	E_nip_trans_34996_m.246388	TRUE	1	411100000			25.713	229		1	E_nip_22142	E_nip_trans_34996_m.246388				4	6	7	8	13	11		1	1	0	1	1	1		1	1	0	1	1	1			6.3677	0.0087619		4-1-1	6-1-1	7-0-0	8-1-1	13-1-1	11-1-1		21
2413	E_nip_26908	E_nip_trans_05723_m.23818	TRUE	2	410490000			7.6985	71		2	E_nip_26908;E_nip_20596	E_nip_trans_05723_m.23818;E_nip_trans_55838_m.362387				2	1	2	4	2	1		2	1	2	4	2	1		0	0	0	2	0	0			68.894	0		2-2-0	1-1-0	2-2-0	4-4-2	2-2-0	1-1-0		28.2
1682	E_nip_32960	E_nip_trans_00126_m.170	TRUE	2	409520000			18.104	154		2	E_nip_32960;E_nip_14711	E_nip_trans_00126_m.170;E_nip_trans_56233_m.364305				4	1	4	4	4	3		4	1	4	4	4	3		4	1	4	4	4	3			52.441	0		4-4-4	1-1-1	4-4-4	4-4-4	4-4-4	3-3-3		29.9
2496	E_nip_28783	E_nip_trans_16293_m.127035	TRUE	1	408200000			31.671	282		1	E_nip_28783	E_nip_trans_16293_m.127035				6	3	5	8	6	5		6	3	5	8	6	5		6	3	5	8	6	5			98.594	0		6-6-6	3-3-3	5-5-5	8-8-8	6-6-6	5-5-5		32.6
884	E_nip_05123	E_nip_trans_40779_m.280538	TRUE	2	407460000			47.295	429		2	E_nip_05123;E_nip_05242	E_nip_trans_40779_m.280538;E_nip_trans_40780_m.280547				5	4	5	13	6	4		5	4	5	13	6	4		4	4	5	11	6	4			143.42	0		5-5-4	4-4-4	5-5-5	13-13-11	6-6-6	4-4-4		17.2
1436	E_nip_11697	E_nip_trans_15256_m.117388	TRUE	1	406700000			117.67	1066		1	E_nip_11697	E_nip_trans_15256_m.117388				3	0	7	10	20	23		3	0	7	10	20	23		3	0	7	10	20	23			274.02	0		3-3-3	0-0-0	7-7-7	10-10-10	20-20-20	23-23-23		3.1
747	E_nip_25017	E_nip_trans_65568_m.398438	TRUE	3	406650000			10.342	101		3	E_nip_25017;E_nip_03788;E_nip_26151	E_nip_trans_65568_m.398438;E_nip_trans_27210_m.184399;E_nip_trans_59247_m.374446				4	2	2	2	2	2		3	1	1	1	1	1		3	1	1	1	1	1			323.31	0		4-3-3	2-1-1	2-1-1	2-1-1	2-1-1	2-1-1		34.7
2447	E_nip_27443	E_nip_trans_09454_m.57471	TRUE	2	405690000			46.569	419		2	E_nip_27443;E_nip_19195	E_nip_trans_09454_m.57471;E_nip_trans_42523_m.296113				12	11	16	17	12	10		5	5	7	8	5	3		2	1	2	3	1	1			65.261	0		12-5-2	11-5-1	16-7-2	17-8-3	12-5-1	10-3-1		44.6
1290	E_nip_09564	E_nip_trans_12321_m.87994	TRUE	1	404790000			430.54	3889		1	E_nip_09564	E_nip_trans_12321_m.87994				10	0	4	18	17	2		10	0	4	18	17	2		10	0	4	18	17	2			193.82	0		10-10-10	0-0-0	4-4-4	18-18-18	17-17-17	2-2-2		3.1
533	E_nip_32920	E_nip_trans_01365_m.3580	TRUE	2	404160000			5.8498	53		2	E_nip_32920;E_nip_01262	E_nip_trans_01365_m.3580;E_nip_trans_40306_m.276383				3	2	3	4	2	2		3	2	3	4	2	2		3	2	3	4	2	2			26.085	0		3-3-3	2-2-2	3-3-3	4-4-4	2-2-2	2-2-2		64.2
1491	E_nip_12351	E_nip_trans_13963_m.104985	TRUE	3	404110000			46.158	405		3	E_nip_12351;E_nip_29053;E_nip_13066	E_nip_trans_13963_m.104985;E_nip_trans_70338_m.463010;E_nip_trans_31257_m.220233				3	0	1	10	1	1		3	0	1	10	1	1		3	0	1	10	1	1			76.637	0		3-3-3	0-0-0	1-1-1	10-10-10	1-1-1	1-1-1		10.4
1923	E_nip_29918	E_nip_trans_03373_m.13918	TRUE	2	402950000			34.112	295		2	E_nip_29918;E_nip_18147	E_nip_trans_03373_m.13918;E_nip_trans_08140_m.43210				6	3	2	10	9	6		6	3	2	10	9	6		6	3	2	10	9	6			92.79	0		6-6-6	3-3-3	2-2-2	10-10-10	9-9-9	6-6-6		23.7
783	E_nip_04191	E_nip_trans_65362_m.396500	TRUE	1	402760000			111.04	964		1	E_nip_04191	E_nip_trans_65362_m.396500				0	0	12	15	1	0		0	0	12	15	1	0		0	0	12	15	1	0			154.12	0		0-0-0	0-0-0	12-12-12	15-15-15	1-1-1	0-0-0		0
2486	E_nip_28364	E_nip_trans_07058_m.32699	TRUE	5	402550000			78.42	713		5	E_nip_28364;E_nip_07132;E_nip_00731;E_nip_00726;E_nip_22891	E_nip_trans_07058_m.32699;E_nip_trans_50071_m.338280;E_nip_trans_38819_m.263325;E_nip_trans_38816_m.263291;E_nip_trans_02411_m.6771				8	3	4	16	3	1		8	3	4	16	3	1		8	3	4	16	3	1			168.24	0		8-8-8	3-3-3	4-4-4	16-16-16	3-3-3	1-1-1		16
804	E_nip_04398	E_nip_trans_70888_m.469199	TRUE	2	401790000			41.662	376		2	E_nip_04398;E_nip_19147	E_nip_trans_70888_m.469199;E_nip_trans_43766_m.305861				22	22	26	25	30	24		1	1	1	1	2	2		0	0	0	0	0	0			40.488	0		22-1-0	22-1-0	26-1-0	25-1-0	30-2-0	24-2-0		68.6
753	E_nip_05093	E_nip_trans_61600_m.385526	TRUE	5	400560000			18.387	164		5	E_nip_05093;E_nip_03880;E_nip_31038;E_nip_02027;E_nip_22945	E_nip_trans_61600_m.385526;E_nip_trans_56148_m.363959;E_nip_trans_05009_m.21430;E_nip_trans_08736_m.50003;E_nip_trans_28640_m.196699				2	1	2	2	3	2		2	1	2	2	3	2		2	1	2	2	3	2			38.758	0		2-2-2	1-1-1	2-2-2	2-2-2	3-3-3	2-2-2		15.2
483	E_nip_04362	E_nip_trans_03843_m.16471	TRUE	5	397150000			28.041	259		5	E_nip_04362;E_nip_00843;E_nip_01276;E_nip_02324;E_nip_25608	E_nip_trans_03843_m.16471;E_nip_trans_50716_m.343194;E_nip_trans_67774_m.429140;E_nip_trans_61207_m.383642;E_nip_trans_01604_m.4319				3	1	4	9	8	7		3	1	4	9	8	7		3	1	4	9	8	7			81.165	0		3-3-3	1-1-1	4-4-4	9-9-9	8-8-8	7-7-7		16.6
729	E_nip_03571	E_nip_trans_66556_m.410898	TRUE	6	396970000			19.565	171		6	E_nip_03571;E_nip_16799;E_nip_03573;E_nip_05422;E_nip_35243;E_nip_35356	E_nip_trans_66556_m.410898;E_nip_trans_60537_m.379080;E_nip_trans_66557_m.410910;E_nip_trans_02680_m.9220;E_nip_trans_39659_m.270486;E_nip_trans_39660_m.270490				3	2	6	5	6	1		3	2	6	5	6	1		3	2	6	5	6	1			50.924	0		3-3-3	2-2-2	6-6-6	5-5-5	6-6-6	1-1-1		22.8
2215	E_nip_23333	E_nip_trans_10402_m.67023	TRUE	1	391950000			229.85	2055		1	E_nip_23333	E_nip_trans_10402_m.67023				7	0	8	24	3	0		7	0	8	24	3	0		7	0	8	24	3	0			183.98	0		7-7-7	0-0-0	8-8-8	24-24-24	3-3-3	0-0-0		4.6
1270	E_nip_09321	E_nip_trans_70150_m.460562	TRUE	1	391860000			98.421	868		1	E_nip_09321	E_nip_trans_70150_m.460562				10	4	5	13	9	9		10	4	5	13	9	9		10	4	5	13	9	9			108.56	0		10-10-10	4-4-4	5-5-5	13-13-13	9-9-9	9-9-9		14.6
2336	E_nip_25403	E_nip_trans_30189_m.211228	TRUE	2	391680000			53.327	475		2	E_nip_25403;E_nip_05292	E_nip_trans_30189_m.211228;E_nip_trans_11868_m.83491				6	4	10	16	8	2		6	4	10	16	8	2		6	4	10	16	8	2			151.9	0		6-6-6	4-4-4	10-10-10	16-16-16	8-8-8	2-2-2		13.3
1926	E_nip_18187	E_nip_trans_65896_m.401958	TRUE	1	390320000			117.87	1055		1	E_nip_18187	E_nip_trans_65896_m.401958				9	3	9	22	6	7		8	2	7	20	4	6		8	2	7	20	4	6			208.01	0		9-8-8	3-2-2	9-7-7	22-20-20	6-4-4	7-6-6		11.8
1715	E_nip_15304	E_nip_trans_32870_m.233213	TRUE	2	389910000			69.168	625		2	E_nip_15304;E_nip_11866	E_nip_trans_32870_m.233213;E_nip_trans_14025_m.105555				0	0	4	6	5	2		0	0	4	6	5	2		0	0	4	6	5	2			55.265	0		0-0-0	0-0-0	4-4-4	6-6-6	5-5-5	2-2-2		0
567	E_nip_01561	E_nip_trans_40328_m.276550	TRUE	4	389370000			25.333	224		4	E_nip_01561;E_nip_01560;E_nip_20459;E_nip_20457	E_nip_trans_40328_m.276550;E_nip_trans_40327_m.276539;E_nip_trans_28245_m.192828;E_nip_trans_28244_m.192814				2	2	0	3	2	5		2	2	0	3	2	5		2	2	0	3	2	5			32.311	0		2-2-2	2-2-2	0-0-0	3-3-3	2-2-2	5-5-5		12.1
1761	E_nip_15991	E_nip_trans_68301_m.435595	TRUE	1	387710000			103.7	901		1	E_nip_15991	E_nip_trans_68301_m.435595				9	3	11	16	4	3		9	3	11	16	4	3		9	3	11	16	4	3			157.03	0		9-9-9	3-3-3	11-11-11	16-16-16	4-4-4	3-3-3		11.9
2014	E_nip_20077	E_nip_trans_28219_m.192576	TRUE	4	386340000			36.685	331		4	E_nip_20077;E_nip_07231;E_nip_14726;E_nip_07128	E_nip_trans_28219_m.192576;E_nip_trans_08020_m.41850;E_nip_trans_66670_m.412490;E_nip_trans_08019_m.41846				5	2	6	8	4	5		5	2	6	8	4	5		5	2	6	8	4	5			94.241	0		5-5-5	2-2-2	6-6-6	8-8-8	4-4-4	5-5-5		20.2
2324	E_nip_25088	E_nip_trans_30151_m.210812	TRUE	2	385710000			101.08	901		2	E_nip_25088;E_nip_30143	E_nip_trans_30151_m.210812;E_nip_trans_03397_m.14058				2	6	8	11	3	1		2	6	8	11	3	1		2	6	8	11	3	1			110.97	0		2-2-2	6-6-6	8-8-8	11-11-11	3-3-3	1-1-1		3.2
2547	E_nip_29789	E_nip_trans_12556_m.90540	TRUE	1	385080000			51.502	469		1	E_nip_29789	E_nip_trans_12556_m.90540				5	6	3	12	6	7		5	6	3	12	6	7		5	6	3	12	6	7			115.49	0		5-5-5	6-6-6	3-3-3	12-12-12	6-6-6	7-7-7		13.6
890	E_nip_05196	E_nip_trans_02667_m.9115	TRUE	2	384140000			22.244	198		2	E_nip_05196;E_nip_17244	E_nip_trans_02667_m.9115;E_nip_trans_27705_m.188236				7	3	3	10	6	3		7	3	3	10	6	3		7	3	3	10	6	3			87.191	0		7-7-7	3-3-3	3-3-3	10-10-10	6-6-6	3-3-3		40.4
1086	E_nip_06980	E_nip_trans_66999_m.417355	TRUE	2	382420000			12.949	124		2	E_nip_06980;E_nip_19557	E_nip_trans_66999_m.417355;E_nip_trans_39852_m.272205				4	2	4	4	5	3		4	2	4	4	5	3		2	1	2	2	2	2			166.4	0		4-4-2	2-2-1	4-4-2	4-4-2	5-5-2	3-3-2		43.5
2254	E_nip_23898	E_nip_trans_07755_m.39460	TRUE	5	380900000			37.825	335		5	E_nip_23898;E_nip_35091;E_nip_23897;E_nip_03089;E_nip_03088	E_nip_trans_07755_m.39460;E_nip_trans_60724_m.380673;E_nip_trans_07754_m.39455;E_nip_trans_66511_m.410429;E_nip_trans_66510_m.410422				4	2	5	7	4	1		4	2	5	7	4	1		4	2	5	7	4	1			61.532	0		4-4-4	2-2-2	5-5-5	7-7-7	4-4-4	1-1-1		11.9
1525	E_nip_12739	E_nip_trans_08800_m.50498	TRUE	1	380080000			13.086	113		1	E_nip_12739	E_nip_trans_08800_m.50498				9	9	8	10	12	10		2	2	1	2	2	2		2	2	1	2	2	2			27.76	0		9-2-2	9-2-2	8-1-1	10-2-2	12-2-2	10-2-2		61.1
1123	E_nip_26781	E_nip_trans_38328_m.260080	TRUE	5	379520000			43.417	392		5	E_nip_26781;E_nip_07260;E_nip_24485;E_nip_14636;E_nip_26784	E_nip_trans_38328_m.260080;E_nip_trans_50085_m.338414;E_nip_trans_06563_m.28451;E_nip_trans_27302_m.185197;E_nip_trans_38329_m.260089				4	3	5	8	3	3		4	3	5	8	3	3		4	3	5	8	3	3			96.543	0		4-4-4	3-3-3	5-5-5	8-8-8	3-3-3	3-3-3		11.2
1187	E_nip_08311	E_nip_trans_01840_m.4930	TRUE	2	378960000			18.132	157		2	E_nip_08311;E_nip_22739	E_nip_trans_01840_m.4930;E_nip_trans_50953_m.344486				6	4	4	4	5	1		6	4	4	4	5	1		2	0	1	1	1	0			43.997	0		6-6-2	4-4-0	4-4-1	4-4-1	5-5-1	1-1-0		35
2533	E_nip_29506	E_nip_trans_70377_m.463548	TRUE	1	377120000			111.39	965		1	E_nip_29506	E_nip_trans_70377_m.463548				3	5	9	19	5	7		3	5	9	19	5	7		3	5	9	19	5	7			136.1	0		3-3-3	5-5-5	9-9-9	19-19-19	5-5-5	7-7-7		3
812	E_nip_09290	E_nip_trans_32034_m.226823	TRUE	2	376960000			50.412	439		2	E_nip_09290;E_nip_04440	E_nip_trans_32034_m.226823;E_nip_trans_02604_m.8581				3	0	9	15	8	9		3	0	9	15	8	9		3	0	9	15	8	9			142.6	0		3-3-3	0-0-0	9-9-9	15-15-15	8-8-8	9-9-9		9.8
883	E_nip_28750	E_nip_trans_70300_m.462429	TRUE	4	376890000			34.68	316		4	E_nip_28750;E_nip_05121;E_nip_17153;E_nip_28751	E_nip_trans_70300_m.462429;E_nip_trans_01411_m.3756;E_nip_trans_50125_m.338820;E_nip_trans_70301_m.462434				4	2	7	10	9	5		4	2	7	10	9	5		4	2	7	10	9	5			127.61	0		4-4-4	2-2-2	7-7-7	10-10-10	9-9-9	5-5-5		18.7
821	E_nip_04506	E_nip_trans_56198_m.364163	TRUE	2	376060000			14.652	124		2	E_nip_04506;E_nip_26675	E_nip_trans_56198_m.364163;E_nip_trans_38318_m.259992				4	1	4	5	4	4		4	1	4	5	4	4		4	1	4	5	4	4			41.27	0		4-4-4	1-1-1	4-4-4	5-5-5	4-4-4	4-4-4		33.1
565	E_nip_01542	E_nip_trans_12647_m.91437	TRUE	1	375300000			46.757	435		1	E_nip_01542	E_nip_trans_12647_m.91437				5	0	5	11	6	4		5	0	5	11	6	4		5	0	5	11	6	4			96.814	0		5-5-5	0-0-0	5-5-5	11-11-11	6-6-6	4-4-4		13.6
2498	E_nip_28801	E_nip_trans_24242_m.174625	TRUE	1	373070000			40.354	384		1	E_nip_28801	E_nip_trans_24242_m.174625				2	0	2	2	3	3		2	0	2	2	3	3		2	0	2	2	3	3			19.166	0		2-2-2	0-0-0	2-2-2	2-2-2	3-3-3	3-3-3		4.2
2660	E_nip_32237	E_nip_trans_28766_m.197839	TRUE	3	373020000			16.735	144		3	E_nip_32237;E_nip_08611;E_nip_29685	E_nip_trans_28766_m.197839;E_nip_trans_67401_m.423546;E_nip_trans_40224_m.275682				1	1	4	4	3	0		1	1	4	4	3	0		1	1	4	4	3	0			71.056	0		1-1-1	1-1-1	4-4-4	4-4-4	3-3-3	0-0-0		11.8
2752	E_nip_34834	E_nip_trans_43550_m.304071	TRUE	1	372610000			51.15	465		1	E_nip_34834	E_nip_trans_43550_m.304071				5	1	9	10	6	6		5	1	9	10	6	6		5	1	9	10	6	6			98.803	0		5-5-5	1-1-1	9-9-9	10-10-10	6-6-6	6-6-6		14.2
861	E_nip_19548	E_nip_trans_29419_m.203647	TRUE	2	370730000			26.451	232		2	E_nip_19548;E_nip_04867	E_nip_trans_29419_m.203647;E_nip_trans_03887_m.16696				3	2	3	8	7	6		3	2	3	8	7	6		3	2	3	8	7	6			109.42	0		3-3-3	2-2-2	3-3-3	8-8-8	7-7-7	6-6-6		14.2
1347	E_nip_10365	E_nip_trans_55745_m.361767	TRUE	1	370680000			29.68	258		1	E_nip_10365	E_nip_trans_55745_m.361767				6	7	7	11	6	10		6	7	7	11	6	10		1	1	0	2	1	2			76.216	0		6-6-1	7-7-1	7-7-0	11-11-2	6-6-1	10-10-2		25.2
1486	E_nip_12310	E_nip_trans_67862_m.430175	TRUE	1	369900000			20.602	182		1	E_nip_12310	E_nip_trans_67862_m.430175				4	4	7	8	5	4		4	4	7	8	5	4		4	4	7	8	5	4			72.451	0		4-4-4	4-4-4	7-7-7	8-8-8	5-5-5	4-4-4		22.5
1666	E_nip_14425	E_nip_trans_39061_m.265071	TRUE	2	369670000			42.33	378		2	E_nip_14425;E_nip_07141	E_nip_trans_39061_m.265071;E_nip_trans_50078_m.338350				2	0	5	10	1	0		2	0	5	10	1	0		2	0	5	10	1	0			80.876	0		2-2-2	0-0-0	5-5-5	10-10-10	1-1-1	0-0-0		6.6
741	E_nip_03705	E_nip_trans_14325_m.108408	TRUE	2	368730000			7.8227	71		2	E_nip_03705;E_nip_16156	E_nip_trans_14325_m.108408;E_nip_trans_40897_m.281451				1	1	1	4	1	1		1	1	1	4	1	1		1	1	1	4	1	1			26.003	0		1-1-1	1-1-1	1-1-1	4-4-4	1-1-1	1-1-1		14.1
795	E_nip_04324	E_nip_trans_65379_m.396745	TRUE	3	368470000			52.747	474		3	E_nip_04324;E_nip_26134;E_nip_05467	E_nip_trans_65379_m.396745;E_nip_trans_61841_m.386520;E_nip_trans_59036_m.373478				3	3	6	10	6	1		3	3	6	10	6	1		3	3	6	10	6	1			84.803	0		3-3-3	3-3-3	6-6-6	10-10-10	6-6-6	1-1-1		8.6
2819	E_nip_36734	E_nip_trans_08381_m.45705	TRUE	5	368050000			46.413	404		5	E_nip_36734;E_nip_01127;E_nip_36736;E_nip_35267;E_nip_01129	E_nip_trans_08381_m.45705;E_nip_trans_28401_m.194427;E_nip_trans_08382_m.45712;E_nip_trans_50303_m.340393;E_nip_trans_28402_m.194433				3	5	6	11	8	4		3	5	6	11	8	4		3	5	6	11	8	4			190.07	0		3-3-3	5-5-5	6-6-6	11-11-11	8-8-8	4-4-4		8.9
2039	E_nip_20426	E_nip_trans_40131_m.274866	TRUE	4	367710000			29.986	267		4	E_nip_20426;E_nip_23518;E_nip_27370;E_nip_27271	E_nip_trans_40131_m.274866;E_nip_trans_28691_m.197114;E_nip_trans_67297_m.422015;E_nip_trans_50253_m.339996				1	0	3	6	0	0		1	0	3	6	0	0		1	0	3	6	0	0			63.396	0		1-1-1	0-0-0	3-3-3	6-6-6	0-0-0	0-0-0		5.2
2205	E_nip_23205	E_nip_trans_02443_m.7083	TRUE	2	367430000			37.302	330		2	E_nip_23205;E_nip_36557	E_nip_trans_02443_m.7083;E_nip_trans_55671_m.361180				4	4	3	10	7	5		4	4	3	10	7	5		4	4	3	10	7	5			157.53	0		4-4-4	4-4-4	3-3-3	10-10-10	7-7-7	5-5-5		17.3
2374	E_nip_33160	E_nip_trans_39256_m.266830	TRUE	2	367240000			35.331	325		2	E_nip_33160;E_nip_26388	E_nip_trans_39256_m.266830;E_nip_trans_06929_m.31319				3	3	4	5	3	1		3	3	4	5	3	1		3	3	4	5	3	1			35.556	0		3-3-3	3-3-3	4-4-4	5-5-5	3-3-3	1-1-1		12.3
900	E_nip_05251	E_nip_trans_40784_m.280566	TRUE	1	366820000			35.885	326		1	E_nip_05251	E_nip_trans_40784_m.280566				3	3	7	11	2	3		3	3	7	11	2	3		1	0	0	1	0	0			120.99	0		3-3-1	3-3-0	7-7-0	11-11-1	2-2-0	3-3-0		15.6
632	E_nip_02164	E_nip_trans_01006_m.2115	TRUE	1	366240000			10.05	88		1	E_nip_02164	E_nip_trans_01006_m.2115				2	3	2	4	3	4		0	1	1	1	1	1		0	1	1	1	1	1			7.2584	0.0020816		2-0-0	3-1-1	2-1-1	4-1-1	3-1-1	4-1-1		15.9
2236	E_nip_23602	E_nip_trans_40597_m.279100	TRUE	2	363380000			49.531	442		2	E_nip_23602;E_nip_27139	E_nip_trans_40597_m.279100;E_nip_trans_50245_m.339930				19	15	18	17	21	16		1	1	1	3	2	2		0	0	0	2	1	1			73.764	0		19-1-0	15-1-0	18-1-0	17-3-2	21-2-1	16-2-1		53.4
1835	E_nip_16943	E_nip_trans_04044_m.17482	TRUE	3	363080000			16.864	150		3	E_nip_16943;E_nip_16941;E_nip_35657	E_nip_trans_04044_m.17482;E_nip_trans_68386_m.436711;E_nip_trans_41141_m.283516				2	2	3	3	2	2		2	2	3	3	2	2		2	2	3	3	2	2			27.779	0		2-2-2	2-2-2	3-3-3	3-3-3	2-2-2	2-2-2		22
768	E_nip_04017	E_nip_trans_66598_m.411600	TRUE	4	361500000			107.87	966		4	E_nip_04017;E_nip_34259;E_nip_34258;E_nip_32959	E_nip_trans_66598_m.411600;E_nip_trans_27595_m.187177;E_nip_trans_27594_m.187159;E_nip_trans_07863_m.40675				8	3	7	19	6	1		8	3	7	19	6	1		8	3	7	19	6	1			169.46	0		8-8-8	3-3-3	7-7-7	19-19-19	6-6-6	1-1-1		10.6
2386	E_nip_26591	E_nip_trans_10885_m.72365	TRUE	2	360630000			95.672	871		2	E_nip_26591;E_nip_26589	E_nip_trans_10885_m.72365;E_nip_trans_10884_m.72345				7	4	8	19	8	3		7	4	8	19	8	3		7	4	6	16	7	3			192.55	0		7-7-7	4-4-4	8-8-6	19-19-16	8-8-7	3-3-3		9.8
877	E_nip_05060	E_nip_trans_02655_m.9015	TRUE	3	360330000			21.741	192		3	E_nip_05060;E_nip_13760;E_nip_27129	E_nip_trans_02655_m.9015;E_nip_trans_61339_m.384323;E_nip_trans_30515_m.213959				6	4	6	7	3	4		6	4	6	7	3	4		6	4	6	7	3	4			69.849	0		6-6-6	4-4-4	6-6-6	7-7-7	3-3-3	4-4-4		31.2
2793	E_nip_35844	E_nip_trans_28024_m.190951	TRUE	6	358750000			19.342	170		6	E_nip_35844;E_nip_27731;E_nip_24551;Carp_16464;Carp_06542;Carp_06541	E_nip_trans_28024_m.190951;E_nip_trans_55547_m.360004;E_nip_trans_09015_m.53028;;;				6	2	5	5	6	2		6	2	5	5	6	2		6	2	5	5	6	2			61.486	0		6-6-6	2-2-2	5-5-5	5-5-5	6-6-6	2-2-2		50
2069	E_nip_20895	E_nip_trans_09793_m.61005	TRUE	4	357030000			39.422	357		4	E_nip_20895;E_nip_02743;E_nip_27268;E_nip_20893	E_nip_trans_09793_m.61005;E_nip_trans_01044_m.2298;E_nip_trans_55507_m.359454;E_nip_trans_09792_m.60993				9	2	8	9	6	3		9	2	8	9	6	3		9	2	8	9	6	3			107.07	0		9-9-9	2-2-2	8-8-8	9-9-9	6-6-6	3-3-3		39.5
1720	E_nip_30307	E_nip_trans_07414_m.36077	TRUE	3	355760000			48.394	438		3	E_nip_30307;E_nip_15402;E_nip_17305	E_nip_trans_07414_m.36077;E_nip_trans_02710_m.9450;E_nip_trans_60572_m.379428				6	5	15	12	9	6		3	3	10	8	4	2		3	3	6	5	4	1			146.1	0		6-3-3	5-3-3	15-10-6	12-8-5	9-4-4	6-2-1		22.1
1743	E_nip_15699	E_nip_trans_69527_m.452421	TRUE	1	355040000			41.22	354		1	E_nip_15699	E_nip_trans_69527_m.452421				6	2	6	9	8	4		6	2	6	9	8	4		5	2	5	8	7	4			111.25	0		6-6-5	2-2-2	6-6-5	9-9-8	8-8-7	4-4-4		20.1
811	E_nip_04439	E_nip_trans_14386_m.109028	TRUE	1	354530000			71.586	641		1	E_nip_04439	E_nip_trans_14386_m.109028				4	1	4	13	2	1		4	1	4	13	2	1		4	1	4	13	2	1			127.75	0		4-4-4	1-1-1	4-4-4	13-13-13	2-2-2	1-1-1		10.6
1253	E_nip_09142	E_nip_trans_39768_m.271512	TRUE	2	354210000			55.579	476		2	E_nip_09142;E_nip_15460	E_nip_trans_39768_m.271512;E_nip_trans_03961_m.17076				2	3	1	12	11	5		2	3	1	12	11	5		2	3	1	12	11	5			141.3	0		2-2-2	3-3-3	1-1-1	12-12-12	11-11-11	5-5-5		3.4
2085	E_nip_21209	E_nip_trans_08573_m.47755	TRUE	2	353870000			14.275	125		2	E_nip_21209;E_nip_12777	E_nip_trans_08573_m.47755;E_nip_trans_28538_m.195640				5	2	5	6	5	2		5	2	5	6	5	2		5	2	5	6	5	2			51.63	0		5-5-5	2-2-2	5-5-5	6-6-6	5-5-5	2-2-2		56
482	E_nip_00840	E_nip_trans_50715_m.343183	TRUE	2	353820000			23.541	216		2	E_nip_00840;E_nip_18372	E_nip_trans_50715_m.343183;E_nip_trans_27793_m.189037				3	1	5	4	3	3		3	1	5	4	3	3		3	1	5	4	3	3			129.77	0		3-3-3	1-1-1	5-5-5	4-4-4	3-3-3	3-3-3		17.6
713	E_nip_03323	E_nip_trans_10287_m.65689	TRUE	3	351890000			44.492	399		3	E_nip_03323;E_nip_26562;E_nip_05543	E_nip_trans_10287_m.65689;E_nip_trans_41002_m.282218;E_nip_trans_68235_m.434617				6	7	9	13	11	2		6	7	9	13	11	2		6	7	9	13	11	2			141.21	0		6-6-6	7-7-7	9-9-9	13-13-13	11-11-11	2-2-2		20.3
807	E_nip_32576	E_nip_trans_02578_m.8328	TRUE	3	351670000			23.946	215		3	E_nip_32576;E_nip_04428;E_nip_33619	E_nip_trans_02578_m.8328;E_nip_trans_41966_m.291306;E_nip_trans_30226_m.211575				2	1	3	4	3	2		2	1	3	4	3	2		2	1	3	4	3	2			31.771	0		2-2-2	1-1-1	3-3-3	4-4-4	3-3-3	2-2-2		7
1473	E_nip_12131	E_nip_trans_04751_m.20488	TRUE	2	350660000			19.13	173		2	E_nip_12131;E_nip_21569	E_nip_trans_04751_m.20488;E_nip_trans_06112_m.25722				0	0	4	5	2	0		0	0	2	2	0	0		0	0	2	2	0	0			17.868	0		0-0-0	0-0-0	4-2-2	5-2-2	2-0-0	0-0-0		0
2505	E_nip_29043	E_nip_trans_50606_m.342554	TRUE	3	350390000			19.432	176		3	E_nip_29043;E_nip_32720;E_nip_01906	E_nip_trans_50606_m.342554;E_nip_trans_69376_m.450648;E_nip_trans_03479_m.14530				2	2	4	7	5	3		2	2	4	7	5	3		2	2	4	7	5	3			73.511	0		2-2-2	2-2-2	4-4-4	7-7-7	5-5-5	3-3-3		16.5
2250	E_nip_23772	E_nip_trans_07740_m.39266	TRUE	1	349760000			66.532	600		1	E_nip_23772	E_nip_trans_07740_m.39266				0	0	11	11	1	0		0	0	11	11	1	0		0	0	11	11	1	0			110.85	0		0-0-0	0-0-0	11-11-11	11-11-11	1-1-1	0-0-0		0
610	E_nip_01913	E_nip_trans_50786_m.343591	TRUE	3	349410000			19.738	183		3	E_nip_01913;E_nip_25819;E_nip_35889	E_nip_trans_50786_m.343591;E_nip_trans_68409_m.436940;E_nip_trans_41162_m.283663				4	3	6	5	3	4		4	3	6	5	3	4		4	3	6	5	3	4			73.618	0		4-4-4	3-3-3	6-6-6	5-5-5	3-3-3	4-4-4		33.3
1116	E_nip_07183	E_nip_trans_05579_m.23409	TRUE	1	348930000			16.33	142		1	E_nip_07183	E_nip_trans_05579_m.23409				5	2	2	5	3	0		5	2	2	5	3	0		5	2	2	5	3	0			30.726	0		5-5-5	2-2-2	2-2-2	5-5-5	3-3-3	0-0-0		22.5
1200	E_nip_08475	E_nip_trans_69880_m.457291	TRUE	1	347470000			81.299	727		1	E_nip_08475	E_nip_trans_69880_m.457291				1	1	6	13	11	12		1	1	6	13	11	12		1	1	6	13	11	12			117.27	0		1-1-1	1-1-1	6-6-6	13-13-13	11-11-11	12-12-12		1.1
1883	E_nip_17503	E_nip_trans_12039_m.85241	TRUE	1	347400000			141.4	1258		1	E_nip_17503	E_nip_trans_12039_m.85241				8	3	10	17	3	0		8	3	10	17	3	0		8	3	10	17	3	0			146.68	0		8-8-8	3-3-3	10-10-10	17-17-17	3-3-3	0-0-0		8.8
1694	E_nip_14936	E_nip_trans_27333_m.185521	TRUE	1	345870000			40.761	355		1	E_nip_14936	E_nip_trans_27333_m.185521				4	4	5	6	9	5		4	4	5	6	9	5		4	4	5	6	8	5			92.751	0		4-4-4	4-4-4	5-5-5	6-6-6	9-9-8	5-5-5		16.1
2248	E_nip_23761	E_nip_trans_11687_m.81356	TRUE	1	345300000			64.844	581		1	E_nip_23761	E_nip_trans_11687_m.81356				7	6	3	14	9	6		7	6	3	14	9	6		7	6	3	14	9	6			143.69	0		7-7-7	6-6-6	3-3-3	14-14-14	9-9-9	6-6-6		15.8
2105	E_nip_32488	E_nip_trans_37982_m.258150	TRUE	3	340330000			23.687	215		3	E_nip_32488;E_nip_21566;E_nip_17093	E_nip_trans_37982_m.258150;E_nip_trans_06110_m.25709;E_nip_trans_51361_m.346479				5	2	5	6	4	1		5	2	5	6	4	1		5	2	5	6	4	1			99.8	0		5-5-5	2-2-2	5-5-5	6-6-6	4-4-4	1-1-1		29.8
2770	E_nip_35406	E_nip_trans_38422_m.260759	TRUE	1	339310000			35.236	317		1	E_nip_35406	E_nip_trans_38422_m.260759				4	1	6	7	5	2		4	1	6	7	5	2		4	1	6	7	5	2			47.624	0		4-4-4	1-1-1	6-6-6	7-7-7	5-5-5	2-2-2		14.8
1830	E_nip_16926	E_nip_trans_05606_m.23490	TRUE	2	335740000			12.743	113		2	E_nip_16926;E_nip_22420	E_nip_trans_05606_m.23490;E_nip_trans_15392_m.118731				4	2	6	5	5	3		4	2	6	5	5	3		4	2	6	5	5	3			55.504	0		4-4-4	2-2-2	6-6-6	5-5-5	5-5-5	3-3-3		48.7
1864	E_nip_17307	E_nip_trans_65828_m.401267	TRUE	1	334580000			81.374	723		1	E_nip_17307	E_nip_trans_65828_m.401267				2	3	5	11	5	5		2	3	5	11	5	5		1	2	4	10	4	4			86.77	0		2-2-1	3-3-2	5-5-4	11-11-10	5-5-4	5-5-4		3
1044	E_nip_06602	E_nip_trans_65725_m.400275	TRUE	1	334250000			41.787	363		1	E_nip_06602	E_nip_trans_65725_m.400275				2	2	1	10	10	6		2	2	1	10	10	6		2	2	1	10	10	6			103.54	0		2-2-2	2-2-2	1-1-1	10-10-10	10-10-10	6-6-6		5.8
769	E_nip_07163	E_nip_trans_38186_m.259181	TRUE	3	334150000			23.24	214		3	E_nip_07163;E_nip_20065;E_nip_04021	E_nip_trans_38186_m.259181;E_nip_trans_50540_m.342150;E_nip_trans_27233_m.184564				4	2	4	6	7	4		4	2	4	6	7	4		4	2	4	6	7	4			84.952	0		4-4-4	2-2-2	4-4-4	6-6-6	7-7-7	4-4-4		26.6
1439	E_nip_11722	E_nip_trans_13914_m.104451	TRUE	1	334010000			48.76	421		1	E_nip_11722	E_nip_trans_13914_m.104451				2	2	0	7	2	0		2	2	0	7	2	0		2	2	0	7	2	0			58.343	0		2-2-2	2-2-2	0-0-0	7-7-7	2-2-2	0-0-0		5
973	E_nip_06119	E_nip_trans_59083_m.373704	TRUE	1	332090000			22.85	195		1	E_nip_06119	E_nip_trans_59083_m.373704				3	0	4	5	4	0		3	0	4	5	4	0		3	0	4	5	4	0			41.924	0		3-3-3	0-0-0	4-4-4	5-5-5	4-4-4	0-0-0		12.8
1611	E_nip_13718	E_nip_trans_07638_m.38130	TRUE	1	330550000			81.448	725		1	E_nip_13718	E_nip_trans_07638_m.38130				3	10	5	10	7	6		3	10	5	10	7	6		3	10	5	10	7	6			107.21	0		3-3-3	10-10-10	5-5-5	10-10-10	7-7-7	6-6-6		4
2313	E_nip_24850	E_nip_trans_05358_m.22705	TRUE	2	330350000			14.965	128		2	E_nip_24850;E_nip_20582	E_nip_trans_05358_m.22705;E_nip_trans_55833_m.362357				1	0	4	4	2	0		1	0	4	4	2	0		1	0	4	4	2	0			37.065	0		1-1-1	0-0-0	4-4-4	4-4-4	2-2-2	0-0-0		5.5
2557	E_nip_29994	E_nip_trans_40251_m.276040	TRUE	3	330230000			16.663	144		3	E_nip_29994;E_nip_36025;E_nip_09855	E_nip_trans_40251_m.276040;E_nip_trans_27948_m.190291;E_nip_trans_04394_m.19096				2	2	3	4	2	0		2	2	3	4	2	0		2	2	3	4	2	0			33.018	0		2-2-2	2-2-2	3-3-3	4-4-4	2-2-2	0-0-0		11.8
578	E_nip_01635	E_nip_trans_31132_m.219183	TRUE	3	330180000			149.72	1446		3	E_nip_01635;E_nip_06813;E_nip_01631	E_nip_trans_31132_m.219183;E_nip_trans_15982_m.124163;E_nip_trans_31131_m.219160				5	0	8	14	1	0		5	0	8	14	1	0		5	0	8	14	1	0			136.29	0		5-5-5	0-0-0	8-8-8	14-14-14	1-1-1	0-0-0		4.6
909	E_nip_22609	E_nip_trans_12828_m.93449	TRUE	3	329450000			21.091	185		3	E_nip_22609;E_nip_05352;E_nip_32147	E_nip_trans_12828_m.93449;E_nip_trans_61625_m.385622;E_nip_trans_03779_m.16141				3	2	4	6	5	4		3	2	4	6	5	4		2	2	3	3	3	3			57.487	0		3-3-2	2-2-2	4-4-3	6-6-3	5-5-3	4-4-3		20.5
1134	E_nip_07403	E_nip_trans_65787_m.400818	TRUE	2	329140000			32.517	298		2	E_nip_07403;E_nip_19261	E_nip_trans_65787_m.400818;E_nip_trans_00720_m.1489				4	7	5	9	5	3		4	7	5	9	5	3		4	7	5	9	5	3			69.929	0		4-4-4	7-7-7	5-5-5	9-9-9	5-5-5	3-3-3		14.1
1117	E_nip_14713	E_nip_trans_62981_m.390697	TRUE	2	328880000			16.727	154		2	E_nip_14713;E_nip_07195	E_nip_trans_62981_m.390697;E_nip_trans_56579_m.365590				3	1	5	3	3	3		3	1	5	3	3	3		3	1	5	3	3	3			43.123	0		3-3-3	1-1-1	5-5-5	3-3-3	3-3-3	3-3-3		26.6
594	E_nip_01784	E_nip_trans_69008_m.445180	TRUE	3	325870000			23.241	207		3	E_nip_01784;E_nip_01787;E_nip_13304	E_nip_trans_69008_m.445180;E_nip_trans_69009_m.445188;E_nip_trans_31275_m.220450				5	2	7	7	7	3		5	2	7	7	7	3		5	2	7	7	7	3			80.142	0		5-5-5	2-2-2	7-7-7	7-7-7	7-7-7	3-3-3		27.1
1346	E_nip_10303	E_nip_trans_12370_m.88538	TRUE	2	325300000			61.923	540		2	E_nip_10303;E_nip_36151	E_nip_trans_12370_m.88538;E_nip_trans_03078_m.12068				8	6	11	13	15	4		6	4	8	11	12	2		4	3	6	9	10	1			151.89	0		8-6-4	6-4-3	11-8-6	13-11-9	15-12-10	4-2-1		17.2
1719	E_nip_15381	E_nip_trans_27372_m.185749	TRUE	3	325050000			41.248	368		3	E_nip_15381;E_nip_33441;E_nip_15380	E_nip_trans_27372_m.185749;E_nip_trans_06679_m.29111;E_nip_trans_27371_m.185740				6	5	8	10	6	1		6	5	8	10	6	1		1	2	1	4	1	0			109.5	0		6-6-1	5-5-2	8-8-1	10-10-4	6-6-1	1-1-0		23.4
727	E_nip_03561	E_nip_trans_66551_m.410800	TRUE	2	324610000			37.244	340		2	E_nip_03561;E_nip_03564	E_nip_trans_66551_m.410800;E_nip_trans_66552_m.410832				3	2	7	10	6	7		3	2	7	10	6	7		3	2	6	9	5	6			99.855	0		3-3-3	2-2-2	7-7-6	10-10-9	6-6-5	7-7-6		11.5
972	E_nip_21035	E_nip_trans_02069_m.5449	TRUE	3	324200000			13.206	118		3	E_nip_21035;E_nip_06111;E_nip_14610	E_nip_trans_02069_m.5449;E_nip_trans_61687_m.385893;E_nip_trans_56220_m.364259				2	1	4	3	2	2		2	1	4	3	2	2		2	1	4	3	2	2			32.296	0		2-2-2	1-1-1	4-4-4	3-3-3	2-2-2	2-2-2		21.2
1936	E_nip_18350	E_nip_trans_69918_m.457696	TRUE	3	323670000			61.392	560		3	E_nip_18350;E_nip_28539;E_nip_10778	E_nip_trans_69918_m.457696;E_nip_trans_42602_m.296767;E_nip_trans_30798_m.216394				5	1	6	11	11	4		5	1	6	11	11	4		5	1	6	11	11	4			153.34	0		5-5-5	1-1-1	6-6-6	11-11-11	11-11-11	4-4-4		11.4
1299	E_nip_16978	E_nip_trans_71082_m.470860	TRUE	2	323660000			32.748	304		2	E_nip_16978;E_nip_09752	E_nip_trans_71082_m.470860;E_nip_trans_47750_m.329551				3	3	5	8	6	7		3	3	5	8	6	7		3	3	5	8	6	7			62.948	0		3-3-3	3-3-3	5-5-5	8-8-8	6-6-6	7-7-7		12.5
1416	E_nip_11411	E_nip_trans_66228_m.406522	TRUE	7	322850000			20.587	183		7	E_nip_11411;E_nip_21842;E_nip_23364;E_nip_21942;E_nip_13997;E_nip_03347;E_nip_23365	E_nip_trans_66228_m.406522;E_nip_trans_07389_m.35747;E_nip_trans_40572_m.278823;E_nip_trans_07390_m.35769;E_nip_trans_58659_m.370822;E_nip_trans_01090_m.2494;E_nip_trans_40573_m.278844				5	2	5	6	3	2		5	2	5	6	3	2		5	2	5	6	3	2			50.398	0		5-5-5	2-2-2	5-5-5	6-6-6	3-3-3	2-2-2		25.1
2068	E_nip_20833	E_nip_trans_28273_m.193131	TRUE	2	322760000			21.468	196		2	E_nip_20833;E_nip_18149	E_nip_trans_28273_m.193131;E_nip_trans_08141_m.43215				4	4	3	4	4	3		4	4	3	4	4	3		4	4	3	4	4	3			36.541	0		4-4-4	4-4-4	3-3-3	4-4-4	4-4-4	3-3-3		33.7
2305	E_nip_24697	E_nip_trans_06587_m.28646	TRUE	3	321330000			44.798	409		3	E_nip_24697;E_nip_24699;E_nip_24701	E_nip_trans_06587_m.28646;E_nip_trans_06588_m.28654;E_nip_trans_06589_m.28663				2	2	7	13	6	6		1	1	7	12	5	5		1	1	7	12	5	5			171.09	0		2-1-1	2-1-1	7-7-7	13-12-12	6-5-5	6-5-5		5.1
2622	E_nip_31548	E_nip_trans_66497_m.410092	TRUE	1	320930000			98.236	870		1	E_nip_31548	E_nip_trans_66497_m.410092				8	2	11	15	5	1		8	2	11	15	5	1		8	2	11	15	5	1			134.92	0		8-8-8	2-2-2	11-11-11	15-15-15	5-5-5	1-1-1		10.5
787	E_nip_04219	E_nip_trans_40703_m.279901	TRUE	3	320130000			96.536	855		3	E_nip_04219;E_nip_23661;E_nip_04218	E_nip_trans_40703_m.279901;E_nip_trans_07731_m.39061;E_nip_trans_40702_m.279883				5	3	9	15	9	6		5	3	9	15	9	6		5	3	9	15	9	6			128.37	0		5-5-5	3-3-3	9-9-9	15-15-15	9-9-9	6-6-6		8.8
2415	E_nip_26929	E_nip_trans_56721_m.366049	TRUE	1	319930000			9.3724	83		1	E_nip_26929	E_nip_trans_56721_m.366049				1	1	3	2	2	2		1	1	3	2	2	2		1	1	3	2	2	2			130.27	0		1-1-1	1-1-1	3-3-3	2-2-2	2-2-2	2-2-2		28.9
2319	E_nip_24954	E_nip_trans_56363_m.364806	TRUE	2	316170000			18.67	164		2	E_nip_24954;E_nip_28834	E_nip_trans_56363_m.364806;E_nip_trans_62360_m.388540				2	2	2	4	1	0		2	2	2	4	1	0		2	2	2	4	1	0			31.776	0		2-2-2	2-2-2	2-2-2	4-4-4	1-1-1	0-0-0		12.8
2686	E_nip_32916	E_nip_trans_01363_m.3567	TRUE	1	315680000			11.385	97		1	E_nip_32916	E_nip_trans_01363_m.3567				3	1	3	2	3	0		3	1	3	2	3	0		3	1	3	2	3	0			30.045	0		3-3-3	1-1-1	3-3-3	2-2-2	3-3-3	0-0-0		28.9
1917	E_nip_36952	E_nip_trans_68916_m.443793	TRUE	3	315040000			27.917	256		3	E_nip_36952;E_nip_31497;E_nip_18043	E_nip_trans_68916_m.443793;E_nip_trans_29932_m.208403;E_nip_trans_50194_m.339459				3	3	5	7	4	5		3	3	5	7	4	5		3	3	5	7	4	5			111.55	0		3-3-3	3-3-3	5-5-5	7-7-7	4-4-4	5-5-5		16.4
468	E_nip_00699	E_nip_trans_62489_m.389014	TRUE	3	314490000			13.036	125		3	E_nip_00699;E_nip_11737;E_nip_13811	E_nip_trans_62489_m.389014;E_nip_trans_53373_m.354155;E_nip_trans_16839_m.131790				2	1	3	3	2	2		2	1	3	3	2	2		2	1	3	3	2	2			30.756	0		2-2-2	1-1-1	3-3-3	3-3-3	2-2-2	2-2-2		17.6
2599	E_nip_30811	E_nip_trans_61164_m.383422	TRUE	1	314410000			12.693	111		1	E_nip_30811	E_nip_trans_61164_m.383422				4	5	4	6	6	4		4	5	4	6	6	4		4	5	4	6	6	4			136.07	0		4-4-4	5-5-5	4-4-4	6-6-6	6-6-6	4-4-4		39.6
2271	E_nip_24073	E_nip_trans_01272_m.3223	TRUE	2	314380000			31.152	288		2	E_nip_24073;E_nip_24158	E_nip_trans_01272_m.3223;E_nip_trans_58779_m.371889				5	2	6	8	5	1		5	2	6	8	5	1		5	2	6	8	5	1			75.667	0		5-5-5	2-2-2	6-6-6	8-8-8	5-5-5	1-1-1		24
2290	E_nip_24438	E_nip_trans_05316_m.22569	TRUE	1	312440000			19.135	164		1	E_nip_24438	E_nip_trans_05316_m.22569				4	2	3	4	2	1		4	2	3	4	2	1		4	2	3	4	2	1			26.711	0		4-4-4	2-2-2	3-3-3	4-4-4	2-2-2	1-1-1		24.4
2165	E_nip_22668	E_nip_trans_19423_m.150350	TRUE	1	312150000			18.108	164		1	E_nip_22668	E_nip_trans_19423_m.150350				1	2	1	5	4	6		1	2	1	5	4	6		0	0	0	2	0	2			48.602	0		1-1-0	2-2-0	1-1-0	5-5-2	4-4-0	6-6-2		5.5
609	E_nip_01917	E_nip_trans_28458_m.194874	TRUE	9	311960000			89.22	797		9	E_nip_01917;E_nip_01918;E_nip_01910;E_nip_01912;E_nip_19070;E_nip_19069;E_nip_18950;E_nip_06252;E_nip_10516	E_nip_trans_28458_m.194874;E_nip_trans_28459_m.194883;E_nip_trans_28456_m.194854;E_nip_trans_28457_m.194865;E_nip_trans_39811_m.271858;E_nip_trans_39810_m.271850;E_nip_trans_39809_m.271840;E_nip_trans_66940_m.416511;E_nip_trans_08449_m.46499				9	5	5	14	6	5		9	5	5	14	6	5		0	0	0	1	0	0			122.08	0		9-9-0	5-5-0	5-5-0	14-14-1	6-6-0	5-5-0		14.3
2530	E_nip_29464	E_nip_trans_40200_m.275468	TRUE	3	310790000			70.071	614		3	E_nip_29464;E_nip_21205;E_nip_21203	E_nip_trans_40200_m.275468;E_nip_trans_40198_m.275446;E_nip_trans_40196_m.275428				7	2	4	7	3	0		7	2	4	7	3	0		6	1	3	6	2	0			67.577	0		7-7-6	2-2-1	4-4-3	7-7-6	3-3-2	0-0-0		13
2550	E_nip_29831	E_nip_trans_28348_m.193720	TRUE	4	310540000			55.474	517		4	E_nip_29831;E_nip_29820;E_nip_29829;E_nip_33069	E_nip_trans_28348_m.193720;E_nip_trans_28343_m.193678;E_nip_trans_28347_m.193714;E_nip_trans_66820_m.414789				2	0	4	6	6	6		2	0	4	6	6	6		2	0	4	6	6	6			271.2	0		2-2-2	0-0-0	4-4-4	6-6-6	6-6-6	6-6-6		4.4
2074	E_nip_20953	E_nip_trans_40176_m.275223	TRUE	1	310370000			54.586	500		1	E_nip_20953	E_nip_trans_40176_m.275223				6	3	5	7	6	6		6	3	5	7	6	6		6	3	5	7	6	6			77.89	0		6-6-6	3-3-3	5-5-5	7-7-7	6-6-6	6-6-6		15.4
2315	E_nip_24877	E_nip_trans_64304_m.394224	TRUE	1	309230000			6.7035	59		1	E_nip_24877	E_nip_trans_64304_m.394224				1	1	0	1	0	1		1	1	0	1	0	1		1	1	0	1	0	1			11.495	0.00045065		1-1-1	1-1-1	0-0-0	1-1-1	0-0-0	1-1-1		23.7
1513	E_nip_12593	E_nip_trans_67882_m.430341	TRUE	2	308380000			84.884	775		2	E_nip_12593;E_nip_02080	E_nip_trans_67882_m.430341;E_nip_trans_31165_m.219491				2	1	8	17	7	1		2	1	8	17	7	1		2	1	8	17	7	1			148.1	0		2-2-2	1-1-1	8-8-8	17-17-17	7-7-7	1-1-1		4.3
1412	E_nip_11220	E_nip_trans_06016_m.24674	TRUE	4	308200000			51.341	451		4	E_nip_11220;E_nip_05200;E_nip_21610;E_nip_14418	E_nip_trans_06016_m.24674;E_nip_trans_02669_m.9129;E_nip_trans_26996_m.183118;E_nip_trans_58698_m.371212				1	3	4	8	2	1		1	3	4	8	2	1		1	3	4	8	2	1			66.08	0		1-1-1	3-3-3	4-4-4	8-8-8	2-2-2	1-1-1		3.1
683	E_nip_21682	E_nip_trans_06128_m.25854	TRUE	3	307900000			12.978	115		3	E_nip_21682;E_nip_06196;E_nip_02980	E_nip_trans_06128_m.25854;E_nip_trans_05507_m.23194;E_nip_trans_62819_m.390173				3	2	4	4	4	3		3	2	4	4	4	3		3	2	4	4	4	3			31.35	0		3-3-3	2-2-2	4-4-4	4-4-4	4-4-4	3-3-3		22.6
415	E_nip_00095	E_nip_trans_71638_m.476787	TRUE	2	306390000			113	1008		2	E_nip_00095;E_nip_20425	E_nip_trans_71638_m.476787;E_nip_trans_40130_m.274848				7	2	8	18	15	3		7	2	8	18	15	3		7	2	8	18	15	3			174.84	0		7-7-7	2-2-2	8-8-8	18-18-18	15-15-15	3-3-3		10.1
2216	E_nip_23340	E_nip_trans_12890_m.94204	TRUE	1	306260000			15.925	158		1	E_nip_23340	E_nip_trans_12890_m.94204				3	4	3	4	2	1		2	2	2	2	1	1		2	2	2	2	1	1			188.46	0		3-2-2	4-2-2	3-2-2	4-2-2	2-1-1	1-1-1		15.2
2338	E_nip_25487	E_nip_trans_02831_m.10355	TRUE	2	305350000			18.147	162		2	E_nip_25487;E_nip_28355	E_nip_trans_02831_m.10355;E_nip_trans_07053_m.32621				1	2	3	2	3	2		1	2	3	2	3	2		1	2	3	2	3	2			39.958	0		1-1-1	2-2-2	3-3-3	2-2-2	3-3-3	2-2-2		9.3
1540	E_nip_12925	E_nip_trans_11516_m.79201	TRUE	2	303930000			365.72	3394		2	E_nip_12925;E_nip_14769	E_nip_trans_11516_m.79201;E_nip_trans_30017_m.209289				7	2	10	26	4	0		7	2	10	26	4	0		7	2	10	26	4	0			201.4	0		7-7-7	2-2-2	10-10-10	26-26-26	4-4-4	0-0-0		2.5
1616	E_nip_13733	E_nip_trans_10333_m.66296	TRUE	1	303250000			100.7	878		1	E_nip_13733	E_nip_trans_10333_m.66296				6	1	6	20	12	4		6	1	6	20	12	4		6	1	6	20	12	4			172.68	0		6-6-6	1-1-1	6-6-6	20-20-20	12-12-12	4-4-4		7.1
1301	E_nip_09788	E_nip_trans_50455_m.341563	TRUE	2	301980000			33.714	316		2	E_nip_09788;E_nip_25600	E_nip_trans_50455_m.341563;E_nip_trans_40963_m.281864				1	4	0	6	0	2		1	4	0	6	0	2		1	4	0	6	0	2			40.137	0		1-1-1	4-4-4	0-0-0	6-6-6	0-0-0	2-2-2		3.2
1465	E_nip_12035	E_nip_trans_67841_m.429960	TRUE	2	301770000			47.809	415		2	E_nip_12035;E_nip_12033	E_nip_trans_67841_m.429960;E_nip_trans_67840_m.429954				9	3	9	15	8	6		9	3	9	15	8	6		8	3	9	14	7	5			106.1	0		9-9-8	3-3-3	9-9-9	15-15-14	8-8-7	6-6-5		21
2668	E_nip_32446	E_nip_trans_31487_m.222484	TRUE	2	301470000			6.4265	56		2	E_nip_32446;E_nip_24408	E_nip_trans_31487_m.222484;E_nip_trans_14502_m.110136				1	2	1	2	2	2		1	2	1	2	2	2		1	2	1	2	2	2			12.653	0		1-1-1	2-2-2	1-1-1	2-2-2	2-2-2	2-2-2		14.3
2333	E_nip_25342	E_nip_trans_40932_m.281758	TRUE	2	301310000			124.16	1075		2	E_nip_25342;E_nip_25341	E_nip_trans_40932_m.281758;E_nip_trans_40931_m.281746				1	1	3	5	0	0		1	1	3	5	0	0		1	1	3	5	0	0			35.608	0		1-1-1	1-1-1	3-3-3	5-5-5	0-0-0	0-0-0		2.6
1052	E_nip_06675	E_nip_trans_27610_m.187332	TRUE	2	301240000			42.797	384		2	E_nip_06675;E_nip_00037	E_nip_trans_27610_m.187332;E_nip_trans_00900_m.1884				4	1	6	13	7	5		4	1	6	13	7	5		4	1	6	13	7	5			117.52	0		4-4-4	1-1-1	6-6-6	13-13-13	7-7-7	5-5-5		12
782	E_nip_04179	E_nip_trans_22314_m.166534	TRUE	1	300780000			103.36	924		1	E_nip_04179	E_nip_trans_22314_m.166534				3	4	6	10	10	15		3	4	6	10	10	15		3	4	6	10	10	15			196.07	0		3-3-3	4-4-4	6-6-6	10-10-10	10-10-10	15-15-15		3.4
1821	E_nip_16830	E_nip_trans_29013_m.200052	TRUE	3	298500000			28.643	254		3	E_nip_16830;E_nip_00675;E_nip_35782	E_nip_trans_29013_m.200052;E_nip_trans_67732_m.428360;E_nip_trans_09538_m.58248				4	6	4	10	4	6		4	6	4	10	4	6		4	6	4	10	4	6			90.88	0		4-4-4	6-6-6	4-4-4	10-10-10	4-4-4	6-6-6		21.7
538	E_nip_01288	E_nip_trans_28413_m.194526	TRUE	2	296860000			136.96	1216		2	E_nip_01288;E_nip_03595	E_nip_trans_28413_m.194526;E_nip_trans_14314_m.108254				1	1	3	12	20	13		1	1	3	12	20	13		1	1	3	12	20	13			176.69	0		1-1-1	1-1-1	3-3-3	12-12-12	20-20-20	13-13-13		1.3
2327	E_nip_25155	E_nip_trans_56388_m.364910	TRUE	1	295850000			15.102	136		1	E_nip_25155	E_nip_trans_56388_m.364910				2	1	3	2	2	0		2	1	3	2	2	0		2	1	3	2	2	0			19.125	0		2-2-2	1-1-1	3-3-3	2-2-2	2-2-2	0-0-0		15.4
2329	E_nip_30889	E_nip_trans_10177_m.64884	TRUE	4	292610000			9.1015	81		4	E_nip_30889;E_nip_25248;E_nip_35537;E_nip_09733	E_nip_trans_10177_m.64884;E_nip_trans_40922_m.281685;E_nip_trans_05827_m.24120;E_nip_trans_29369_m.203374				3	1	3	4	2	1		3	1	3	4	2	1		3	1	3	4	2	1			29.652	0		3-3-3	1-1-1	3-3-3	4-4-4	2-2-2	1-1-1		34.6
476	E_nip_16084	E_nip_trans_11969_m.84524	TRUE	5	292150000			8.1092	73		5	E_nip_16084;E_nip_16180;E_nip_04568;E_nip_17816;E_nip_00742	E_nip_trans_11969_m.84524;E_nip_trans_11970_m.84528;E_nip_trans_41975_m.291366;E_nip_trans_05672_m.23694;E_nip_trans_53296_m.353889				3	2	3	3	3	3		3	2	3	3	3	3		3	2	3	3	3	3			20.384	0		3-3-3	2-2-2	3-3-3	3-3-3	3-3-3	3-3-3		41.1
636	E_nip_02192	E_nip_trans_28476_m.195029	TRUE	5	291230000			21.51	189		5	E_nip_02192;E_nip_28921;E_nip_28923;E_nip_02195;E_nip_10220	E_nip_trans_28476_m.195029;E_nip_trans_42640_m.297045;E_nip_trans_42641_m.297049;E_nip_trans_28477_m.195033;E_nip_trans_03175_m.12685				4	4	5	5	4	3		4	4	5	5	4	3		4	4	5	5	4	3			43.72	0		4-4-4	4-4-4	5-5-5	5-5-5	4-4-4	3-3-3		23.3
853	E_nip_10293	E_nip_trans_09673_m.59588	TRUE	3	290820000			30.421	272		3	E_nip_10293;E_nip_34416;E_nip_04829	E_nip_trans_09673_m.59588;E_nip_trans_44754_m.313003;E_nip_trans_02633_m.8831				1	1	4	3	5	4		1	1	4	3	5	4		1	1	4	3	5	4			74.906	0		1-1-1	1-1-1	4-4-4	3-3-3	5-5-5	4-4-4		4.8
2394	E_nip_26712	E_nip_trans_10894_m.72495	TRUE	1	289560000			124.87	1147		1	E_nip_26712	E_nip_trans_10894_m.72495				1	0	7	20	2	0		1	0	7	20	2	0		1	0	7	20	2	0			199.9	0		1-1-1	0-0-0	7-7-7	20-20-20	2-2-2	0-0-0		0.9
2656	E_nip_32206	E_nip_trans_12974_m.94993	TRUE	1	287570000			93.515	842		1	E_nip_32206	E_nip_trans_12974_m.94993				3	1	6	16	12	9		3	1	6	16	12	9		3	1	6	16	12	9			181.56	0		3-3-3	1-1-1	6-6-6	16-16-16	12-12-12	9-9-9		5.2
993	E_nip_06292	E_nip_trans_42066_m.292117	TRUE	4	286820000			46.083	425		4	E_nip_06292;E_nip_06291;E_nip_14856;E_nip_13164	E_nip_trans_42066_m.292117;E_nip_trans_42065_m.292101;E_nip_trans_30023_m.209354;E_nip_trans_11531_m.79487				1	1	5	9	4	0		1	1	5	9	4	0		1	1	5	9	4	0			107.63	0		1-1-1	1-1-1	5-5-5	9-9-9	4-4-4	0-0-0		3.8
2059	E_nip_20718	E_nip_trans_03285_m.13389	TRUE	1	286230000			31.379	284		1	E_nip_20718	E_nip_trans_03285_m.13389				6	5	9	9	9	7		1	1	2	2	1	2		0	0	0	0	0	0			80.63	0		6-1-0	5-1-0	9-2-0	9-2-0	9-1-0	7-2-0		26.8
460	E_nip_00630	E_nip_trans_04637_m.20080	TRUE	1	285350000			8.2251	71		1	E_nip_00630	E_nip_trans_04637_m.20080				3	2	0	4	3	1		3	2	0	4	3	1		3	2	0	4	3	1			38.041	0		3-3-3	2-2-2	0-0-0	4-4-4	3-3-3	1-1-1		56.3
2440	E_nip_27327	E_nip_trans_04194_m.18176	TRUE	1	284680000			23.31	204		1	E_nip_27327	E_nip_trans_04194_m.18176				3	2	3	5	4	2		3	2	3	5	4	2		3	2	3	5	4	2			59.201	0		3-3-3	2-2-2	3-3-3	5-5-5	4-4-4	2-2-2		19.6
974	E_nip_06120	E_nip_trans_59084_m.373711	TRUE	3	284340000			24.506	216		3	E_nip_06120;E_nip_22650;E_nip_35402	E_nip_trans_59084_m.373711;E_nip_trans_50948_m.344460;E_nip_trans_70047_m.459387				2	2	2	2	3	2		2	2	2	2	3	2		2	2	2	2	3	2			28.626	0		2-2-2	2-2-2	2-2-2	2-2-2	3-3-3	2-2-2		13.4
2773	E_nip_35476	E_nip_trans_39671_m.270579	TRUE	1	284090000			47.696	417		1	E_nip_35476	E_nip_trans_39671_m.270579				1	3	6	6	6	8		1	3	6	6	6	8		1	3	6	6	6	8			111.32	0		1-1-1	3-3-3	6-6-6	6-6-6	6-6-6	8-8-8		4.6
1635	E_nip_13964	E_nip_trans_07651_m.38299	TRUE	2	282500000			35.763	317		2	E_nip_13964;E_nip_13963	E_nip_trans_07651_m.38299;E_nip_trans_07650_m.38287				4	3	1	8	6	5		4	3	1	8	6	5		4	3	1	8	6	5			76.468	0		4-4-4	3-3-3	1-1-1	8-8-8	6-6-6	5-5-5		17
1658	E_nip_14344	E_nip_trans_16880_m.132167	TRUE	2	282110000			127.47	1164		2	E_nip_14344;E_nip_01351	E_nip_trans_16880_m.132167;E_nip_trans_46808_m.325331				6	3	5	19	5	2		6	3	5	19	5	2		6	3	5	19	5	2			157.84	0		6-6-6	3-3-3	5-5-5	19-19-19	5-5-5	2-2-2		7
2564	E_nip_30037	E_nip_trans_11330_m.76950	TRUE	2	281670000			137.43	1248		2	E_nip_30037;E_nip_30041	E_nip_trans_11330_m.76950;E_nip_trans_11332_m.77005				10	2	8	11	5	0		10	2	8	11	5	0		10	2	8	11	5	0			104.66	0		10-10-10	2-2-2	8-8-8	11-11-11	5-5-5	0-0-0		8.7
1723	E_nip_15414	E_nip_trans_02715_m.9494	TRUE	3	280900000			28.74	252		3	E_nip_15414;E_nip_00862;E_nip_27739	E_nip_trans_02715_m.9494;E_nip_trans_66184_m.405986;E_nip_trans_50297_m.340343				0	1	5	4	11	7		0	1	5	4	11	7		0	1	5	4	11	7			100.92	0		0-0-0	1-1-1	5-5-5	4-4-4	11-11-11	7-7-7		0
1184	E_nip_08276	E_nip_trans_68626_m.439903	TRUE	2	280650000			92.529	840		2	E_nip_08276;E_nip_26719	E_nip_trans_68626_m.439903;E_nip_trans_10899_m.72575				7	6	4	15	11	4		7	6	4	15	11	4		7	6	4	15	11	4			139.24	0		7-7-7	6-6-6	4-4-4	15-15-15	11-11-11	4-4-4		8.9
2602	E_nip_30885	E_nip_trans_10174_m.64853	TRUE	1	280620000			48.35	446		1	E_nip_30885	E_nip_trans_10174_m.64853				6	2	6	10	4	2		6	2	6	10	4	2		1	1	1	3	0	1			101.18	0		6-6-1	2-2-1	6-6-1	10-10-3	4-4-0	2-2-1		17.7
2119	E_nip_21864	E_nip_trans_15338_m.118142	TRUE	1	280480000			83.893	770		1	E_nip_21864	E_nip_trans_15338_m.118142				4	1	4	10	7	10		4	1	4	10	7	10		4	1	4	10	7	10			125.32	0		4-4-4	1-1-1	4-4-4	10-10-10	7-7-7	10-10-10		7.3
1583	E_nip_17263	E_nip_trans_42185_m.293104	TRUE	3	280200000			59.841	540		3	E_nip_17263;E_nip_13403;E_nip_06728	E_nip_trans_42185_m.293104;E_nip_trans_69141_m.447536;E_nip_trans_50044_m.337975				4	2	6	10	5	1		4	2	6	10	5	1		4	2	6	10	5	1			80.847	0		4-4-4	2-2-2	6-6-6	10-10-10	5-5-5	1-1-1		10.7
490	E_nip_00894	E_nip_trans_41527_m.286960	TRUE	2	279030000			55.09	494		2	E_nip_00894;E_nip_10106	E_nip_trans_41527_m.286960;E_nip_trans_11116_m.74778				5	0	6	7	9	8		5	0	6	7	9	8		5	0	6	7	9	8			100.68	0		5-5-5	0-0-0	6-6-6	7-7-7	9-9-9	8-8-8		14.6
1107	E_nip_07100	E_nip_trans_31900_m.225832	TRUE	4	278970000			123.79	1096		4	E_nip_07100;E_nip_28786;E_nip_09955;E_nip_28856	E_nip_trans_31900_m.225832;E_nip_trans_43879_m.306704;E_nip_trans_70195_m.461214;E_nip_trans_13713_m.102366				6	1	7	15	3	4		6	1	7	15	3	4		6	1	7	15	3	4			123.61	0		6-6-6	1-1-1	7-7-7	15-15-15	3-3-3	4-4-4		7
1464	E_nip_12005	E_nip_trans_29725_m.206568	TRUE	6	278390000			42.982	377		6	E_nip_12005;E_nip_12004;E_nip_08847;E_nip_08844;E_nip_10995;E_nip_35374	E_nip_trans_29725_m.206568;E_nip_trans_29724_m.206555;E_nip_trans_71369_m.474037;E_nip_trans_71368_m.474014;E_nip_trans_16433_m.128203;E_nip_trans_59398_m.375046				7	1	3	12	4	0		7	1	3	12	4	0		7	1	3	12	4	0			107.73	0		7-7-7	1-1-1	3-3-3	12-12-12	4-4-4	0-0-0		23.6
2510	E_nip_31430	E_nip_trans_05045_m.21570	TRUE	2	278120000			19.785	180		2	E_nip_31430;E_nip_29100	E_nip_trans_05045_m.21570;E_nip_trans_51858_m.348635				6	3	4	3	4	0		6	3	4	3	4	0		6	3	4	3	4	0			43.524	0		6-6-6	3-3-3	4-4-4	3-3-3	4-4-4	0-0-0		31.1
938	E_nip_05676	E_nip_trans_10654_m.69807	TRUE	1	277880000			10.618	93		1	E_nip_05676	E_nip_trans_10654_m.69807				0	4	4	4	4	2		0	4	3	3	3	2		0	4	3	3	3	2			82.737	0		0-0-0	4-4-4	4-3-3	4-3-3	4-3-3	2-2-2		0
2326	E_nip_25151	E_nip_trans_44602_m.311835	TRUE	1	277440000			42.356	392		1	E_nip_25151	E_nip_trans_44602_m.311835				4	3	8	9	2	5		4	3	8	9	2	5		2	2	5	4	2	3			127.81	0		4-4-2	3-3-2	8-8-5	9-9-4	2-2-2	5-5-3		14
1365	E_nip_10577	E_nip_trans_09693_m.59888	TRUE	5	276590000			111.46	997		5	E_nip_10577;E_nip_24709;E_nip_10581;E_nip_10579;E_nip_24707	E_nip_trans_09693_m.59888;E_nip_trans_30114_m.210396;E_nip_trans_09695_m.59925;E_nip_trans_09694_m.59907;E_nip_trans_30113_m.210380				4	5	8	12	7	1		4	5	8	12	7	1		4	5	8	12	7	1			103.15	0		4-4-4	5-5-5	8-8-8	12-12-12	7-7-7	1-1-1		5.4
1861	E_nip_17265	E_nip_trans_67163_m.420049	TRUE	1	275630000			7.8576	70		1	E_nip_17265	E_nip_trans_67163_m.420049				1	1	1	2	1	2		1	1	1	2	1	2		1	1	1	2	1	2			11.744	0		1-1-1	1-1-1	1-1-1	2-2-2	1-1-1	2-2-2		8.6
2200	E_nip_23156	E_nip_trans_28663_m.196878	TRUE	3	275530000			33.804	292		3	E_nip_23156;E_nip_23072;E_nip_35511	E_nip_trans_28663_m.196878;E_nip_trans_28657_m.196803;E_nip_trans_60762_m.380962				11	12	8	14	10	6		2	2	2	3	1	2		0	0	0	0	0	0			247.68	0		11-2-0	12-2-0	8-2-0	14-3-0	10-1-0	6-2-0		47.6
637	E_nip_02205	E_nip_trans_11443_m.78331	TRUE	6	275080000			56.606	514		6	E_nip_02205;E_nip_02202;E_nip_32003;E_nip_13087;E_nip_02199;E_nip_13089	E_nip_trans_11443_m.78331;E_nip_trans_11442_m.78324;E_nip_trans_29981_m.208903;E_nip_trans_41698_m.288489;E_nip_trans_11441_m.78320;E_nip_trans_41699_m.288493				2	0	4	9	10	6		2	0	4	9	10	6		2	0	4	9	10	6			103.88	0		2-2-2	0-0-0	4-4-4	9-9-9	10-10-10	6-6-6		4.7
566	E_nip_01553	E_nip_trans_32377_m.229492	TRUE	1	274930000			54.998	485		1	E_nip_01553	E_nip_trans_32377_m.229492				3	3	8	12	4	3		3	3	8	12	4	3		3	3	8	12	4	3			116.91	0		3-3-3	3-3-3	8-8-8	12-12-12	4-4-4	3-3-3		7.6
2171	E_nip_22750	E_nip_trans_28628_m.196549	TRUE	2	273830000			77.388	689		2	E_nip_22750;E_nip_08009	E_nip_trans_28628_m.196549;E_nip_trans_69842_m.456735				1	2	4	19	10	2		1	2	4	19	10	2		1	2	4	19	10	2			138.02	0		1-1-1	2-2-2	4-4-4	19-19-19	10-10-10	2-2-2		1.3
2673	E_nip_32650	E_nip_trans_07832_m.40308	TRUE	1	273440000			25.611	225		1	E_nip_32650	E_nip_trans_07832_m.40308				2	1	1	7	5	2		2	1	1	7	5	2		2	1	1	7	4	2			63.092	0		2-2-2	1-1-1	1-1-1	7-7-7	5-5-4	2-2-2		12
2414	E_nip_26926	E_nip_trans_09414_m.57036	TRUE	1	273410000			24.709	224		1	E_nip_26926	E_nip_trans_09414_m.57036				1	0	2	0	3	2		0	0	1	0	2	1		0	0	1	0	2	1			54.758	0		1-0-0	0-0-0	2-1-1	0-0-0	3-2-2	2-1-1		4.9
1237	E_nip_08913	E_nip_trans_60832_m.381453	TRUE	6	273220000			37.375	343		6	E_nip_08913;E_nip_11689;E_nip_31701;E_nip_17848;E_nip_19514;E_nip_20455	E_nip_trans_60832_m.381453;E_nip_trans_67810_m.429535;E_nip_trans_40607_m.279145;E_nip_trans_29098_m.200876;E_nip_trans_00746_m.1548;E_nip_trans_55828_m.362333				3	4	6	6	5	5		3	4	6	6	5	5		3	4	6	6	5	5			84.333	0		3-3-3	4-4-4	6-6-6	6-6-6	5-5-5	5-5-5		10.8
2107	E_nip_21584	E_nip_trans_16550_m.129183	TRUE	1	272340000			13.934	129		1	E_nip_21584	E_nip_trans_16550_m.129183				3	2	4	4	4	2		3	2	4	4	4	2		3	2	4	4	4	2			69.131	0		3-3-3	2-2-2	4-4-4	4-4-4	4-4-4	2-2-2		31
2477	E_nip_28114	E_nip_trans_08272_m.44672	TRUE	3	272030000			73.074	665		3	E_nip_28114;E_nip_35478;E_nip_28113	E_nip_trans_08272_m.44672;E_nip_trans_39677_m.270635;E_nip_trans_08271_m.44660				6	1	5	15	2	0		6	1	5	15	2	0		6	1	5	15	2	0			121.27	0		6-6-6	1-1-1	5-5-5	15-15-15	2-2-2	0-0-0		12.2
522	E_nip_01165	E_nip_trans_13864_m.103985	TRUE	2	271990000			133.17	1188		2	E_nip_01165;E_nip_12590	E_nip_trans_13864_m.103985;E_nip_trans_40417_m.277221				7	3	5	14	9	5		7	3	5	14	9	5		7	3	5	14	9	5			117.42	0		7-7-7	3-3-3	5-5-5	14-14-14	9-9-9	5-5-5		6.6
2045	E_nip_20463	E_nip_trans_50576_m.342380	TRUE	1	271990000			33.979	303		1	E_nip_20463	E_nip_trans_50576_m.342380				6	3	7	8	7	6		6	3	7	8	7	6		6	3	7	8	7	6			69.995	0		6-6-6	3-3-3	7-7-7	8-8-8	7-7-7	6-6-6		22.8
1274	E_nip_09396	E_nip_trans_29343_m.203014	TRUE	2	271440000			26.422	228		2	E_nip_09396;E_nip_27185	E_nip_trans_29343_m.203014;E_nip_trans_41054_m.282734				7	4	7	10	3	0		7	4	7	10	3	0		7	4	7	10	3	0			84.517	0		7-7-7	4-4-4	7-7-7	10-10-10	3-3-3	0-0-0		37.7
1485	E_nip_12306	E_nip_trans_32449_m.230006	TRUE	1	271300000			39.319	352		1	E_nip_12306	E_nip_trans_32449_m.230006				4	2	3	8	2	1		4	2	3	8	2	1		4	2	3	8	2	1			77.131	0		4-4-4	2-2-2	3-3-3	8-8-8	2-2-2	1-1-1		17
2154	E_nip_22481	E_nip_trans_29840_m.207567	TRUE	1	270410000			27.422	253		1	E_nip_22481	E_nip_trans_29840_m.207567				6	2	6	5	7	6		6	2	6	5	7	6		6	2	6	5	7	6			77.996	0		6-6-6	2-2-2	6-6-6	5-5-5	7-7-7	6-6-6		27.3
2556	E_nip_29941	E_nip_trans_38792_m.263052	TRUE	2	270050000			30.196	265		2	E_nip_29941;E_nip_00539	E_nip_trans_38792_m.263052;E_nip_trans_67723_m.428173				3	1	3	6	1	0		3	1	3	6	1	0		3	1	3	6	1	0			62.821	0		3-3-3	1-1-1	3-3-3	6-6-6	1-1-1	0-0-0		16.6
590	E_nip_01760	E_nip_trans_44025_m.307715	TRUE	4	270030000			14.842	132		4	E_nip_01760;E_nip_06717;E_nip_19062;E_nip_01765	E_nip_trans_44025_m.307715;E_nip_trans_67077_m.418827;E_nip_trans_51709_m.348025;E_nip_trans_44026_m.307719				2	0	2	3	2	4		2	0	2	3	2	4		2	0	2	3	2	4			41.462	0		2-2-2	0-0-0	2-2-2	3-3-3	2-2-2	4-4-4		12.9
1785	E_nip_16377	E_nip_trans_06804_m.30357	TRUE	1	269470000			41.953	379		1	E_nip_16377	E_nip_trans_06804_m.30357				0	1	4	6	3	2		0	1	4	6	3	2		0	0	1	1	0	0			71.871	0		0-0-0	1-1-0	4-4-1	6-6-1	3-3-0	2-2-0		0
1741	E_nip_17781	E_nip_trans_50176_m.339285	TRUE	3	269360000			17.183	154		3	E_nip_17781;E_nip_15674;E_nip_21413	E_nip_trans_50176_m.339285;E_nip_trans_40858_m.281103;E_nip_trans_10047_m.63600				2	1	3	4	3	2		2	1	3	4	3	2		2	1	3	4	3	2			53.774	0		2-2-2	1-1-1	3-3-3	4-4-4	3-3-3	2-2-2		22.7
2758	E_nip_35082	E_nip_trans_70016_m.459060	TRUE	1	268770000			62.651	576		1	E_nip_35082	E_nip_trans_70016_m.459060				3	2	3	15	3	1		3	2	3	15	3	1		3	2	3	15	3	1			103.95	0		3-3-3	2-2-2	3-3-3	15-15-15	3-3-3	1-1-1		8.2
2509	E_nip_36982	E_nip_trans_07166_m.33701	TRUE	2	267640000			73.317	651		2	E_nip_36982;E_nip_29059	E_nip_trans_07166_m.33701;E_nip_trans_66079_m.404399				5	4	2	14	1	0		5	4	2	14	1	0		5	4	2	14	1	0			118.32	0		5-5-5	4-4-4	2-2-2	14-14-14	1-1-1	0-0-0		10.3
905	E_nip_23635	E_nip_trans_11672_m.81217	TRUE	4	267590000			45.657	408		4	E_nip_23635;E_nip_05323;E_nip_06604;E_nip_06165	E_nip_trans_11672_m.81217;E_nip_trans_02675_m.9184;E_nip_trans_60471_m.378371;E_nip_trans_50005_m.337509				3	2	6	12	8	4		3	2	6	12	8	4		3	2	6	12	8	4			106.07	0		3-3-3	2-2-2	6-6-6	12-12-12	8-8-8	4-4-4		9.8
2076	E_nip_20960	E_nip_trans_08554_m.47459	TRUE	4	267440000			30.74	279		4	E_nip_20960;E_nip_16312;E_nip_05890;E_nip_20033	E_nip_trans_08554_m.47459;E_nip_trans_02793_m.10083;E_nip_trans_67019_m.417586;E_nip_trans_39896_m.272481				5	4	9	11	4	7		4	2	4	5	2	4		4	2	4	5	2	4			57.211	0		5-4-4	4-2-2	9-4-4	11-5-5	4-2-2	7-4-4		22.2
1471	E_nip_12114	E_nip_trans_41622_m.287746	TRUE	2	265810000			6.5285	57		2	E_nip_12114;E_nip_26334	E_nip_trans_41622_m.287746;E_nip_trans_04113_m.17816				1	1	1	2	2	1		1	1	1	2	2	1		1	1	1	2	2	1			19.073	0		1-1-1	1-1-1	1-1-1	2-2-2	2-2-2	1-1-1		31.6
1097	E_nip_07050	E_nip_trans_65757_m.400599	TRUE	2	265500000			40.236	354		2	E_nip_07050;E_nip_17571	E_nip_trans_65757_m.400599;E_nip_trans_60594_m.379619				1	3	3	7	5	5		1	3	3	7	5	5		1	3	3	7	5	5			61.567	0		1-1-1	3-3-3	3-3-3	7-7-7	5-5-5	5-5-5		5.4
2657	E_nip_32210	E_nip_trans_37954_m.257903	TRUE	5	264120000			44.439	388		5	E_nip_32210;E_nip_25317;E_nip_22661;E_nip_04603;E_nip_04601	E_nip_trans_37954_m.257903;E_nip_trans_02819_m.10262;E_nip_trans_27056_m.183540;E_nip_trans_65391_m.396847;E_nip_trans_65390_m.396842				5	5	6	6	3	4		5	5	6	6	3	4		5	5	6	6	3	4			93.963	0		5-5-5	5-5-5	6-6-6	6-6-6	3-3-3	4-4-4		15.2
2035	E_nip_20360	E_nip_trans_38670_m.262228	TRUE	5	264070000			97.253	862		5	E_nip_20360;E_nip_20227;E_nip_17142;E_nip_20228;E_nip_06909	E_nip_trans_38670_m.262228;E_nip_trans_38668_m.262215;E_nip_trans_67154_m.419936;E_nip_trans_38669_m.262223;E_nip_trans_60491_m.378620				4	5	6	7	9	7		4	5	6	7	9	7		4	5	6	7	9	7			96.903	0		4-4-4	5-5-5	6-6-6	7-7-7	9-9-9	7-7-7		5.6
1325	E_nip_28067	E_nip_trans_07028_m.32272	TRUE	2	263910000			8.7104	84		2	E_nip_28067;E_nip_10082	E_nip_trans_07028_m.32272;E_nip_trans_03166_m.12630				0	0	1	1	0	1		0	0	1	1	0	1		0	0	1	1	0	1			10.657	0.0017346		0-0-0	0-0-0	1-1-1	1-1-1	0-0-0	1-1-1		0
2174	E_nip_22814	E_nip_trans_12846_m.93634	TRUE	1	263810000			113.73	999		1	E_nip_22814	E_nip_trans_12846_m.93634				2	0	7	14	11	8		2	0	7	14	11	8		2	0	7	14	11	8			132.95	0		2-2-2	0-0-0	7-7-7	14-14-14	11-11-11	8-8-8		2.1
1837	E_nip_36080	E_nip_trans_09561_m.58504	TRUE	11	263740000			68.505	607		11	E_nip_36080;E_nip_16959;E_nip_16964;E_nip_16961;E_nip_16944;E_nip_36079;E_nip_16950;E_nip_36082;E_nip_36081;E_nip_27546;E_nip_27548	E_nip_trans_09561_m.58504;E_nip_trans_29023_m.200161;E_nip_trans_29025_m.200204;E_nip_trans_29024_m.200179;E_nip_trans_29020_m.200129;E_nip_trans_09560_m.58495;E_nip_trans_29021_m.200143;E_nip_trans_09563_m.58530;E_nip_trans_09562_m.58518;E_nip_trans_41087_m.283013;E_nip_trans_41089_m.283052				3	1	2	6	2	0		3	1	2	6	2	0		3	1	2	6	2	0			52.81	0		3-3-3	1-1-1	2-2-2	6-6-6	2-2-2	0-0-0		5.8
1083	E_nip_06977	E_nip_trans_27630_m.187481	TRUE	3	260410000			27.779	243		3	E_nip_06977;E_nip_26433;E_nip_29518	E_nip_trans_27630_m.187481;E_nip_trans_60627_m.379899;E_nip_trans_38753_m.262745				15	15	21	18	24	20		2	2	4	2	3	2		0	0	0	0	0	0			29.002	0		15-2-0	15-2-0	21-4-0	18-2-0	24-3-0	20-2-0		55.1
1045	E_nip_06610	E_nip_trans_13168_m.96968	TRUE	1	260290000			39.953	366		1	E_nip_06610	E_nip_trans_13168_m.96968				2	2	3	5	4	6		2	2	3	5	4	6		2	2	3	5	4	6			43.872	0		2-2-2	2-2-2	3-3-3	5-5-5	4-4-4	6-6-6		7.4
1928	E_nip_18232	E_nip_trans_12091_m.85725	TRUE	2	259820000			211.43	1936		2	E_nip_18232;E_nip_19370	E_nip_trans_12091_m.85725;E_nip_trans_33341_m.236639				13	2	4	23	4	2		13	2	4	23	4	2		13	2	4	23	4	2			167.32	0		13-13-13	2-2-2	4-4-4	23-23-23	4-4-4	2-2-2		8.6
1109	E_nip_07107	E_nip_trans_27644_m.187641	TRUE	5	259200000			72.716	676		5	E_nip_07107;E_nip_28620;E_nip_28617;E_nip_28399;E_nip_07106	E_nip_trans_27644_m.187641;E_nip_trans_07082_m.32956;E_nip_trans_07080_m.32929;E_nip_trans_66007_m.403522;E_nip_trans_27643_m.187629				4	2	6	12	1	0		4	2	6	12	1	0		4	2	6	12	1	0			199.24	0		4-4-4	2-2-2	6-6-6	12-12-12	1-1-1	0-0-0		8.6
2611	E_nip_31107	E_nip_trans_14207_m.107232	TRUE	1	258440000			26.47	241		1	E_nip_31107	E_nip_trans_14207_m.107232				1	1	3	6	6	4		1	1	3	6	6	4		0	0	1	1	1	1			58.926	0		1-1-0	1-1-0	3-3-1	6-6-1	6-6-1	4-4-1		4.1
629	E_nip_02103	E_nip_trans_02240_m.5758	TRUE	1	258040000			9.0787	76		1	E_nip_02103	E_nip_trans_02240_m.5758				1	1	1	1	2	0		1	1	1	1	2	0		1	1	1	1	2	0			20.647	0		1-1-1	1-1-1	1-1-1	1-1-1	2-2-2	0-0-0		13.2
2284	E_nip_24336	E_nip_trans_07793_m.39855	TRUE	2	257780000			23.299	206		2	E_nip_24336;E_nip_08317	E_nip_trans_07793_m.39855;E_nip_trans_01843_m.4939				3	4	2	4	3	3		3	4	2	4	3	3		3	4	2	4	3	3			40.94	0		3-3-3	4-4-4	2-2-2	4-4-4	3-3-3	3-3-3		15
744	E_nip_03761	E_nip_trans_56133_m.363904	TRUE	2	255710000			12.776	114		2	E_nip_03761;E_nip_18664	E_nip_trans_56133_m.363904;E_nip_trans_01919_m.5126				2	0	3	3	3	2		2	0	3	3	3	2		2	0	3	3	3	2			47.053	0		2-2-2	0-0-0	3-3-3	3-3-3	3-3-3	2-2-2		16.7
1141	E_nip_07469	E_nip_trans_27671_m.187956	TRUE	2	255260000			13.34	120		2	E_nip_07469;E_nip_07471	E_nip_trans_27671_m.187956;E_nip_trans_27672_m.187961				2	1	3	3	2	2		2	1	3	3	2	2		0	0	1	0	1	0			39.95	0		2-2-0	1-1-0	3-3-1	3-3-0	2-2-1	2-2-0		15
2087	E_nip_21261	E_nip_trans_07330_m.35262	TRUE	1	254370000			116.87	1040		1	E_nip_21261	E_nip_trans_07330_m.35262				10	4	5	18	2	0		10	4	5	18	2	0		10	4	5	18	2	0			117.26	0		10-10-10	4-4-4	5-5-5	18-18-18	2-2-2	0-0-0		11.3
1896	E_nip_17801	E_nip_trans_65868_m.401674	TRUE	1	254000000			10.289	108		1	E_nip_17801	E_nip_trans_65868_m.401674				0	1	1	1	0	1		0	1	1	1	0	1		0	1	1	1	0	1			61.355	0		0-0-0	1-1-1	1-1-1	1-1-1	0-0-0	1-1-1		0
1137	E_nip_07411	E_nip_trans_05592_m.23454	TRUE	2	253860000			11.891	102		2	E_nip_07411;E_nip_14422	E_nip_trans_05592_m.23454;E_nip_trans_39060_m.265069				2	1	3	3	2	0		2	1	3	3	2	0		2	1	3	3	2	0			25.671	0		2-2-2	1-1-1	3-3-3	3-3-3	2-2-2	0-0-0		17.6
2306	E_nip_24735	E_nip_trans_65537_m.398123	TRUE	2	253790000			51.114	468		2	E_nip_24735;E_nip_32067	E_nip_trans_65537_m.398123;E_nip_trans_27182_m.184218				5	2	2	13	1	0		5	2	2	13	1	0		4	0	2	9	0	0			117.5	0		5-5-4	2-2-0	2-2-2	13-13-9	1-1-0	0-0-0		13
1313	E_nip_09886	E_nip_trans_12347_m.88367	TRUE	1	252310000			64.473	589		1	E_nip_09886	E_nip_trans_12347_m.88367				1	0	7	4	9	11		1	0	7	4	9	11		1	0	7	4	9	11			159.98	0		1-1-1	0-0-0	7-7-7	4-4-4	9-9-9	11-11-11		2.9
1324	E_nip_19936	E_nip_trans_03225_m.13017	TRUE	3	252040000			38.359	348		3	E_nip_19936;E_nip_10081;E_nip_28810	E_nip_trans_03225_m.13017;E_nip_trans_55726_m.361618;E_nip_trans_39930_m.272819				5	0	6	10	2	1		5	0	6	10	2	1		5	0	6	10	2	1			96.752	0		5-5-5	0-0-0	6-6-6	10-10-10	2-2-2	1-1-1		17.5
1802	E_nip_16565	E_nip_trans_43370_m.302677	TRUE	2	251690000			39.16	358		2	E_nip_16565;E_nip_19891	E_nip_trans_43370_m.302677;E_nip_trans_04468_m.19411				4	4	3	9	5	2		4	4	3	9	5	2		4	4	3	9	5	2			124.27	0		4-4-4	4-4-4	3-3-3	9-9-9	5-5-5	2-2-2		16.5
1674	E_nip_14635	E_nip_trans_27301_m.185173	TRUE	3	251600000			59.075	539		3	E_nip_14635;E_nip_24291;E_nip_19254	E_nip_trans_27301_m.185173;E_nip_trans_06549_m.28410;E_nip_trans_60916_m.382033				3	1	7	12	0	0		3	1	7	12	0	0		3	1	7	12	0	0			115.94	0		3-3-3	1-1-1	7-7-7	12-12-12	0-0-0	0-0-0		6.3
991	E_nip_06278	E_nip_trans_59096_m.373773	TRUE	1	251160000			17.43	154		1	E_nip_06278	E_nip_trans_59096_m.373773				2	0	3	4	2	4		2	0	3	4	2	4		2	0	3	4	2	4			209.55	0		2-2-2	0-0-0	3-3-3	4-4-4	2-2-2	4-4-4		17.5
2643	E_nip_31995	E_nip_trans_14297_m.108105	TRUE	1	251140000			81.396	730		1	E_nip_31995	E_nip_trans_14297_m.108105				7	3	8	15	4	2		7	3	8	15	4	2		7	3	8	15	4	2			116.74	0		7-7-7	3-3-3	8-8-8	15-15-15	4-4-4	2-2-2		9.7
1028	E_nip_06487	E_nip_trans_00274_m.436	TRUE	21	250210000			23.933	208		21	E_nip_06487;E_nip_14097;E_nip_02441;E_nip_02440;E_nip_02442;E_nip_35674;E_nip_24846;E_nip_21464;E_nip_07426;E_nip_16307;E_nip_22437;E_nip_05255;E_nip_33300;E_nip_27455;E_nip_25835;E_nip_28980;E_nip_06461;E_nip_10785;E_nip_20585;E_nip_33063;E_nip_25344	E_nip_trans_00274_m.436;E_nip_trans_58663_m.370877;E_nip_trans_10211_m.65165;E_nip_trans_10210_m.65160;E_nip_trans_10212_m.65170;E_nip_trans_04270_m.18531;E_nip_trans_32937_m.233741;E_nip_trans_57100_m.367104;E_nip_trans_54101_m.356433;E_nip_trans_00308_m.502;E_nip_trans_50922_m.344339;E_nip_trans_59017_m.373372;E_nip_trans_68192_m.434303;E_nip_trans_17404_m.136230;E_nip_trans_61810_m.386399;E_ni…				0	1	1	5	0	2		0	1	1	5	0	2		0	0	0	1	0	1			69.975	0		0-0-0	1-1-0	1-1-0	5-5-1	0-0-0	2-2-1		0
1350	E_nip_10379	E_nip_trans_28166_m.192133	TRUE	1	249910000			53.661	477		1	E_nip_10379	E_nip_trans_28166_m.192133				6	4	6	8	4	1		6	4	6	8	4	1		6	4	6	8	4	1			72.032	0		6-6-6	4-4-4	6-6-6	8-8-8	4-4-4	1-1-1		13.6
1205	E_nip_08553	E_nip_trans_04306_m.18702	TRUE	3	248510000			18.434	167		3	E_nip_08553;E_nip_15598;E_nip_17141	E_nip_trans_04306_m.18702;E_nip_trans_69519_m.452362;E_nip_trans_42178_m.293057				2	5	2	8	1	1		2	5	2	8	1	1		1	4	2	7	1	1			51.409	0		2-2-1	5-5-4	2-2-2	8-8-7	1-1-1	1-1-1		13.8
2273	E_nip_24137	E_nip_trans_68068_m.432659	TRUE	2	247820000			8.7579	82		2	E_nip_24137;E_nip_03611	E_nip_trans_68068_m.432659;E_nip_trans_65313_m.396200				6	4	5	6	5	5		1	1	1	1	1	1		1	1	1	1	1	1			8.8642	0.001716		6-1-1	4-1-1	5-1-1	6-1-1	5-1-1	5-1-1		58.5
2435	E_nip_27272	E_nip_trans_50254_m.340008	TRUE	2	246300000			28.791	257		2	E_nip_27272;E_nip_04262	E_nip_trans_50254_m.340008;E_nip_trans_27251_m.184773				13	13	11	14	16	10		1	1	1	1	1	0		1	1	1	1	1	0			7.4554	0.0020991		13-1-1	13-1-1	11-1-1	14-1-1	16-1-1	10-0-0		60.7
1866	E_nip_17310	E_nip_trans_60575_m.379458	TRUE	3	246280000			42.834	380		3	E_nip_17310;E_nip_17246;E_nip_27929	E_nip_trans_60575_m.379458;E_nip_trans_27706_m.188242;E_nip_trans_55563_m.360167				6	4	7	11	4	5		6	4	7	11	4	5		6	4	7	11	4	5			86.319	0		6-6-6	4-4-4	7-7-7	11-11-11	4-4-4	5-5-5		16.3
2188	E_nip_22994	E_nip_trans_02422_m.6886	TRUE	5	245800000			32.886	292		5	E_nip_22994;E_nip_25350;E_nip_25349;E_nip_30368;E_nip_30367	E_nip_trans_02422_m.6886;E_nip_trans_09096_m.54104;E_nip_trans_09095_m.54097;E_nip_trans_40282_m.276221;E_nip_trans_40281_m.276215				1	2	2	3	3	3		1	2	2	3	3	3		1	2	2	3	3	3			148.73	0		1-1-1	2-2-2	2-2-2	3-3-3	3-3-3	3-3-3		4.8
2302	E_nip_24628	E_nip_trans_65523_m.398022	TRUE	4	244700000			21.557	191		4	E_nip_24628;E_nip_35726;Carp_06687;Carp_06683	E_nip_trans_65523_m.398022;E_nip_trans_50343_m.340726;;				2	3	4	5	5	4		2	2	3	4	4	3		2	2	3	4	4	3			51.719	0		2-2-2	3-2-2	4-3-3	5-4-4	5-4-4	4-3-3		14.7
2714	E_nip_33631	E_nip_trans_18335_m.143087	TRUE	1	244370000			73.531	660		1	E_nip_33631	E_nip_trans_18335_m.143087				4	3	4	15	4	0		4	3	4	15	4	0		4	3	4	15	4	0			123.66	0		4-4-4	3-3-3	4-4-4	15-15-15	4-4-4	0-0-0		10
1709	E_nip_15205	E_nip_trans_40817_m.280830	TRUE	1	242990000			18.435	167		1	E_nip_15205	E_nip_trans_40817_m.280830				3	4	3	5	4	4		3	4	3	5	4	4		3	4	3	5	4	4			31.884	0		3-3-3	4-4-4	3-3-3	5-5-5	4-4-4	4-4-4		16.8
1289	E_nip_30792	E_nip_trans_10161_m.64728	TRUE	5	241900000			39.2	354		5	E_nip_30792;E_nip_09557;E_nip_09099;E_nip_18654;E_nip_31800	E_nip_trans_10161_m.64728;E_nip_trans_29356_m.203233;E_nip_trans_41218_m.284263;E_nip_trans_54252_m.356840;E_nip_trans_05081_m.21704				3	1	3	5	6	1		3	1	3	5	6	1		3	1	3	5	6	1			49.231	0		3-3-3	1-1-1	3-3-3	5-5-5	6-6-6	1-1-1		13.3
2539	E_nip_29584	E_nip_trans_40210_m.275565	TRUE	1	241650000			31.817	294		1	E_nip_29584	E_nip_trans_40210_m.275565				2	0	7	5	6	4		2	0	7	5	6	4		2	0	7	5	6	4			61.494	0		2-2-2	0-0-0	7-7-7	5-5-5	6-6-6	4-4-4		6.8
2559	E_nip_30012	E_nip_trans_30967_m.217850	TRUE	1	238890000			16.107	149		1	E_nip_30012	E_nip_trans_30967_m.217850				4	2	3	5	3	2		4	2	3	5	3	2		4	2	3	5	3	2			63.885	0		4-4-4	2-2-2	3-3-3	5-5-5	3-3-3	2-2-2		51
1745	E_nip_15708	E_nip_trans_11935_m.84226	TRUE	1	238630000			6.4453	54		1	E_nip_15708	E_nip_trans_11935_m.84226				1	0	2	3	1	1		1	0	1	1	1	1		1	0	1	1	1	1			7.1822	0.0020747		1-1-1	0-0-0	2-1-1	3-1-1	1-1-1	1-1-1		20.4
2375	E_nip_26431	E_nip_trans_60626_m.379892	TRUE	3	238150000			41.581	388		3	E_nip_26431;E_nip_29578;E_nip_27253	E_nip_trans_60626_m.379892;E_nip_trans_12539_m.90351;E_nip_trans_30523_m.214036				4	2	5	8	5	1		4	2	5	8	5	1		4	2	5	8	5	1			102.22	0		4-4-4	2-2-2	5-5-5	8-8-8	5-5-5	1-1-1		10.6
1419	E_nip_11470	E_nip_trans_42813_m.298330	TRUE	3	237950000			22.359	197		3	E_nip_11470;E_nip_31032;E_nip_35799	E_nip_trans_42813_m.298330;E_nip_trans_05004_m.21410;E_nip_trans_51597_m.347539				3	1	6	4	5	2		3	1	6	4	5	2		3	1	6	4	5	2			68.54	0		3-3-3	1-1-1	6-6-6	4-4-4	5-5-5	2-2-2		16.2
2197	E_nip_23136	E_nip_trans_08935_m.52062	TRUE	1	237800000			18.873	172		1	E_nip_23136	E_nip_trans_08935_m.52062				2	2	4	6	4	2		2	2	4	6	4	2		2	2	4	6	4	2			83.446	0		2-2-2	2-2-2	4-4-4	6-6-6	4-4-4	2-2-2		18.6
765	E_nip_03991	E_nip_trans_03813_m.16315	TRUE	4	237670000			31.461	276		4	E_nip_03991;E_nip_21892;E_nip_06564;E_nip_26955	E_nip_trans_03813_m.16315;E_nip_trans_61089_m.383016;E_nip_trans_30305_m.212171;E_nip_trans_12119_m.86057				2	4	4	9	2	2		2	4	4	9	2	2		2	4	4	9	2	2			64.249	0		2-2-2	4-4-4	4-4-4	9-9-9	2-2-2	2-2-2		5.1
872	E_nip_29821	E_nip_trans_55927_m.362861	TRUE	4	237580000			20.999	192		4	E_nip_29821;E_nip_06317;E_nip_04991;E_nip_20433	E_nip_trans_55927_m.362861;E_nip_trans_13144_m.96682;E_nip_trans_03899_m.16748;E_nip_trans_30840_m.216762				4	1	4	5	6	4		4	1	4	5	6	4		4	1	4	5	6	4			52.361	0		4-4-4	1-1-1	4-4-4	5-5-5	6-6-6	4-4-4		29.2
678	E_nip_02874	E_nip_trans_08792_m.50432	TRUE	2	237220000			54.908	474		2	E_nip_02874;E_nip_09085	E_nip_trans_08792_m.50432;E_nip_trans_41212_m.284221				7	2	4	9	6	0		7	2	4	9	6	0		7	2	4	9	6	0			74.843	0		7-7-7	2-2-2	4-4-4	9-9-9	6-6-6	0-0-0		13.7
839	E_nip_04676	E_nip_trans_27280_m.184958	TRUE	2	236560000			11.171	96		2	E_nip_04676;E_nip_14759	E_nip_trans_27280_m.184958;E_nip_trans_53794_m.355562				0	1	1	1	0	0		0	1	1	1	0	0		0	1	1	1	0	0			8.7657	0.0017138		0-0-0	1-1-1	1-1-1	1-1-1	0-0-0	0-0-0		0
502	E_nip_00986	E_nip_trans_15199_m.116749	TRUE	6	236160000			41.692	376		6	E_nip_00986;E_nip_20073;E_nip_00982;E_nip_17051;E_nip_00987;E_nip_27937	E_nip_trans_15199_m.116749;E_nip_trans_03239_m.13095;E_nip_trans_15198_m.116738;E_nip_trans_60553_m.379251;E_nip_trans_50721_m.343221;E_nip_trans_55568_m.360220				23	23	27	26	32	25		1	1	1	1	1	1		0	0	0	0	0	0			57.684	0		23-1-0	23-1-0	27-1-0	26-1-0	32-1-0	25-1-0		76.1
1811	E_nip_16704	E_nip_trans_10772_m.71121	TRUE	1	235980000			17.243	159		1	E_nip_16704	E_nip_trans_10772_m.71121				2	3	1	4	3	6		2	3	1	4	3	6		2	3	1	4	3	6			39.837	0		2-2-2	3-3-3	1-1-1	4-4-4	3-3-3	6-6-6		11.9
1500	E_nip_12462	E_nip_trans_67879_m.430295	TRUE	5	235490000			24.608	211		5	E_nip_12462;E_nip_12458;E_nip_13783;E_nip_26937;E_nip_20137	E_nip_trans_67879_m.430295;E_nip_trans_67878_m.430287;E_nip_trans_01149_m.2737;E_nip_trans_29141_m.201259;E_nip_trans_09739_m.60373				3	2	3	4	2	2		3	2	3	4	2	2		3	2	3	4	2	2			47.516	0		3-3-3	2-2-2	3-3-3	4-4-4	2-2-2	2-2-2		17.5
1057	E_nip_06694	E_nip_trans_42090_m.292353	TRUE	1	235150000			48.283	435		1	E_nip_06694	E_nip_trans_42090_m.292353				4	3	4	8	2	1		4	3	4	8	2	1		3	2	2	7	1	0			66.585	0		4-4-3	3-3-2	4-4-2	8-8-7	2-2-1	1-1-0		12
1795	E_nip_16499	E_nip_trans_59155_m.374058	TRUE	1	235050000			7.4743	68		1	E_nip_16499	E_nip_trans_59155_m.374058				3	0	3	2	1	0		3	0	3	2	1	0		3	0	3	2	1	0			40.727	0		3-3-3	0-0-0	3-3-3	2-2-2	1-1-1	0-0-0		47.1
1143	E_nip_07493	E_nip_trans_08046_m.42213	TRUE	3	233960000			35.628	327		3	E_nip_07493;E_nip_07496;E_nip_07499	E_nip_trans_08046_m.42213;E_nip_trans_08047_m.42229;E_nip_trans_08048_m.42246				2	2	3	9	0	1		2	2	3	9	0	1		2	2	3	9	0	1			66.949	0		2-2-2	2-2-2	3-3-3	9-9-9	0-0-0	1-1-1		6.7
1170	E_nip_07945	E_nip_trans_08088_m.42618	TRUE	1	230990000			16.2	140		1	E_nip_07945	E_nip_trans_08088_m.42618				1	0	4	5	4	3		1	0	4	5	4	3		1	0	2	3	3	3			55.369	0		1-1-1	0-0-0	4-4-2	5-5-3	4-4-3	3-3-3		7.9
1995	E_nip_19758	E_nip_trans_68790_m.442177	TRUE	2	230090000			165.36	1522		2	E_nip_19758;E_nip_09945	E_nip_trans_68790_m.442177;E_nip_trans_11100_m.74603				1	1	2	22	1	0		1	1	2	22	1	0		1	1	2	22	1	0			148.39	0		1-1-1	1-1-1	2-2-2	22-22-22	1-1-1	0-0-0		0.8
539	E_nip_17273	E_nip_trans_67168_m.420123	TRUE	3	229460000			31.824	288		3	E_nip_17273;E_nip_01291;E_nip_20335	E_nip_trans_67168_m.420123;E_nip_trans_03438_m.14286;E_nip_trans_50566_m.342320				4	3	5	9	1	0		4	3	5	9	1	0		4	3	5	9	1	0			93.852	0		4-4-4	3-3-3	5-5-5	9-9-9	1-1-1	0-0-0		15.6
600	E_nip_01840	E_nip_trans_09968_m.62746	TRUE	1	228780000			24.489	235		1	E_nip_01840	E_nip_trans_09968_m.62746				1	2	2	7	3	2		1	2	2	7	3	2		1	2	2	7	3	2			54.995	0		1-1-1	2-2-2	2-2-2	7-7-7	3-3-3	2-2-2		4.7
2598	E_nip_30804	E_nip_trans_66411_m.408834	TRUE	1	228720000			33.021	293		1	E_nip_30804	E_nip_trans_66411_m.408834				3	3	6	7	8	3		3	3	6	7	8	3		3	3	6	7	8	3			68.085	0		3-3-3	3-3-3	6-6-6	7-7-7	8-8-8	3-3-3		9.6
2457	E_nip_27683	E_nip_trans_12174_m.86529	TRUE	1	226840000			12.792	117		1	E_nip_27683	E_nip_trans_12174_m.86529				0	1	1	5	1	0		0	1	1	5	1	0		0	0	0	1	0	0			39.922	0		0-0-0	1-1-0	1-1-0	5-5-1	1-1-0	0-0-0		0
1576	E_nip_13319	E_nip_trans_07602_m.37780	TRUE	1	226700000			19.939	171		1	E_nip_13319	E_nip_trans_07602_m.37780				3	1	3	7	2	2		3	1	3	7	2	2		3	1	3	7	2	2			67.927	0		3-3-3	1-1-1	3-3-3	7-7-7	2-2-2	2-2-2		19.9
2646	E_nip_32083	E_nip_trans_19555_m.151232	TRUE	1	225530000			86.705	770		1	E_nip_32083	E_nip_trans_19555_m.151232				0	0	4	9	10	4		0	0	4	9	10	4		0	0	4	9	10	4			81.732	0		0-0-0	0-0-0	4-4-4	9-9-9	10-10-10	4-4-4		0
2042	E_nip_20444	E_nip_trans_30848_m.216858	TRUE	4	225380000			56.855	501		4	E_nip_20444;E_nip_20438;E_nip_34544;E_nip_34545	E_nip_trans_30848_m.216858;E_nip_trans_30846_m.216815;E_nip_trans_17187_m.134630;E_nip_trans_17188_m.134636				4	1	5	12	0	0		4	1	5	12	0	0		4	1	5	12	0	0			101	0		4-4-4	1-1-1	5-5-5	12-12-12	0-0-0	0-0-0		9.4
1530	E_nip_12824	E_nip_trans_41676_m.288292	TRUE	1	225100000			144.03	1289		1	E_nip_12824	E_nip_trans_41676_m.288292				4	3	1	16	2	0		4	3	1	16	2	0		4	3	1	16	2	0			122.07	0		4-4-4	3-3-3	1-1-1	16-16-16	2-2-2	0-0-0		4.3
531	E_nip_01231	E_nip_trans_51983_m.349108	TRUE	2	224650000			13.46	118		2	E_nip_01231;E_nip_23044	E_nip_trans_51983_m.349108;E_nip_trans_08926_m.51980				5	2	5	5	1	2		5	2	5	5	1	2		5	2	5	5	1	2			39.285	0		5-5-5	2-2-2	5-5-5	5-5-5	1-1-1	2-2-2		47.5
2005	E_nip_19908	E_nip_trans_12419_m.89112	TRUE	2	222520000			160.02	1463		2	E_nip_19908;E_nip_19906	E_nip_trans_12419_m.89112;E_nip_trans_12418_m.89089				3	2	9	17	12	3		3	2	9	17	12	3		3	2	9	17	12	3			170.71	0		3-3-3	2-2-2	9-9-9	17-17-17	12-12-12	3-3-3		3.6
2633	E_nip_32880	E_nip_trans_66803_m.414503	TRUE	5	222410000			17.499	151		5	E_nip_32880;E_nip_32751;E_nip_31822;E_nip_17911;E_nip_29621	E_nip_trans_66803_m.414503;E_nip_trans_43151_m.300971;E_nip_trans_03745_m.15966;E_nip_trans_50181_m.339337;E_nip_trans_28328_m.193540				1	2	1	6	1	1		1	2	1	6	1	1		1	2	1	6	1	1			54.238	0		1-1-1	2-2-2	1-1-1	6-6-6	1-1-1	1-1-1		6
1975	E_nip_19506	E_nip_trans_00743_m.1539	TRUE	1	221960000			18.169	159		1	E_nip_19506	E_nip_trans_00743_m.1539				7	7	7	9	5	5		2	2	2	2	0	1		1	1	1	1	0	0			51.876	0		7-2-1	7-2-1	7-2-1	9-2-1	5-0-0	5-1-0		47.8
2461	E_nip_27769	E_nip_trans_05796_m.24037	TRUE	1	221790000			10.335	89		1	E_nip_27769	E_nip_trans_05796_m.24037				0	1	1	1	1	2		0	1	1	1	1	2		0	1	1	1	1	2			12.231	0		0-0-0	1-1-1	1-1-1	1-1-1	1-1-1	2-2-2		0
2177	E_nip_22863	E_nip_trans_11605_m.80390	TRUE	1	221370000			138.88	1246		1	E_nip_22863	E_nip_trans_11605_m.80390				4	3	4	11	11	5		4	3	4	11	11	5		4	3	4	11	11	5			161.89	0		4-4-4	3-3-3	4-4-4	11-11-11	11-11-11	5-5-5		3.4
1262	E_nip_09228	E_nip_trans_00667_m.1331	TRUE	3	221150000			30.603	281		3	E_nip_09228;E_nip_35924;E_nip_24385	E_nip_trans_00667_m.1331;E_nip_trans_27934_m.190120;E_nip_trans_39166_m.265910				4	4	5	7	3	2		4	4	5	7	3	2		4	4	5	7	3	2			69.171	0		4-4-4	4-4-4	5-5-5	7-7-7	3-3-3	2-2-2		12.5
2492	E_nip_28622	E_nip_trans_07083_m.32965	TRUE	2	220910000			33.19	287		2	E_nip_28622;E_nip_09486	E_nip_trans_07083_m.32965;E_nip_trans_60871_m.381727				3	1	4	6	5	3		3	1	4	6	5	3		3	1	4	6	5	3			61.318	0		3-3-3	1-1-1	4-4-4	6-6-6	5-5-5	3-3-3		10.5
2417	E_nip_26962	E_nip_trans_27806_m.189135	TRUE	5	220550000			37.38	338		5	E_nip_26962;E_nip_00581;E_nip_14413;E_nip_00577;E_nip_26961	E_nip_trans_27806_m.189135;E_nip_trans_66168_m.405862;E_nip_trans_58695_m.371185;E_nip_trans_66167_m.405857;E_nip_trans_27803_m.189119				2	1	2	7	3	1		2	1	2	7	3	1		2	1	2	7	3	1			47.408	0		2-2-2	1-1-1	2-2-2	7-7-7	3-3-3	1-1-1		8.3
1701	E_nip_19565	E_nip_trans_59583_m.375700	TRUE	2	218760000			17.951	172		2	E_nip_19565;E_nip_15101	E_nip_trans_59583_m.375700;E_nip_trans_05276_m.22434				7	4	7	11	6	3		2	1	3	3	1	1		2	1	3	3	1	1			20.729	0		7-2-2	4-1-1	7-3-3	11-3-3	6-1-1	3-1-1		50.6
1224	E_nip_08760	E_nip_trans_42438_m.295421	TRUE	1	218230000			11.485	99		1	E_nip_08760	E_nip_trans_42438_m.295421				1	0	0	0	4	1		1	0	0	0	4	1		1	0	0	0	4	1			55.298	0		1-1-1	0-0-0	0-0-0	0-0-0	4-4-4	1-1-1		16.2
2193	E_nip_23078	E_nip_trans_11622_m.80547	TRUE	1	218090000			32.221	299		1	E_nip_23078	E_nip_trans_11622_m.80547				2	2	6	10	5	3		2	2	6	10	5	3		2	2	6	10	5	3			115.15	0		2-2-2	2-2-2	6-6-6	10-10-10	5-5-5	3-3-3		8.7
1924	E_nip_18150	E_nip_trans_30470_m.213567	TRUE	2	217020000			20.647	195		2	E_nip_18150;E_nip_19941	E_nip_trans_30470_m.213567;E_nip_trans_50536_m.342114				3	1	5	4	4	0		3	1	5	4	4	0		3	1	5	4	4	0			49.544	0		3-3-3	1-1-1	5-5-5	4-4-4	4-4-4	0-0-0		17.9
1679	E_nip_14675	E_nip_trans_65421_m.397181	TRUE	1	216930000			33.672	293		1	E_nip_14675	E_nip_trans_65421_m.397181				3	1	7	6	5	3		3	1	7	6	5	3		1	0	3	3	3	1			64.921	0		3-3-1	1-1-0	7-7-3	6-6-3	5-5-3	3-3-1		10.6
1702	E_nip_15103	E_nip_trans_40804_m.280692	TRUE	3	216320000			38.507	336		3	E_nip_15103;E_nip_02119;E_nip_08029	E_nip_trans_40804_m.280692;E_nip_trans_09989_m.63004;E_nip_trans_52812_m.352224				2	4	3	7	3	1		2	4	3	7	3	1		2	4	3	7	3	1			56.385	0		2-2-2	4-4-4	3-3-3	7-7-7	3-3-3	1-1-1		8.3
1844	E_nip_17056	E_nip_trans_05611_m.23506	TRUE	1	216010000			9.4702	85		1	E_nip_17056	E_nip_trans_05611_m.23506				1	0	1	2	1	2		1	0	1	2	1	2		1	0	1	2	1	2			50.764	0		1-1-1	0-0-0	1-1-1	2-2-2	1-1-1	2-2-2		20
1254	E_nip_17014	E_nip_trans_42166_m.292938	TRUE	4	215100000			53.803	475		4	E_nip_17014;E_nip_09158;E_nip_17017;E_nip_25150	E_nip_trans_42166_m.292938;E_nip_trans_67440_m.424251;E_nip_trans_42167_m.292954;E_nip_trans_09079_m.53881				5	4	5	5	4	3		5	4	5	5	4	3		5	4	5	5	4	3			44.008	0		5-5-5	4-4-4	5-5-5	5-5-5	4-4-4	3-3-3		11.4
2012	E_nip_20068	E_nip_trans_03236_m.13081	TRUE	6	215050000			32.257	280		6	E_nip_20068;E_nip_24798;E_nip_34123;E_nip_27030;E_nip_24799;E_nip_27025	E_nip_trans_03236_m.13081;E_nip_trans_06592_m.28691;E_nip_trans_65692_m.399835;E_nip_trans_38346_m.260214;E_nip_trans_06593_m.28709;E_nip_trans_38345_m.260211				1	0	1	12	0	0		1	0	1	12	0	0		1	0	1	12	0	0			114.98	0		1-1-1	0-0-0	1-1-1	12-12-12	0-0-0	0-0-0		4.6
2687	E_nip_32942	E_nip_trans_13000_m.95205	TRUE	1	214330000			64.693	574		1	E_nip_32942	E_nip_trans_13000_m.95205				1	1	1	12	1	0		1	1	1	12	1	0		1	1	1	12	1	0			73.729	0		1-1-1	1-1-1	1-1-1	12-12-12	1-1-1	0-0-0		1.7
1249	E_nip_09112	E_nip_trans_29322_m.202741	TRUE	1	214260000			42.829	371		1	E_nip_09112	E_nip_trans_29322_m.202741				5	2	6	5	5	3		5	2	6	5	5	3		5	2	6	5	5	3			55.975	0		5-5-5	2-2-2	6-6-6	5-5-5	5-5-5	3-3-3		13.7
2596	E_nip_30780	E_nip_trans_07468_m.36550	TRUE	2	213970000			50.789	439		2	E_nip_30780;E_nip_07018	E_nip_trans_07468_m.36550;E_nip_trans_50062_m.338171				4	1	5	11	3	1		4	1	5	11	3	1		4	1	5	11	3	1			97.594	0		4-4-4	1-1-1	5-5-5	11-11-11	3-3-3	1-1-1		10.9
1626	E_nip_13835	E_nip_trans_02392_m.6553	TRUE	2	213700000			61.155	558		2	E_nip_13835;E_nip_06877	E_nip_trans_02392_m.6553;E_nip_trans_50051_m.338057				6	1	2	6	1	2		6	1	2	6	1	2		6	1	2	6	1	2			76.464	0		6-6-6	1-1-1	2-2-2	6-6-6	1-1-1	2-2-2		13.1
1027	E_nip_06471	E_nip_trans_60468_m.378330	TRUE	1	211660000			36.513	330		1	E_nip_06471	E_nip_trans_60468_m.378330				3	1	4	5	1	0		3	1	4	5	1	0		1	0	0	1	0	0			38.033	0		3-3-1	1-1-0	4-4-0	5-5-1	1-1-0	0-0-0		13.6
2632	E_nip_35262	E_nip_trans_67335_m.422707	TRUE	2	211570000			7.1089	64		2	E_nip_35262;E_nip_31821	E_nip_trans_67335_m.422707;E_nip_trans_28721_m.197445				0	1	0	3	1	2		0	1	0	3	1	2		0	1	0	3	1	2			41.406	0		0-0-0	1-1-1	0-0-0	3-3-3	1-1-1	2-2-2		0
2303	E_nip_24653	E_nip_trans_15771_m.122157	TRUE	1	211550000			11.864	109		1	E_nip_24653	E_nip_trans_15771_m.122157				1	1	2	4	2	5		1	1	2	4	2	5		1	1	2	3	2	5			44.203	0		1-1-1	1-1-1	2-2-2	4-4-3	2-2-2	5-5-5		13.8
2381	E_nip_26497	E_nip_trans_06934_m.31375	TRUE	1	209910000			88.943	790		1	E_nip_26497	E_nip_trans_06934_m.31375				3	2	6	8	4	2		3	2	6	8	4	2		3	2	6	8	4	2			71.226	0		3-3-3	2-2-2	6-6-6	8-8-8	4-4-4	2-2-2		4.2
1302	E_nip_09791	E_nip_trans_50458_m.341580	TRUE	5	209860000			25.832	228		5	E_nip_09791;E_nip_04081;E_nip_11903;E_nip_03278;E_nip_31899	E_nip_trans_50458_m.341580;E_nip_trans_65357_m.396454;E_nip_trans_59886_m.376665;E_nip_trans_60030_m.377044;E_nip_trans_37925_m.257651				8	8	7	11	9	8		1	1	1	1	1	1		0	0	0	0	0	0			6.9634	0.002458		8-1-0	8-1-0	7-1-0	11-1-0	9-1-0	8-1-0		45.2
1119	E_nip_07218	E_nip_trans_27651_m.187687	TRUE	3	209600000			57.224	513		3	E_nip_07218;E_nip_27971;E_nip_27415	E_nip_trans_27651_m.187687;E_nip_trans_07012_m.32153;E_nip_trans_65959_m.402845				3	3	6	4	7	6		3	3	6	4	7	6		3	3	6	4	7	6			89.965	0		3-3-3	3-3-3	6-6-6	4-4-4	7-7-7	6-6-6		7.8
1604	E_nip_13650	E_nip_trans_61329_m.384265	TRUE	2	209270000			22.658	201		2	E_nip_13650;E_nip_13949	E_nip_trans_61329_m.384265;E_nip_trans_11595_m.80239				0	3	4	7	5	5		0	3	4	7	5	5		0	3	4	7	5	5			79.786	0		0-0-0	3-3-3	4-4-4	7-7-7	5-5-5	5-5-5		0
2823	E_nip_36869	E_nip_trans_11098_m.74590	TRUE	1	208850000			9.1803	83		1	E_nip_36869	E_nip_trans_11098_m.74590				1	1	3	4	2	0		1	1	3	4	2	0		1	1	3	4	2	0			55.897	0		1-1-1	1-1-1	3-3-3	4-4-4	2-2-2	0-0-0		16.9
1601	E_nip_13613	E_nip_trans_02371_m.6279	TRUE	5	207650000			77.841	699		5	E_nip_13613;E_nip_13498;E_nip_17372;E_nip_12086;E_nip_36505	E_nip_trans_02371_m.6279;E_nip_trans_58612_m.370179;E_nip_trans_27710_m.188273;E_nip_trans_38921_m.264034;E_nip_trans_07119_m.33179				2	1	10	15	6	4		2	1	10	15	6	4		2	1	10	15	6	4			125.61	0		2-2-2	1-1-1	10-10-10	15-15-15	6-6-6	4-4-4		3.7
2565	E_nip_30075	E_nip_trans_09883_m.61897	TRUE	3	207420000			18.215	160		3	E_nip_30075;E_nip_04847;E_nip_22720	E_nip_trans_09883_m.61897;E_nip_trans_40751_m.280395;E_nip_trans_67981_m.431580				0	1	4	4	4	2		0	1	4	4	4	2		0	0	3	3	3	2			142.77	0		0-0-0	1-1-0	4-4-3	4-4-3	4-4-3	2-2-2		0
920	E_nip_27344	E_nip_trans_12142_m.86261	TRUE	11	207340000			9.3596	81		11	E_nip_27344;E_nip_05469;E_nip_31355;Carp_54641;Carp_54626;Carp_54362;Carp_49684;Carp_38490;Carp_38472;Carp_59598;Carp_59597	E_nip_trans_12142_m.86261;E_nip_trans_59038_m.373488;E_nip_trans_56037_m.363441;;;;;;;;				2	2	3	5	3	3		0	1	3	4	2	2		0	1	2	3	1	1			34.225	0		2-0-0	2-1-1	3-3-2	5-4-3	3-2-1	3-2-1		22.2
576	E_nip_01607	E_nip_trans_11400_m.77808	TRUE	1	206780000			28.054	254		1	E_nip_01607	E_nip_trans_11400_m.77808				2	1	5	6	6	2		2	1	5	6	6	2		2	1	5	6	6	2			86.623	0		2-2-2	1-1-1	5-5-5	6-6-6	6-6-6	2-2-2		14.2
445	E_nip_00500	E_nip_trans_29609_m.205588	TRUE	1	205940000			28.135	252		1	E_nip_00500	E_nip_trans_29609_m.205588				4	5	5	6	3	4		4	5	5	6	3	4		4	5	5	6	3	4			56.838	0		4-4-4	5-5-5	5-5-5	6-6-6	3-3-3	4-4-4		19.4
1029	E_nip_06492	E_nip_trans_09211_m.55296	TRUE	2	204510000			69.094	639		2	E_nip_06492;E_nip_06491	E_nip_trans_09211_m.55296;E_nip_trans_09210_m.55281				1	1	4	6	6	7		1	1	4	6	6	7		1	1	4	6	6	7			219.23	0		1-1-1	1-1-1	4-4-4	6-6-6	6-6-6	7-7-7		3.4
1976	E_nip_19529	E_nip_trans_68777_m.442051	TRUE	4	203940000			32.029	284		4	E_nip_19529;E_nip_22783;E_nip_06308;E_nip_21887	E_nip_trans_68777_m.442051;E_nip_trans_02400_m.6643;E_nip_trans_50018_m.337677;E_nip_trans_61084_m.382987				3	4	4	6	5	3		3	4	4	6	5	3		3	4	4	6	5	3			56.81	0		3-3-3	4-4-4	4-4-4	6-6-6	5-5-5	3-3-3		11.3
534	E_nip_01266	E_nip_trans_40309_m.276407	TRUE	3	203400000			12.178	109		3	E_nip_01266;E_nip_33669;E_nip_16385	E_nip_trans_40309_m.276407;E_nip_trans_09148_m.54614;E_nip_trans_59149_m.374021				1	1	1	3	0	1		1	1	1	2	0	1		1	1	1	2	0	1			24.578	0		1-1-1	1-1-1	1-1-1	3-2-2	0-0-0	1-1-1		13.8
2093	E_nip_21346	E_nip_trans_11280_m.76276	TRUE	1	203260000			64.424	570		1	E_nip_21346	E_nip_trans_11280_m.76276				4	3	7	12	8	4		4	3	7	12	8	4		4	3	7	12	8	4			128.69	0		4-4-4	3-3-3	7-7-7	12-12-12	8-8-8	4-4-4		6.8
1032	E_nip_06526	E_nip_trans_27601_m.187271	TRUE	1	203180000			11.815	98		1	E_nip_06526	E_nip_trans_27601_m.187271				4	4	3	5	3	4		1	1	1	1	1	1		1	1	1	1	1	1			50.571	0		4-1-1	4-1-1	3-1-1	5-1-1	3-1-1	4-1-1		40.8
2741	E_nip_34528	E_nip_trans_69742_m.455443	TRUE	3	202750000			47.732	409		3	E_nip_34528;E_nip_23318;E_nip_08924	E_nip_trans_69742_m.455443;E_nip_trans_02453_m.7177;E_nip_trans_60837_m.381493				3	1	4	11	2	0		3	1	4	11	2	0		3	1	4	11	2	0			83.637	0		3-3-3	1-1-1	4-4-4	11-11-11	2-2-2	0-0-0		9.5
1287	E_nip_09544	E_nip_trans_04375_m.19008	TRUE	2	202050000			21.592	186		2	E_nip_09544;E_nip_13876	E_nip_trans_04375_m.19008;E_nip_trans_61343_m.384346				1	1	2	1	2	1		1	1	1	1	1	1		1	1	1	1	1	1			57.596	0		1-1-1	1-1-1	2-1-1	1-1-1	2-1-1	1-1-1		9.7
2138	E_nip_22250	E_nip_trans_67935_m.431027	TRUE	2	202030000			91.574	807		2	E_nip_22250;E_nip_29306	E_nip_trans_67935_m.431027;E_nip_trans_09817_m.61307				4	2	5	4	5	2		4	2	5	4	5	2		0	0	1	0	2	0			66.807	0		4-4-0	2-2-0	5-5-1	4-4-0	5-5-2	2-2-0		7.8
1201	E_nip_08483	E_nip_trans_69884_m.457347	TRUE	1	201950000			43.372	387		1	E_nip_08483	E_nip_trans_69884_m.457347				1	1	6	8	6	6		1	1	6	8	6	6		1	1	6	8	6	6			84.854	0		1-1-1	1-1-1	6-6-6	8-8-8	6-6-6	6-6-6		2.3
1139	E_nip_14796	E_nip_trans_32829_m.232896	TRUE	2	201430000			7.3113	66		2	E_nip_14796;E_nip_07429	E_nip_trans_32829_m.232896;E_nip_trans_54104_m.356441				1	0	1	2	2	1		1	0	1	2	2	1		1	0	1	2	2	1			13.396	0		1-1-1	0-0-0	1-1-1	2-2-2	2-2-2	1-1-1		18.2
2715	E_nip_33665	E_nip_trans_15892_m.123198	TRUE	1	200950000			43.644	385		1	E_nip_33665	E_nip_trans_15892_m.123198				3	1	8	9	4	2		3	1	8	9	4	2		3	1	8	9	4	2			91.198	0		3-3-3	1-1-1	8-8-8	9-9-9	4-4-4	2-2-2		7
957	E_nip_05921	E_nip_trans_07976_m.41363	TRUE	1	200520000			26.637	242		1	E_nip_05921	E_nip_trans_07976_m.41363				1	1	2	1	1	1		1	1	2	1	1	1		1	1	2	1	1	1			27.227	0		1-1-1	1-1-1	2-2-2	1-1-1	1-1-1	1-1-1		4.5
855	E_nip_04846	E_nip_trans_34005_m.240734	TRUE	2	200300000			47.001	432		2	E_nip_04846;E_nip_12383	E_nip_trans_34005_m.240734;E_nip_trans_19311_m.149619				3	0	3	7	5	5		3	0	3	7	5	5		3	0	3	7	5	5			47.005	0		3-3-3	0-0-0	3-3-3	7-7-7	5-5-5	5-5-5		6.2
2159	E_nip_22541	E_nip_trans_50933_m.344388	TRUE	2	197960000			22.509	194		2	E_nip_22541;E_nip_25815	E_nip_trans_50933_m.344388;E_nip_trans_10810_m.71512				3	1	2	4	4	2		3	1	2	4	4	2		3	1	2	4	4	2			34.202	0		3-3-3	1-1-1	2-2-2	4-4-4	4-4-4	2-2-2		22.7
2697	E_nip_33162	E_nip_trans_39257_m.266845	TRUE	1	197250000			28.462	243		1	E_nip_33162	E_nip_trans_39257_m.266845				3	3	0	7	2	2		3	3	0	7	2	2		1	1	0	1	0	0			67.333	0		3-3-1	3-3-1	0-0-0	7-7-1	2-2-0	2-2-0		15.2
630	E_nip_02104	E_nip_trans_02241_m.5760	TRUE	2	197130000			6.8099	59		2	E_nip_02104;E_nip_35663	E_nip_trans_02241_m.5760;E_nip_trans_41143_m.283522				1	1	1	1	1	1		1	1	1	1	1	1		1	1	1	1	1	1			7.0654	0.0024732		1-1-1	1-1-1	1-1-1	1-1-1	1-1-1	1-1-1		11.9
862	E_nip_04874	E_nip_trans_28866_m.198761	TRUE	1	196360000			34.693	316		1	E_nip_04874	E_nip_trans_28866_m.198761				2	1	4	5	2	1		2	1	4	5	2	1		2	1	4	5	2	1			32.53	0		2-2-2	1-1-1	4-4-4	5-5-5	2-2-2	1-1-1		6.6
2249	E_nip_23764	E_nip_trans_52248_m.350130	TRUE	1	195910000			19.875	173		1	E_nip_23764	E_nip_trans_52248_m.350130				5	4	4	4	3	1		4	3	2	3	2	0		4	3	2	3	2	0			47.665	0		5-4-4	4-3-3	4-2-2	4-3-3	3-2-2	1-0-0		33.5
1677	E_nip_14661	E_nip_trans_14420_m.109374	TRUE	4	194790000			54.887	488		4	E_nip_14661;E_nip_34845;E_nip_23688;E_nip_23448	E_nip_trans_14420_m.109374;E_nip_trans_43559_m.304172;E_nip_trans_58738_m.371559;E_nip_trans_02468_m.7342				3	1	4	5	10	6		3	1	4	5	10	6		3	1	4	5	10	6			73.622	0		3-3-3	1-1-1	4-4-4	5-5-5	10-10-10	6-6-6		6.8
2806	E_nip_36254	E_nip_trans_55641_m.360897	TRUE	1	194680000			39.782	355		1	E_nip_36254	E_nip_trans_55641_m.360897				3	2	4	8	3	1		3	2	4	8	3	1		3	2	4	8	3	1			77.253	0		3-3-3	2-2-2	4-4-4	8-8-8	3-3-3	1-1-1		14.6
997	E_nip_06311	E_nip_trans_65700_m.399961	TRUE	4	193780000			22.049	196		4	E_nip_06311;E_nip_29617;E_nip_29707;E_nip_30976	E_nip_trans_65700_m.399961;E_nip_trans_50655_m.342831;E_nip_trans_03356_m.13827;E_nip_trans_61183_m.383516				3	4	3	6	4	2		3	4	3	6	4	2		3	4	3	6	4	2			53.133	0		3-3-3	4-4-4	3-3-3	6-6-6	4-4-4	2-2-2		20.4
1135	E_nip_07407	E_nip_trans_21172_m.160758	TRUE	1	193630000			57.057	530		1	E_nip_07407	E_nip_trans_21172_m.160758				4	0	6	12	5	9		4	0	6	12	5	9		4	0	6	12	5	9			126.82	0		4-4-4	0-0-0	6-6-6	12-12-12	5-5-5	9-9-9		10.2
2199	E_nip_23152	E_nip_trans_69221_m.448677	TRUE	1	193470000			63.371	560		1	E_nip_23152	E_nip_trans_69221_m.448677				7	3	4	8	4	1		7	3	4	8	4	1		7	3	4	8	4	1			72.491	0		7-7-7	3-3-3	4-4-4	8-8-8	4-4-4	1-1-1		12.3
2146	E_nip_22390	E_nip_trans_04853_m.20861	TRUE	1	192460000			16.423	139		1	E_nip_22390	E_nip_trans_04853_m.20861				2	0	1	7	4	4		2	0	1	7	4	4		2	0	1	7	4	4			67.097	0		2-2-2	0-0-0	1-1-1	7-7-7	4-4-4	4-4-4		23.7
1268	E_nip_09931	E_nip_trans_50460_m.341595	TRUE	3	192270000			26.984	233		3	E_nip_09931;E_nip_09306;E_nip_26003	E_nip_trans_50460_m.341595;E_nip_trans_03110_m.12284;E_nip_trans_68426_m.437210				1	1	0	6	5	3		1	1	0	6	5	3		1	1	0	4	4	3			47.107	0		1-1-1	1-1-1	0-0-0	6-6-4	5-5-4	3-3-3		7.7
965	E_nip_12477	E_nip_trans_28519_m.195403	TRUE	5	191820000			15.986	147		5	E_nip_12477;E_nip_12602;E_nip_10896;E_nip_09202;E_nip_06019	E_nip_trans_28519_m.195403;E_nip_trans_28520_m.195407;E_nip_trans_55788_m.362087;E_nip_trans_60852_m.381598;E_nip_trans_67026_m.417659				3	3	2	3	1	2		3	3	2	3	1	2		3	3	2	3	1	2			25.731	0		3-3-3	3-3-3	2-2-2	3-3-3	1-1-1	2-2-2		27.9
1321	E_nip_09996	E_nip_trans_09658_m.59448	TRUE	2	191620000			87.497	779		2	E_nip_09996;E_nip_20191	E_nip_trans_09658_m.59448;E_nip_trans_03247_m.13144				5	0	3	7	4	0		5	0	3	7	4	0		4	0	2	6	3	0			67.325	0		5-5-4	0-0-0	3-3-2	7-7-6	4-4-3	0-0-0		8.2
2127	E_nip_22096	E_nip_trans_06169_m.25991	TRUE	2	191400000			22.808	201		2	E_nip_22096;E_nip_33725	E_nip_trans_06169_m.25991;E_nip_trans_38076_m.258422				3	2	1	7	4	2		3	2	1	7	4	2		3	2	1	7	4	2			63.168	0		3-3-3	2-2-2	1-1-1	7-7-7	4-4-4	2-2-2		17.4
1999	E_nip_19821	E_nip_trans_03215_m.12951	TRUE	1	190840000			25.306	223		1	E_nip_19821	E_nip_trans_03215_m.12951				10	13	13	16	13	15		1	1	1	1	0	1		1	1	1	1	0	1			60.866	0		10-1-1	13-1-1	13-1-1	16-1-1	13-0-0	15-1-1		61.9
2064	E_nip_20777	E_nip_trans_09788_m.60924	TRUE	2	190270000			41.66	356		2	E_nip_20777;E_nip_34675	E_nip_trans_09788_m.60924;E_nip_trans_02979_m.11410				2	0	1	8	5	3		2	0	1	8	5	3		2	0	1	8	5	3			78.877	0		2-2-2	0-0-0	1-1-1	8-8-8	5-5-5	3-3-3		7
1227	E_nip_08796	E_nip_trans_60828_m.381417	TRUE	3	189920000			20.629	181		3	E_nip_08796;E_nip_13476;E_nip_35292	E_nip_trans_60828_m.381417;E_nip_trans_02362_m.6182;E_nip_trans_38413_m.260672				4	4	4	4	2	3		4	4	4	4	2	3		4	4	4	4	2	3			55.564	0		4-4-4	4-4-4	4-4-4	4-4-4	2-2-2	3-3-3		28.2
794	E_nip_22658	E_nip_trans_27052_m.183507	TRUE	4	188660000			39.538	356		4	E_nip_22658;E_nip_11738;E_nip_04322;E_nip_32120	E_nip_trans_27052_m.183507;E_nip_trans_06069_m.25212;E_nip_trans_65378_m.396731;E_nip_trans_37948_m.257852				4	3	1	6	2	6		4	3	1	6	2	6		3	2	0	3	1	2			84.908	0		4-4-3	3-3-2	1-1-0	6-6-3	2-2-1	6-6-2		15.4
1521	E_nip_12695	E_nip_trans_29771_m.207020	TRUE	6	188530000			32.746	289		6	E_nip_12695;E_nip_35400;E_nip_27289;E_nip_34847;E_nip_36849;E_nip_08810	E_nip_trans_29771_m.207020;E_nip_trans_50319_m.340529;E_nip_trans_60693_m.380421;E_nip_trans_10940_m.73034;E_nip_trans_16344_m.127488;E_nip_trans_68661_m.440350				5	1	6	4	1	1		5	1	6	4	1	1		5	1	6	4	1	1			72.383	0		5-5-5	1-1-1	6-6-6	4-4-4	1-1-1	1-1-1		23.5
1648	E_nip_14170	E_nip_trans_07679_m.38484	TRUE	1	188250000			58.282	516		1	E_nip_14170	E_nip_trans_07679_m.38484				1	2	5	8	2	2		1	2	5	8	2	2		1	2	5	8	2	2			83.635	0		1-1-1	2-2-2	5-5-5	8-8-8	2-2-2	2-2-2		1.6
2367	E_nip_26252	E_nip_trans_39528_m.269039	TRUE	1	186960000			35.241	320		1	E_nip_26252	E_nip_trans_39528_m.269039				7	9	11	13	8	9		0	1	1	1	1	1		0	1	1	1	1	1			20.353	0		7-0-0	9-1-1	11-1-1	13-1-1	8-1-1	9-1-1		32.8
2717	E_nip_33710	E_nip_trans_14659_m.111614	TRUE	1	186750000			81.573	743		1	E_nip_33710	E_nip_trans_14659_m.111614				2	0	7	12	10	0		2	0	7	12	10	0		2	0	7	12	10	0			111.3	0		2-2-2	0-0-0	7-7-7	12-12-12	10-10-10	0-0-0		3.8
2246	E_nip_23724	E_nip_trans_08985_m.52634	TRUE	1	186400000			95.792	880		1	E_nip_23724	E_nip_trans_08985_m.52634				7	4	3	9	7	3		7	4	3	9	7	3		7	4	3	8	7	3			81.453	0		7-7-7	4-4-4	3-3-3	9-9-8	7-7-7	3-3-3		10.5
495	E_nip_00916	E_nip_trans_09909_m.62189	TRUE	1	185920000			11.051	100		1	E_nip_00916	E_nip_trans_09909_m.62189				1	1	3	2	2	3		1	1	3	2	2	3		1	1	3	2	2	3			29.456	0		1-1-1	1-1-1	3-3-3	2-2-2	2-2-2	3-3-3		12
816	E_nip_35791	E_nip_trans_51592_m.347514	TRUE	3	185210000			10.211	87		3	E_nip_35791;E_nip_04480;E_nip_04803	E_nip_trans_51592_m.347514;E_nip_trans_05197_m.22131;E_nip_trans_27293_m.185080				2	2	3	4	1	2		2	2	3	4	1	2		2	2	3	4	1	2			37.284	0		2-2-2	2-2-2	3-3-3	4-4-4	1-1-1	2-2-2		25.3
2576	E_nip_30366	E_nip_trans_45535_m.318243	TRUE	1	184860000			68.301	618		1	E_nip_30366	E_nip_trans_45535_m.318243				1	0	1	6	8	1		1	0	1	6	8	1		1	0	1	6	8	1			78.483	0		1-1-1	0-0-0	1-1-1	6-6-6	8-8-8	1-1-1		2.1
1128	E_nip_07344	E_nip_trans_31929_m.226092	TRUE	1	183120000			41.649	353		1	E_nip_07344	E_nip_trans_31929_m.226092				2	1	5	6	5	4		2	1	5	6	5	4		2	1	3	5	2	3			73.092	0		2-2-2	1-1-1	5-5-3	6-6-5	5-5-2	4-4-3		8.8
2115	E_nip_21747	E_nip_trans_10071_m.63719	TRUE	1	183120000			59.899	531		1	E_nip_21747	E_nip_trans_10071_m.63719				1	0	5	12	4	0		1	0	5	12	4	0		1	0	5	12	4	0			80.276	0		1-1-1	0-0-0	5-5-5	12-12-12	4-4-4	0-0-0		1.7
1080	E_nip_06943	E_nip_trans_09240_m.55550	TRUE	1	183060000			61.061	568		1	E_nip_06943	E_nip_trans_09240_m.55550				0	0	4	11	4	1		0	0	4	11	4	1		0	0	4	11	4	1			92.633	0		0-0-0	0-0-0	4-4-4	11-11-11	4-4-4	1-1-1		0
906	E_nip_05334	E_nip_trans_10625_m.69517	TRUE	1	182870000			120.46	1133		1	E_nip_05334	E_nip_trans_10625_m.69517				1	1	4	15	3	2		1	1	4	15	3	2		1	1	4	15	3	2			118.61	0		1-1-1	1-1-1	4-4-4	15-15-15	3-3-3	2-2-2		1.6
2780	E_nip_36054	E_nip_trans_50377_m.340964	TRUE	4	182680000			41.369	371		4	E_nip_36054;E_nip_35612;E_nip_19960;E_nip_17797	E_nip_trans_50377_m.340964;E_nip_trans_03028_m.11733;E_nip_trans_38642_m.262030;E_nip_trans_65864_m.401628				1	2	2	3	0	2		1	2	2	3	0	2		1	2	2	3	0	2			26.413	0		1-1-1	2-2-2	2-2-2	3-3-3	0-0-0	2-2-2		3.2
541	E_nip_10656	E_nip_trans_55768_m.361939	TRUE	5	182640000			35.053	312		5	E_nip_10656;E_nip_23294;E_nip_01311;E_nip_13639;E_nip_36348	E_nip_trans_55768_m.361939;E_nip_trans_31375_m.221445;E_nip_trans_70475_m.464742;E_nip_trans_61320_m.384211;E_nip_trans_03092_m.12163				1	0	5	7	8	5		1	0	5	7	8	5		1	0	5	7	8	5			57.097	0		1-1-1	0-0-0	5-5-5	7-7-7	8-8-8	5-5-5		2.9
2561	E_nip_30026	E_nip_trans_28364_m.193892	TRUE	4	182510000			84.666	786		4	E_nip_30026;E_nip_30021;E_nip_08435;E_nip_33243	E_nip_trans_28364_m.193892;E_nip_trans_28363_m.193883;E_nip_trans_39716_m.270998;E_nip_trans_66843_m.414999				2	3	8	7	8	4		2	3	8	7	8	4		1	1	3	3	2	2			76.613	0		2-2-1	3-3-1	8-8-3	7-7-3	8-8-2	4-4-2		3.3
1590	E_nip_15755	E_nip_trans_63031_m.390849	TRUE	2	182120000			12.298	107		2	E_nip_15755;E_nip_13464	E_nip_trans_63031_m.390849;E_nip_trans_07613_m.37892				1	1	0	3	2	3		1	1	0	3	2	3		1	1	0	3	2	3			34.057	0		1-1-1	1-1-1	0-0-0	3-3-3	2-2-2	3-3-3		6.5
2516	E_nip_29269	E_nip_trans_38730_m.262640	TRUE	1	180900000			16.224	146		1	E_nip_29269	E_nip_trans_38730_m.262640				1	2	1	5	4	2		1	2	1	5	4	2		1	2	1	5	4	2			66.771	0		1-1-1	2-2-2	1-1-1	5-5-5	4-4-4	2-2-2		6.8
2222	E_nip_23404	E_nip_trans_11653_m.80971	TRUE	1	180150000			20.234	198		1	E_nip_23404	E_nip_trans_11653_m.80971				2	4	4	5	1	2		1	2	3	3	0	2		1	1	2	2	0	1			116	0		2-1-1	4-2-1	4-3-2	5-3-2	1-0-0	2-2-1		14.1
1267	E_nip_09287	E_nip_trans_39770_m.271532	TRUE	1	179410000			115.97	1013		1	E_nip_09287	E_nip_trans_39770_m.271532				1	1	2	11	2	0		1	1	2	11	2	0		1	1	2	11	2	0			73.907	0		1-1-1	1-1-1	2-2-2	11-11-11	2-2-2	0-0-0		1.2
2232	E_nip_23543	E_nip_trans_11669_m.81164	TRUE	1	179260000			30.831	271		1	E_nip_23543	E_nip_trans_11669_m.81164				4	1	2	8	3	1		4	1	2	8	3	1		4	1	2	8	3	1			62.094	0		4-4-4	1-1-1	2-2-2	8-8-8	3-3-3	1-1-1		20.7
1755	E_nip_15880	E_nip_trans_10709_m.70489	TRUE	1	178290000			56.116	498		1	E_nip_15880	E_nip_trans_10709_m.70489				1	0	2	10	1	4		1	0	2	10	1	4		1	0	2	10	1	4			71.222	0		1-1-1	0-0-0	2-2-2	10-10-10	1-1-1	4-4-4		2.2
2487	E_nip_28371	E_nip_trans_15005_m.114971	TRUE	1	178150000			79.872	714		1	E_nip_28371	E_nip_trans_15005_m.114971				3	1	5	12	1	0		3	1	5	12	1	0		3	1	5	12	1	0			108.27	0		3-3-3	1-1-1	5-5-5	12-12-12	1-1-1	0-0-0		5.6
1252	E_nip_28591	E_nip_trans_43857_m.306487	TRUE	2	177610000			91.631	828		2	E_nip_28591;E_nip_09134	E_nip_trans_43857_m.306487;E_nip_trans_71385_m.474246				4	2	5	10	7	5		4	2	5	10	7	5		4	2	5	10	7	5			98.357	0		4-4-4	2-2-2	5-5-5	10-10-10	7-7-7	5-5-5		6.2
2207	E_nip_23239	E_nip_trans_20837_m.158844	TRUE	1	177600000			105.24	956		1	E_nip_23239	E_nip_trans_20837_m.158844				4	2	5	13	6	0		4	2	5	13	6	0		4	2	5	13	6	0			122.81	0		4-4-4	2-2-2	5-5-5	13-13-13	6-6-6	0-0-0		4.6
2086	E_nip_21227	E_nip_trans_55888_m.362678	TRUE	3	177400000			11.706	106		3	E_nip_21227;E_nip_24730;E_nip_17323	E_nip_trans_55888_m.362678;E_nip_trans_65535_m.398118;E_nip_trans_05634_m.23583				3	3	3	4	3	3		3	3	3	4	3	3		3	3	3	4	3	3			135.74	0		3-3-3	3-3-3	3-3-3	4-4-4	3-3-3	3-3-3		31.1
2419	E_nip_26972	E_nip_trans_06976_m.31893	TRUE	1	177070000			23.076	204		1	E_nip_26972	E_nip_trans_06976_m.31893				4	3	2	6	3	3		4	3	2	6	3	3		2	1	1	1	2	1			68.618	0		4-4-2	3-3-1	2-2-1	6-6-1	3-3-2	3-3-1		24
1966	E_nip_19363	E_nip_trans_70219_m.461660	TRUE	1	176120000			14.139	123		1	E_nip_19363	E_nip_trans_70219_m.461660				2	2	2	5	2	2		2	2	2	5	2	2		2	2	2	5	2	2			35.498	0		2-2-2	2-2-2	2-2-2	5-5-5	2-2-2	2-2-2		18.7
572	E_nip_05370	E_nip_trans_59028_m.373436	TRUE	4	175890000			17.111	151		4	E_nip_05370;E_nip_01578;E_nip_09713;E_nip_23366	E_nip_trans_59028_m.373436;E_nip_trans_67795_m.429433;E_nip_trans_09639_m.59258;E_nip_trans_40576_m.278898				2	0	4	6	2	1		2	0	4	6	2	1		2	0	4	6	2	1			44.649	0		2-2-2	0-0-0	4-4-4	6-6-6	2-2-2	1-1-1		15.2
671	E_nip_02747	E_nip_trans_01047_m.2308	TRUE	1	175600000			27.466	250		1	E_nip_02747	E_nip_trans_01047_m.2308				3	3	2	10	2	1		2	1	2	6	1	1		2	1	2	6	1	1			52.029	0		3-2-2	3-1-1	2-2-2	10-6-6	2-1-1	1-1-1		16.4
1860	E_nip_17259	E_nip_trans_06879_m.31025	TRUE	1	175530000			14.495	121		1	E_nip_17259	E_nip_trans_06879_m.31025				3	9	6	6	4	6		0	2	0	1	0	1		0	2	0	1	0	1			67.128	0		3-0-0	9-2-2	6-0-0	6-1-1	4-0-0	6-1-1		24
470	E_nip_00717	E_nip_trans_38811_m.263229	TRUE	1	174470000			26.21	236		1	E_nip_00717	E_nip_trans_38811_m.263229				1	3	3	4	4	2		1	3	3	4	4	2		1	3	3	4	4	2			53.781	0		1-1-1	3-3-3	3-3-3	4-4-4	4-4-4	2-2-2		5.1
1415	E_nip_11324	E_nip_trans_06026_m.24806	TRUE	1	173540000			36.073	330		1	E_nip_11324	E_nip_trans_06026_m.24806				7	5	9	10	12	12		2	2	2	1	2	1		2	2	2	1	2	1			16.907	0		7-2-2	5-2-2	9-2-2	10-1-1	12-2-2	12-1-1		26.7
754	E_nip_03884	E_nip_trans_56149_m.363963	TRUE	1	173420000			13.592	124		1	E_nip_03884	E_nip_trans_56149_m.363963				3	1	2	2	2	1		3	1	2	2	2	1		2	1	1	1	1	0			23.319	0		3-3-2	1-1-1	2-2-1	2-2-1	2-2-1	1-1-0		32.3
1435	E_nip_21608	E_nip_trans_26992_m.183067	TRUE	3	173420000			4.5473	42		3	E_nip_21608;E_nip_27728;E_nip_11656	E_nip_trans_26992_m.183067;E_nip_trans_50291_m.340301;E_nip_trans_04713_m.20355				2	0	1	2	2	2		2	0	1	2	2	2		2	0	1	2	2	2			12.477	0		2-2-2	0-0-0	1-1-1	2-2-2	2-2-2	2-2-2		47.6
808	E_nip_04435	E_nip_trans_41968_m.291323	TRUE	1	173150000			33.139	293		1	E_nip_04435	E_nip_trans_41968_m.291323				2	0	0	5	9	2		2	0	0	5	9	2		2	0	0	5	9	2			68.956	0		2-2-2	0-0-0	0-0-0	5-5-5	9-9-9	2-2-2		9.2
1364	E_nip_10575	E_nip_trans_09692_m.59883	TRUE	1	173010000			27.979	237		1	E_nip_10575	E_nip_trans_09692_m.59883				3	1	3	8	3	1		3	1	3	8	3	1		2	1	3	7	2	1			63.678	0		3-3-2	1-1-1	3-3-3	8-8-7	3-3-2	1-1-1		13.1
2079	E_nip_21098	E_nip_trans_08567_m.47623	TRUE	1	172930000			64.897	573		1	E_nip_21098	E_nip_trans_08567_m.47623				3	0	3	11	1	0		3	0	3	11	1	0		3	0	3	11	1	0			88.153	0		3-3-3	0-0-0	3-3-3	11-11-11	1-1-1	0-0-0		7.7
1918	E_nip_18059	E_nip_trans_18575_m.144732	TRUE	3	172160000			73.215	663		3	E_nip_18059;E_nip_16934;E_nip_36586	E_nip_trans_18575_m.144732;E_nip_trans_48657_m.333044;E_nip_trans_36048_m.251147				0	0	6	11	2	0		0	0	6	11	2	0		0	0	6	11	2	0			109.4	0		0-0-0	0-0-0	6-6-6	11-11-11	2-2-2	0-0-0		0
2701	E_nip_33276	E_nip_trans_13042_m.95670	TRUE	2	172110000			59.629	517		2	E_nip_33276;E_nip_31636	E_nip_trans_13042_m.95670;E_nip_trans_31409_m.221766				2	2	4	8	10	5		2	2	4	8	10	5		2	2	4	8	10	5			84.29	0		2-2-2	2-2-2	4-4-4	8-8-8	10-10-10	5-5-5		4.4
1762	E_nip_15992	E_nip_trans_43326_m.302378	TRUE	1	171290000			39.571	356		1	E_nip_15992	E_nip_trans_43326_m.302378				2	2	2	7	2	0		2	2	2	7	2	0		2	2	2	7	2	0			53.017	0		2-2-2	2-2-2	2-2-2	7-7-7	2-2-2	0-0-0		7.3
772	E_nip_04044	E_nip_trans_14351_m.108660	TRUE	2	169500000			45.131	415		2	E_nip_04044;E_nip_04042	E_nip_trans_14351_m.108660;E_nip_trans_14350_m.108642				4	1	3	7	2	0		4	1	3	7	2	0		4	1	3	7	2	0			57.626	0		4-4-4	1-1-1	3-3-3	7-7-7	2-2-2	0-0-0		10.6
2504	E_nip_28982	E_nip_trans_29514_m.204662	TRUE	3	169040000			183	1656		3	E_nip_28982;E_nip_04053;E_nip_04054	E_nip_trans_29514_m.204662;E_nip_trans_14355_m.108701;E_nip_trans_14357_m.108732				2	1	6	12	7	1		2	1	6	12	7	1		2	1	6	12	7	1			111.32	0		2-2-2	1-1-1	6-6-6	12-12-12	7-7-7	1-1-1		1.8
2152	E_nip_22456	E_nip_trans_66398_m.408669	TRUE	4	169020000			7.9092	70		4	E_nip_22456;E_nip_33332;E_nip_03713;E_nip_14216	E_nip_trans_66398_m.408669;E_nip_trans_39277_m.266991;E_nip_trans_57375_m.367807;E_nip_trans_61378_m.384509				3	0	3	5	2	1		3	0	3	5	2	1		3	0	3	5	2	1			37.23	0		3-3-3	0-0-0	3-3-3	5-5-5	2-2-2	1-1-1		24.3
980	E_nip_32908	E_nip_trans_06612_m.28931	TRUE	3	168940000			16.464	143		3	E_nip_32908;E_nip_33741;E_nip_06174	E_nip_trans_06612_m.28931;E_nip_trans_56461_m.365178;E_nip_trans_52499_m.351064				3	1	3	2	1	0		3	1	3	2	1	0		3	1	3	2	1	0			96.71	0		3-3-3	1-1-1	3-3-3	2-2-2	1-1-1	0-0-0		18.9
1236	E_nip_08912	E_nip_trans_13527_m.100441	TRUE	2	168800000			51.189	428		2	E_nip_08912;E_nip_08559	E_nip_trans_13527_m.100441;E_nip_trans_04308_m.18715				3	0	5	7	6	5		3	0	5	7	6	5		3	0	5	7	6	5			72.25	0		3-3-3	0-0-0	5-5-5	7-7-7	6-6-6	5-5-5		7
1257	E_nip_09174	E_nip_trans_03106_m.12263	TRUE	2	167370000			15.789	140		2	E_nip_09174;E_nip_16453	E_nip_trans_03106_m.12263;E_nip_trans_10752_m.70920				2	2	1	1	1	2		2	2	1	1	1	2		2	2	1	1	1	2			24.327	0		2-2-2	2-2-2	1-1-1	1-1-1	1-1-1	2-2-2		13.6
2617	E_nip_31396	E_nip_trans_14238_m.107565	TRUE	2	167350000			69.932	620		2	E_nip_31396;E_nip_23916	E_nip_trans_14238_m.107565;E_nip_trans_51010_m.344768				1	3	2	12	1	3		1	3	2	12	1	3		1	3	2	12	1	3			95.969	0		1-1-1	3-3-3	2-2-2	12-12-12	1-1-1	3-3-3		2.4
2567	E_nip_30120	E_nip_trans_08643_m.49019	TRUE	1	167290000			68.932	628		1	E_nip_30120	E_nip_trans_08643_m.49019				1	0	3	9	2	8		1	0	3	9	2	8		1	0	3	9	2	8			93.96	0		1-1-1	0-0-0	3-3-3	9-9-9	2-2-2	8-8-8		2.2
1393	E_nip_10960	E_nip_trans_45352_m.317053	TRUE	1	166960000			63.775	569		1	E_nip_10960	E_nip_trans_45352_m.317053				3	0	2	3	3	6		3	0	2	3	3	6		1	0	0	0	1	2			87.41	0		3-3-1	0-0-0	2-2-0	3-3-0	3-3-1	6-6-2		7
2807	E_nip_36258	E_nip_trans_08338_m.45339	TRUE	1	166830000			15.95	140		1	E_nip_36258	E_nip_trans_08338_m.45339				1	0	4	5	0	0		1	0	4	5	0	0		1	0	4	5	0	0			46.238	0		1-1-1	0-0-0	4-4-4	5-5-5	0-0-0	0-0-0		7.1
1947	E_nip_18603	E_nip_trans_08181_m.43773	TRUE	5	166200000			33.7	286		5	E_nip_18603;E_nip_35143;E_nip_35054;E_nip_18496;E_nip_03661	E_nip_trans_08181_m.43773;E_nip_trans_39642_m.270296;E_nip_trans_39639_m.270278;E_nip_trans_08179_m.43737;E_nip_trans_62874_m.390356				2	2	2	6	2	1		2	2	2	6	2	1		2	2	2	6	2	1			41.06	0		2-2-2	2-2-2	2-2-2	6-6-6	2-2-2	1-1-1		6.6
1442	E_nip_11754	E_nip_trans_04723_m.20393	TRUE	1	166040000			13.783	122		1	E_nip_11754	E_nip_trans_04723_m.20393				2	1	3	4	2	1		2	1	3	4	2	1		2	1	3	4	2	1			61.989	0		2-2-2	1-1-1	3-3-3	4-4-4	2-2-2	1-1-1		32
1760	E_nip_15987	E_nip_trans_43323_m.302359	TRUE	1	165640000			71.706	640		1	E_nip_15987	E_nip_trans_43323_m.302359				5	1	4	9	1	0		5	1	4	9	1	0		5	1	4	9	1	0			79.289	0		5-5-5	1-1-1	4-4-4	9-9-9	1-1-1	0-0-0		10
1516	E_nip_32466	E_nip_trans_43125_m.300637	TRUE	3	165100000			12.474	110		3	E_nip_32466;E_nip_12615;E_nip_16963	E_nip_trans_43125_m.300637;E_nip_trans_50855_m.343983;E_nip_trans_04049_m.17504				2	2	1	4	5	2		2	2	1	4	5	2		2	2	1	4	5	2			42.385	0		2-2-2	2-2-2	1-1-1	4-4-4	5-5-5	2-2-2		20
493	E_nip_00901	E_nip_trans_09903_m.62127	TRUE	3	164870000			42.541	378		3	E_nip_00901;E_nip_13502;E_nip_00900	E_nip_trans_09903_m.62127;E_nip_trans_58614_m.370225;E_nip_trans_09902_m.62105				4	1	2	8	5	3		4	1	2	8	5	3		4	1	2	8	5	3			59.566	0		4-4-4	1-1-1	2-2-2	8-8-8	5-5-5	3-3-3		10.8
2241	E_nip_23664	E_nip_trans_07733_m.39096	TRUE	2	164760000			133.39	1190		2	E_nip_23664;E_nip_31371	E_nip_trans_07733_m.39096;E_nip_trans_66478_m.409635				6	1	3	15	3	2		6	1	3	15	3	2		6	1	3	15	3	2			121.56	0		6-6-6	1-1-1	3-3-3	15-15-15	3-3-3	2-2-2		5.5
1238	E_nip_08915	E_nip_trans_13528_m.100456	TRUE	1	163750000			126.21	1122		1	E_nip_08915	E_nip_trans_13528_m.100456				2	1	5	11	1	0		2	1	5	11	1	0		2	1	5	11	1	0			85.966	0		2-2-2	1-1-1	5-5-5	11-11-11	1-1-1	0-0-0		2.8
2400	E_nip_26760	E_nip_trans_50214_m.339633	TRUE	2	163720000			19.037	169		2	E_nip_26760;E_nip_30641	E_nip_trans_50214_m.339633;E_nip_trans_08693_m.49516				0	2	4	5	2	3		0	2	4	5	2	3		0	2	4	5	2	3			39.222	0		0-0-0	2-2-2	4-4-4	5-5-5	2-2-2	3-3-3		0
458	E_nip_20299	E_nip_trans_40128_m.274834	TRUE	3	163620000			8.2125	71		3	E_nip_20299;E_nip_00620;E_nip_23400	E_nip_trans_40128_m.274834;E_nip_trans_04631_m.20054;E_nip_trans_28689_m.197101				2	1	1	4	1	0		2	1	1	4	1	0		2	1	1	4	1	0			30.056	0		2-2-2	1-1-1	1-1-1	4-4-4	1-1-1	0-0-0		40.8
2421	E_nip_27029	E_nip_trans_60675_m.380282	TRUE	1	163620000			40.138	354		1	E_nip_27029	E_nip_trans_60675_m.380282				14	13	11	18	14	12		1	2	1	2	2	0		1	2	1	2	2	0			44.446	0		14-1-1	13-2-2	11-1-1	18-2-2	14-2-2	12-0-0		42.9
1943	E_nip_18504	E_nip_trans_43707_m.305361	TRUE	3	162860000			87.768	795		3	E_nip_18504;E_nip_36897;E_nip_25648	E_nip_trans_43707_m.305361;E_nip_trans_15101_m.115896;E_nip_trans_31778_m.224707				7	1	7	11	11	2		7	1	7	11	11	2		7	1	7	11	11	2			106.09	0		7-7-7	1-1-1	7-7-7	11-11-11	11-11-11	2-2-2		10.7
625	E_nip_02067	E_nip_trans_11433_m.78261	TRUE	2	162810000			19.018	169		2	E_nip_02067;E_nip_12768	E_nip_trans_11433_m.78261;E_nip_trans_50863_m.344030				3	2	5	4	4	3		3	2	5	4	4	3		3	2	5	4	4	3			39.963	0		3-3-3	2-2-2	5-5-5	4-4-4	4-4-4	3-3-3		20.1
1162	E_nip_07779	E_nip_trans_69823_m.456488	TRUE	2	161500000			54.431	469		2	E_nip_07779;E_nip_31507	E_nip_trans_69823_m.456488;E_nip_trans_12901_m.94284				5	3	1	7	2	0		5	3	1	7	2	0		5	3	1	7	2	0			45.595	0		5-5-5	3-3-3	1-1-1	7-7-7	2-2-2	0-0-0		11.7
1526	E_nip_12743	E_nip_trans_67891_m.430419	TRUE	1	161240000			64.987	581		1	E_nip_12743	E_nip_trans_67891_m.430419				4	0	4	9	6	1		4	0	4	9	6	1		3	0	4	6	5	1			100.45	0		4-4-3	0-0-0	4-4-4	9-9-6	6-6-5	1-1-1		9.3
1388	E_nip_13124	E_nip_trans_40454_m.277594	TRUE	2	159200000			11.499	100		2	E_nip_13124;E_nip_10886	E_nip_trans_40454_m.277594;E_nip_trans_55782_m.362039				1	1	1	3	2	3		1	1	1	3	2	3		1	1	1	3	2	3			20.09	0		1-1-1	1-1-1	1-1-1	3-3-3	2-2-2	3-3-3		9
876	E_nip_05057	E_nip_trans_02653_m.9004	TRUE	1	158770000			18.791	169		1	E_nip_05057	E_nip_trans_02653_m.9004				2	1	1	4	1	2		2	1	1	4	1	2		2	1	1	4	1	2			30.47	0		2-2-2	1-1-1	1-1-1	4-4-4	1-1-1	2-2-2		18.9
1972	E_nip_19490	E_nip_trans_13629_m.101491	TRUE	1	158490000			10.335	93		1	E_nip_19490	E_nip_trans_13629_m.101491				2	1	2	1	2	2		2	1	2	1	2	2		2	1	2	1	2	2			43.393	0		2-2-2	1-1-1	2-2-2	1-1-1	2-2-2	2-2-2		24.7
2535	E_nip_29535	E_nip_trans_19122_m.148474	TRUE	1	158480000			58.143	551		1	E_nip_29535	E_nip_trans_19122_m.148474				3	0	6	7	8	3		3	0	6	7	8	3		3	0	6	7	8	3			85.268	0		3-3-3	0-0-0	6-6-6	7-7-7	8-8-8	3-3-3		7.1
1978	E_nip_19558	E_nip_trans_39853_m.272210	TRUE	1	158460000			8.4945	78		1	E_nip_19558	E_nip_trans_39853_m.272210				3	2	3	3	4	1		1	1	1	1	1	0		1	1	1	1	1	0			7.8205	0.0016949		3-1-1	2-1-1	3-1-1	3-1-1	4-1-1	1-0-0		39.7
511	E_nip_01055	E_nip_trans_00977_m.2066	TRUE	5	158450000			12.643	118		5	E_nip_01055;E_nip_16352;E_nip_15138;E_nip_15140;E_nip_18972	E_nip_trans_00977_m.2066;E_nip_trans_39410_m.267983;E_nip_trans_27353_m.185661;E_nip_trans_27356_m.185685;E_nip_trans_62230_m.388067				0	0	0	4	2	1		0	0	0	4	2	1		0	0	0	4	2	1			26.598	0		0-0-0	0-0-0	0-0-0	4-4-4	2-2-2	1-1-1		0
831	E_nip_04625	E_nip_trans_40733_m.280237	TRUE	2	158370000			172.26	1516		2	E_nip_04625;E_nip_22530	E_nip_trans_40733_m.280237;E_nip_trans_67965_m.431393				2	2	1	13	0	0		2	2	1	13	0	0		2	2	1	13	0	0			90.936	0		2-2-2	2-2-2	1-1-1	13-13-13	0-0-0	0-0-0		1.5
597	E_nip_05055	E_nip_trans_07908_m.41238	TRUE	3	157010000			11.567	97		3	E_nip_05055;E_nip_01829;E_nip_05058	E_nip_trans_07908_m.41238;E_nip_trans_02221_m.5730;E_nip_trans_07909_m.41240				2	0	2	3	1	2		2	0	2	3	1	2		2	0	2	3	1	2			33.098	0		2-2-2	0-0-0	2-2-2	3-3-3	1-1-1	2-2-2		26.8
1331	E_nip_10172	E_nip_trans_12366_m.88519	TRUE	1	156730000			10.948	95		1	E_nip_10172	E_nip_trans_12366_m.88519				1	0	0	2	3	0		1	0	0	2	3	0		1	0	0	2	3	0			17.85	0		1-1-1	0-0-0	0-0-0	2-2-2	3-3-3	0-0-0		9.5
756	E_nip_07052	E_nip_trans_38174_m.259094	TRUE	2	156460000			132.7	1198		2	E_nip_07052;E_nip_03908	E_nip_trans_38174_m.259094;E_nip_trans_27222_m.184461				3	0	8	7	11	1		3	0	8	7	11	1		3	0	8	7	11	1			102.94	0		3-3-3	0-0-0	8-8-8	7-7-7	11-11-11	1-1-1		2.3
2286	E_nip_34863	E_nip_trans_39612_m.269965	TRUE	2	155430000			28.813	257		2	E_nip_34863;E_nip_24380	E_nip_trans_39612_m.269965;E_nip_trans_66745_m.413580				2	2	3	7	2	2		2	2	3	7	2	2		2	2	3	7	2	2			86.151	0		2-2-2	2-2-2	3-3-3	7-7-7	2-2-2	2-2-2		8.6
1906	E_nip_17947	E_nip_trans_05683_m.23722	TRUE	1	154700000			10.426	88		1	E_nip_17947	E_nip_trans_05683_m.23722				2	0	2	3	2	2		2	0	2	3	2	2		2	0	2	3	2	2			18.568	0		2-2-2	0-0-0	2-2-2	3-3-3	2-2-2	2-2-2		25
447	E_nip_00540	E_nip_trans_67724_m.428176	TRUE	1	154580000			15.689	141		1	E_nip_00540	E_nip_trans_67724_m.428176				2	3	1	2	3	2		2	3	1	2	3	2		2	3	1	2	3	2			27.808	0		2-2-2	3-3-3	1-1-1	2-2-2	3-3-3	2-2-2		20.6
1448	E_nip_11830	E_nip_trans_13926_m.104555	TRUE	1	153040000			33.935	295		1	E_nip_11830	E_nip_trans_13926_m.104555				0	0	3	4	4	4		0	0	3	4	4	4		0	0	3	4	4	4			44.555	0		0-0-0	0-0-0	3-3-3	4-4-4	4-4-4	4-4-4		0
2531	E_nip_29475	E_nip_trans_40209_m.275556	TRUE	3	152640000			21.551	192		3	E_nip_29475;E_nip_32150;E_nip_24649	E_nip_trans_40209_m.275556;E_nip_trans_28756_m.197769;E_nip_trans_09021_m.53088				2	1	4	6	2	1		2	1	4	6	2	1		2	1	4	6	2	1			39.056	0		2-2-2	1-1-1	4-4-4	6-6-6	2-2-2	1-1-1		13.5
2536	E_nip_29545	E_nip_trans_41456_m.286450	TRUE	3	150050000			42.12	385		3	E_nip_29545;E_nip_35339;E_nip_12967	E_nip_trans_41456_m.286450;E_nip_trans_10993_m.73505;E_nip_trans_29794_m.207188				2	1	4	7	4	0		2	1	4	7	4	0		2	1	4	7	4	0			58.793	0		2-2-2	1-1-1	4-4-4	7-7-7	4-4-4	0-0-0		7.5
2725	E_nip_33882	E_nip_trans_14677_m.111886	TRUE	3	149830000			35.253	361		3	E_nip_33882;E_nip_05364;E_nip_33880	E_nip_trans_14677_m.111886;E_nip_trans_59024_m.373410;E_nip_trans_14676_m.111868				4	0	5	3	2	0		4	0	5	3	2	0		2	0	2	0	1	0			34.804	0		4-4-2	0-0-0	5-5-2	3-3-0	2-2-1	0-0-0		16.1
1617	E_nip_14581	E_nip_trans_65418_m.397136	TRUE	3	149660000			24.131	215		3	E_nip_14581;E_nip_29416;E_nip_13736	E_nip_trans_65418_m.397136;E_nip_trans_00882_m.1838;E_nip_trans_58631_m.370457				7	7	6	8	7	7		1	1	1	1	1	1		1	1	1	1	1	1			32.907	0		7-1-1	7-1-1	6-1-1	8-1-1	7-1-1	7-1-1		35.8
1357	E_nip_10481	E_nip_trans_40060_m.274026	TRUE	1	149630000			194.99	1706		1	E_nip_10481	E_nip_trans_40060_m.274026				4	1	4	13	1	1		4	1	4	13	1	1		4	1	4	13	1	1			134.33	0		4-4-4	1-1-1	4-4-4	13-13-13	1-1-1	1-1-1		3
438	E_nip_00369	E_nip_trans_24343_m.174981	TRUE	2	148600000			76.347	670		2	E_nip_00369;E_nip_21017	E_nip_trans_24343_m.174981;E_nip_trans_46679_m.324626				1	0	2	1	0	0		1	0	2	1	0	0		1	0	2	1	0	0			11.78	0		1-1-1	0-0-0	2-2-2	1-1-1	0-0-0	0-0-0		1.9
1191	E_nip_30521	E_nip_trans_17878_m.139732	TRUE	2	148270000			25.441	227		2	E_nip_30521;E_nip_08368	E_nip_trans_17878_m.139732;E_nip_trans_33216_m.235724				1	2	2	4	3	3		1	2	2	4	3	3		1	2	2	4	3	3			26.135	0		1-1-1	2-2-2	2-2-2	4-4-4	3-3-3	3-3-3		6.2
545	E_nip_01361	E_nip_trans_41557_m.287213	TRUE	1	147160000			24.094	211		1	E_nip_01361	E_nip_trans_41557_m.287213				0	3	6	13	0	2		0	1	2	3	0	1		0	0	0	0	0	0			18.859	0		0-0-0	3-1-0	6-2-0	13-3-0	0-0-0	2-1-0		0
426	E_nip_00243	E_nip_trans_07192_m.33861	TRUE	3	147000000			83.888	749		3	E_nip_00243;E_nip_00245;E_nip_05327	E_nip_trans_07192_m.33861;E_nip_trans_07193_m.33876;E_nip_trans_02678_m.9202				1	0	4	10	6	1		1	0	4	10	6	1		1	0	4	10	6	1			90.581	0		1-1-1	0-0-0	4-4-4	10-10-10	6-6-6	1-1-1		1.7
1766	E_nip_16099	E_nip_trans_02772_m.9922	TRUE	2	146830000			43.657	396		2	E_nip_16099;E_nip_27138	E_nip_trans_02772_m.9922;E_nip_trans_50244_m.339921				12	6	4	15	11	8		3	1	1	3	3	3		3	1	1	3	3	3			27.158	0		12-3-3	6-1-1	4-1-1	15-3-3	11-3-3	8-3-3		50.3
2582	E_nip_30514	E_nip_trans_10132_m.64448	TRUE	1	146770000			37.336	340		1	E_nip_30514	E_nip_trans_10132_m.64448				1	2	3	7	4	6		1	2	2	6	3	5		1	2	2	6	3	5			48.123	0		1-1-1	2-2-2	3-2-2	7-6-6	4-3-3	6-5-5		3.8
1819	E_nip_16823	E_nip_trans_68377_m.436505	TRUE	3	146730000			115.92	1023		3	E_nip_16823;E_nip_24033;E_nip_24034	E_nip_trans_68377_m.436505;E_nip_trans_10463_m.67702;E_nip_trans_10464_m.67733				4	0	1	18	1	0		4	0	1	18	1	0		4	0	1	18	1	0			119.11	0		4-4-4	0-0-0	1-1-1	18-18-18	1-1-1	0-0-0		4.3
1181	E_nip_08234	E_nip_trans_69866_m.456959	TRUE	1	146600000			80.03	712		1	E_nip_08234	E_nip_trans_69866_m.456959				0	0	0	10	0	0		0	0	0	10	0	0		0	0	0	10	0	0			64.74	0		0-0-0	0-0-0	0-0-0	10-10-10	0-0-0	0-0-0		0
1782	E_nip_16306	E_nip_trans_02790_m.10062	TRUE	2	146270000			40.791	357		2	E_nip_16306;E_nip_07118	E_nip_trans_02790_m.10062;E_nip_trans_08012_m.41803				6	3	1	5	5	5		6	3	1	5	5	5		6	3	1	5	5	5			63.994	0		6-6-6	3-3-3	1-1-1	5-5-5	5-5-5	5-5-5		17.9
1182	E_nip_08238	E_nip_trans_69869_m.457082	TRUE	1	145830000			69.153	633		1	E_nip_08238	E_nip_trans_69869_m.457082				4	2	2	10	4	0		4	2	2	10	4	0		4	2	2	10	4	0			65.623	0		4-4-4	2-2-2	2-2-2	10-10-10	4-4-4	0-0-0		8.1
1053	E_nip_06680	E_nip_trans_66979_m.417147	TRUE	1	145790000			143.35	1254		1	E_nip_06680	E_nip_trans_66979_m.417147				2	0	0	7	14	7		2	0	0	7	14	7		0	0	0	0	0	0			119.84	0		2-2-0	0-0-0	0-0-0	7-7-0	14-14-0	7-7-0		2
2314	E_nip_24855	E_nip_trans_15790_m.122296	TRUE	1	145190000			124.63	1093		1	E_nip_24855	E_nip_trans_15790_m.122296				4	0	5	13	3	0		4	0	5	13	3	0		4	0	5	13	3	0			117.21	0		4-4-4	0-0-0	5-5-5	13-13-13	3-3-3	0-0-0		4.3
692	E_nip_03054	E_nip_trans_07566_m.37426	TRUE	1	143680000			7.6673	70		1	E_nip_03054	E_nip_trans_07566_m.37426				1	1	1	1	1	1		1	1	1	1	1	1		1	1	1	1	1	1			6.5437	0.0054859		1-1-1	1-1-1	1-1-1	1-1-1	1-1-1	1-1-1		15.7
1077	E_nip_06925	E_nip_trans_60497_m.378679	TRUE	2	142970000			16.282	147		2	E_nip_06925;E_nip_00247	E_nip_trans_60497_m.378679;E_nip_trans_07194_m.33891				4	3	3	4	4	0		4	3	3	4	4	0		4	3	3	4	4	0			46.825	0		4-4-4	3-3-3	3-3-3	4-4-4	4-4-4	0-0-0		20.4
1895	E_nip_17776	E_nip_trans_14869_m.113647	TRUE	1	142840000			58.507	532		1	E_nip_17776	E_nip_trans_14869_m.113647				0	1	2	8	1	1		0	1	2	8	1	1		0	1	2	8	1	1			65.295	0		0-0-0	1-1-1	2-2-2	8-8-8	1-1-1	1-1-1		0
902	E_nip_05263	E_nip_trans_01427_m.3799	TRUE	5	142500000			47.835	416		5	E_nip_05263;E_nip_23577;E_nip_17577;E_nip_20015;E_nip_14192	E_nip_trans_01427_m.3799;E_nip_trans_58722_m.371430;E_nip_trans_60598_m.379649;E_nip_trans_29459_m.204126;E_nip_trans_10376_m.66760				1	0	2	6	2	0		1	0	2	6	2	0		1	0	2	6	2	0			38.288	0		1-1-1	0-0-0	2-2-2	6-6-6	2-2-2	0-0-0		3.1
1175	E_nip_08093	E_nip_trans_71300_m.473449	TRUE	1	142450000			51.415	469		1	E_nip_08093	E_nip_trans_71300_m.473449				2	0	5	7	8	3		2	0	5	7	8	3		2	0	5	7	8	3			70.221	0		2-2-2	0-0-0	5-5-5	7-7-7	8-8-8	3-3-3		4.7
1606	E_nip_13665	E_nip_trans_01137_m.2686	TRUE	3	141610000			30.528	268		3	E_nip_13665;E_nip_17179;E_nip_05741	E_nip_trans_01137_m.2686;E_nip_trans_60567_m.379382;E_nip_trans_67003_m.417376				2	4	4	3	2	2		2	4	4	3	2	2		2	4	4	3	2	2			78.089	0		2-2-2	4-4-4	4-4-4	3-3-3	2-2-2	2-2-2		9
1380	E_nip_32582	E_nip_trans_58820_m.372197	TRUE	4	141380000			26.237	236		4	E_nip_32582;E_nip_10781;E_nip_35438;E_nip_16579	E_nip_trans_58820_m.372197;E_nip_trans_55776_m.361994;E_nip_trans_41126_m.283356;E_nip_trans_68356_m.436214				4	1	3	7	0	0		4	1	3	7	0	0		4	1	3	7	0	0			66.639	0		4-4-4	1-1-1	3-3-3	7-7-7	0-0-0	0-0-0		30.5
1108	E_nip_07104	E_nip_trans_27642_m.187620	TRUE	1	140640000			29.321	257		1	E_nip_07104	E_nip_trans_27642_m.187620				3	1	3	6	5	1		3	1	3	6	5	1		3	1	3	6	5	1			57.354	0		3-3-3	1-1-1	3-3-3	6-6-6	5-5-5	1-1-1		17.9
2583	E_nip_30539	E_nip_trans_61138_m.383289	TRUE	3	140520000			13.864	119		3	E_nip_30539;E_nip_28210;E_nip_29834	E_nip_trans_61138_m.383289;E_nip_trans_08287_m.44808;E_nip_trans_28349_m.193730				1	1	2	4	1	2		1	1	2	4	1	2		1	1	2	4	1	2			38.839	0		1-1-1	1-1-1	2-2-2	4-4-4	1-1-1	2-2-2		9.2
2226	E_nip_23454	E_nip_trans_68008_m.431920	TRUE	1	139290000			61.46	560		1	E_nip_23454	E_nip_trans_68008_m.431920				3	2	6	10	1	2		3	2	6	10	1	2		3	2	6	10	1	2			93.021	0		3-3-3	2-2-2	6-6-6	10-10-10	1-1-1	2-2-2		5.7
947	E_nip_05734	E_nip_trans_42023_m.291774	TRUE	2	138800000			48.044	433		2	E_nip_05734;E_nip_15153	E_nip_trans_42023_m.291774;E_nip_trans_14470_m.109791				0	2	1	6	2	4		0	2	1	6	2	4		0	0	0	0	0	0			54.298	0		0-0-0	2-2-0	1-1-0	6-6-0	2-2-0	4-4-0		0
694	E_nip_03075	E_nip_trans_10263_m.65547	TRUE	1	138590000			52.963	463		1	E_nip_03075	E_nip_trans_10263_m.65547				1	0	2	3	7	4		1	0	2	3	7	4		1	0	2	3	7	4			61.001	0		1-1-1	0-0-0	2-2-2	3-3-3	7-7-7	4-4-4		3.2
1034	E_nip_06532	E_nip_trans_27605_m.187285	TRUE	3	138500000			20.07	173		3	E_nip_06532;E_nip_17516;E_nip_32622	E_nip_trans_27605_m.187285;E_nip_trans_06898_m.31161;E_nip_trans_01339_m.3475				0	0	1	2	9	6		0	0	1	2	9	6		0	0	1	2	9	6			92.822	0		0-0-0	0-0-0	1-1-1	2-2-2	9-9-9	6-6-6		0
760	E_nip_03953	E_nip_trans_65344_m.396284	TRUE	2	138060000			8.7227	74		2	E_nip_03953;E_nip_10414	E_nip_trans_65344_m.396284;E_nip_trans_05990_m.24405				1	0	1	1	1	1		1	0	1	1	1	1		1	0	1	1	1	1			7.1574	0.0020704		1-1-1	0-0-0	1-1-1	1-1-1	1-1-1	1-1-1		20.3
796	E_nip_30379	E_nip_trans_08665_m.49277	TRUE	3	137930000			17.836	152		3	E_nip_30379;E_nip_04340;E_nip_09108	E_nip_trans_08665_m.49277;E_nip_trans_05185_m.22100;E_nip_trans_51650_m.347775				5	2	2	3	0	0		5	2	2	3	0	0		5	2	2	3	0	0			29.513	0		5-5-5	2-2-2	2-2-2	3-3-3	0-0-0	0-0-0		27
2150	E_nip_22438	E_nip_trans_50923_m.344345	TRUE	1	136900000			18.361	167		1	E_nip_22438	E_nip_trans_50923_m.344345				1	3	0	5	0	2		0	2	0	4	0	2		0	2	0	2	0	1			33.679	0		1-0-0	3-2-2	0-0-0	5-4-2	0-0-0	2-2-1		6
886	E_nip_05170	E_nip_trans_72148_m.480806	TRUE	2	136880000			7.8593	70		2	E_nip_05170;E_nip_30821	E_nip_trans_72148_m.480806;E_nip_trans_33809_m.239450				0	0	1	2	1	1		0	0	1	2	1	1		0	0	1	2	1	1			11.86	0		0-0-0	0-0-0	1-1-1	2-2-2	1-1-1	1-1-1		0
2121	E_nip_21960	E_nip_trans_10091_m.63939	TRUE	3	136670000			17.151	152		3	E_nip_21960;E_nip_01354;E_nip_21958	E_nip_trans_10091_m.63939;E_nip_trans_00995_m.2089;E_nip_trans_10090_m.63937				3	2	4	4	2	1		3	2	4	4	2	1		3	2	4	4	2	1			33.753	0		3-3-3	2-2-2	4-4-4	4-4-4	2-2-2	1-1-1		23
1450	E_nip_11848	E_nip_trans_41600_m.287513	TRUE	1	136500000			107.42	973		1	E_nip_11848	E_nip_trans_41600_m.287513				0	0	1	2	1	0		0	0	1	2	1	0		0	0	1	2	1	0			18.478	0		0-0-0	0-0-0	1-1-1	2-2-2	1-1-1	0-0-0		0
1954	E_nip_18888	E_nip_trans_52936_m.352649	TRUE	1	136240000			15.819	140		1	E_nip_18888	E_nip_trans_52936_m.352649				4	5	5	6	6	4		0	1	1	1	1	1		0	1	1	1	1	1			6.833	0.0036452		4-0-0	5-1-1	5-1-1	6-1-1	6-1-1	4-1-1		35
2196	E_nip_23107	E_nip_trans_02439_m.7047	TRUE	4	134390000			54.724	494		4	E_nip_23107;E_nip_15688;E_nip_09740;E_nip_09742	E_nip_trans_02439_m.7047;E_nip_trans_69522_m.452378;E_nip_trans_12338_m.88232;E_nip_trans_12339_m.88242				1	0	6	10	1	0		1	0	6	10	1	0		1	0	6	10	1	0			76.832	0		1-1-1	0-0-0	6-6-6	10-10-10	1-1-1	0-0-0		1.6
1708	E_nip_15859	E_nip_trans_02756_m.9810	TRUE	3	134120000			48.193	431		3	E_nip_15859;E_nip_15202;E_nip_09348	E_nip_trans_02756_m.9810;E_nip_trans_40814_m.280799;E_nip_trans_60865_m.381694				4	3	3	10	1	1		4	3	3	10	1	1		4	3	3	10	1	1			132.87	0		4-4-4	3-3-3	3-3-3	10-10-10	1-1-1	1-1-1		11.6
2058	E_nip_26852	E_nip_trans_42274_m.293800	TRUE	2	134050000			36.417	316		2	E_nip_26852;E_nip_20676	E_nip_trans_42274_m.293800;E_nip_trans_12475_m.89656				2	2	4	6	0	3		2	2	4	6	0	3		2	2	4	6	0	3			53.286	0		2-2-2	2-2-2	4-4-4	6-6-6	0-0-0	3-3-3		8.9
2015	E_nip_20080	E_nip_trans_18921_m.147109	TRUE	1	133440000			21.961	191		1	E_nip_20080	E_nip_trans_18921_m.147109				1	0	2	4	5	3		1	0	2	4	5	3		1	0	2	4	5	3			52.387	0		1-1-1	0-0-0	2-2-2	4-4-4	5-5-5	3-3-3		3.7
1402	E_nip_11099	E_nip_trans_08492_m.46902	TRUE	1	132980000			16.074	138		1	E_nip_11099	E_nip_trans_08492_m.46902				2	1	3	3	2	4		2	1	3	3	2	4		2	1	3	3	2	4			63.645	0		2-2-2	1-1-1	3-3-3	3-3-3	2-2-2	4-4-4		18.8
2740	E_nip_34467	E_nip_trans_02953_m.11246	TRUE	2	132610000			33.757	294		2	E_nip_34467;E_nip_06326	E_nip_trans_02953_m.11246;E_nip_trans_38123_m.258717				2	2	2	2	2	1		2	2	2	2	2	1		2	2	2	2	2	1			25.108	0		2-2-2	2-2-2	2-2-2	2-2-2	2-2-2	1-1-1		7.1
549	E_nip_01384	E_nip_trans_29663_m.206077	TRUE	3	132140000			29.941	260		3	E_nip_01384;E_nip_01385;E_nip_17289	E_nip_trans_29663_m.206077;E_nip_trans_29664_m.206089;E_nip_trans_50139_m.338954				2	2	3	6	2	2		2	2	3	6	2	2		2	2	3	6	2	2			40.8	0		2-2-2	2-2-2	3-3-3	6-6-6	2-2-2	2-2-2		10.4
2349	E_nip_25795	E_nip_trans_02862_m.10574	TRUE	1	132110000			24.619	216		1	E_nip_25795	E_nip_trans_02862_m.10574				2	2	2	4	5	3		2	2	2	2	2	2		2	2	2	2	2	2			141.41	0		2-2-2	2-2-2	2-2-2	4-2-2	5-2-2	3-2-2		10.6
1965	E_nip_26597	E_nip_trans_10889_m.72457	TRUE	2	132030000			25.517	215		2	E_nip_26597;E_nip_19291	E_nip_trans_10889_m.72457;E_nip_trans_04416_m.19180				2	0	3	3	5	4		2	0	3	3	5	4		2	0	3	3	5	4			36.999	0		2-2-2	0-0-0	3-3-3	3-3-3	5-5-5	4-4-4		8.4
1433	E_nip_11620	E_nip_trans_13908_m.104426	TRUE	2	131940000			52.704	488		2	E_nip_11620;E_nip_24022	E_nip_trans_13908_m.104426;E_nip_trans_43076_m.300275				0	0	3	6	4	4		0	0	3	6	4	4		0	0	2	4	3	3			68.075	0		0-0-0	0-0-0	3-3-2	6-6-4	4-4-3	4-4-3		0
1193	E_nip_08389	E_nip_trans_68632_m.440011	TRUE	3	131710000			52.18	498		3	E_nip_08389;E_nip_26341;E_nip_29710	E_nip_trans_68632_m.440011;E_nip_trans_04116_m.17828;E_nip_trans_50662_m.342872				1	3	1	6	2	3		1	3	1	6	2	3		1	3	1	6	2	3			66.632	0		1-1-1	3-3-3	1-1-1	6-6-6	2-2-2	3-3-3		3.2
2481	E_nip_28255	E_nip_trans_07046_m.32541	TRUE	1	131550000			33.511	292		1	E_nip_28255	E_nip_trans_07046_m.32541				13	14	14	16	13	10		1	1	1	0	1	0		1	1	1	0	1	0			8.0526	0.0016992		13-1-1	14-1-1	14-1-1	16-0-0	13-1-1	10-0-0		52.7
838	E_nip_26121	E_nip_trans_10845_m.71860	TRUE	4	131260000			6.2671	60		4	E_nip_26121;E_nip_26127;E_nip_04666;E_nip_19983	E_nip_trans_10845_m.71860;E_nip_trans_10848_m.71879;E_nip_trans_64158_m.393861;E_nip_trans_41340_m.285340				1	1	1	1	1	1		1	1	1	1	1	1		1	1	1	1	1	1			7.8154	0.0016942		1-1-1	1-1-1	1-1-1	1-1-1	1-1-1	1-1-1		18.3
2325	E_nip_25137	E_nip_trans_40911_m.281591	TRUE	2	131220000			22.932	197		2	E_nip_25137;E_nip_30611	E_nip_trans_40911_m.281591;E_nip_trans_10149_m.64619				2	0	1	6	1	3		2	0	1	6	1	3		2	0	1	6	1	3			57.621	0		2-2-2	0-0-0	1-1-1	6-6-6	1-1-1	3-3-3		14.2
2358	E_nip_26002	E_nip_trans_63171_m.391281	TRUE	1	131140000			8.0153	75		1	E_nip_26002	E_nip_trans_63171_m.391281				0	0	1	1	1	1		0	0	1	1	1	1		0	0	1	1	1	1			15.436	0		0-0-0	0-0-0	1-1-1	1-1-1	1-1-1	1-1-1		0
2209	E_nip_23304	E_nip_trans_07700_m.38828	TRUE	2	131130000			59.864	546		2	E_nip_23304;E_nip_14388	E_nip_trans_07700_m.38828;E_nip_trans_07699_m.38810				1	0	4	7	3	2		1	0	4	7	3	2		1	0	4	7	3	2			70.797	0		1-1-1	0-0-0	4-4-4	7-7-7	3-3-3	2-2-2		2.6
1240	E_nip_08959	E_nip_trans_04333_m.18834	TRUE	2	130280000			24.6	213		2	E_nip_08959;E_nip_30197	E_nip_trans_04333_m.18834;E_nip_trans_09895_m.62065				3	1	3	6	1	0		3	1	3	6	1	0		3	1	3	6	1	0			41.189	0		3-3-3	1-1-1	3-3-3	6-6-6	1-1-1	0-0-0		12.7
2587	E_nip_30573	E_nip_trans_11386_m.77686	TRUE	1	130210000			65.785	594		1	E_nip_30573	E_nip_trans_11386_m.77686				3	0	3	10	4	5		3	0	3	10	4	5		3	0	3	10	4	5			100.71	0		3-3-3	0-0-0	3-3-3	10-10-10	4-4-4	5-5-5		7.9
618	E_nip_02019	E_nip_trans_08731_m.49917	TRUE	4	130060000			43.45	385		4	E_nip_02019;E_nip_02020;E_nip_10043;E_nip_10045	E_nip_trans_08731_m.49917;E_nip_trans_08732_m.49930;E_nip_trans_40031_m.273812;E_nip_trans_40032_m.273824				0	0	3	9	1	0		0	0	3	9	1	0		0	0	3	9	1	0			67.065	0		0-0-0	0-0-0	3-3-3	9-9-9	1-1-1	0-0-0		0
1845	E_nip_17058	E_nip_trans_05613_m.23515	TRUE	2	130030000			15.527	134		2	E_nip_17058;E_nip_05473	E_nip_trans_05613_m.23515;E_nip_trans_42003_m.291604				1	0	3	5	5	3		1	0	3	5	5	3		1	0	3	5	5	3			51.48	0		1-1-1	0-0-0	3-3-3	5-5-5	5-5-5	3-3-3		5.2
1345	E_nip_10299	E_nip_trans_09679_m.59632	TRUE	3	128880000			69.185	633		3	E_nip_10299;E_nip_36262;E_nip_03147	E_nip_trans_09679_m.59632;E_nip_trans_03084_m.12106;E_nip_trans_52073_m.349476				2	4	1	7	3	6		2	4	1	7	3	6		2	4	1	7	3	6			76.459	0		2-2-2	4-4-4	1-1-1	7-7-7	3-3-3	6-6-6		4.3
1121	E_nip_07239	E_nip_trans_08023_m.41885	TRUE	4	128780000			326.59	2945		4	E_nip_07239;E_nip_07245;E_nip_07241;E_nip_25733	E_nip_trans_08023_m.41885;E_nip_trans_08025_m.41957;E_nip_trans_08024_m.41926;E_nip_trans_44664_m.312238				4	1	5	13	12	2		4	1	5	13	12	2		4	1	4	12	11	2			149.45	0		4-4-4	1-1-1	5-5-4	13-13-12	12-12-11	2-2-2		1.5
2323	E_nip_25045	E_nip_trans_09068_m.53703	TRUE	1	128700000			16.499	155		1	E_nip_25045	E_nip_trans_09068_m.53703				2	3	1	3	5	3		2	3	1	3	5	3		2	3	1	3	5	3			48.473	0		2-2-2	3-3-3	1-1-1	3-3-3	5-5-5	3-3-3		18.1
1716	E_nip_15313	E_nip_trans_05293_m.22493	TRUE	1	128690000			19.066	167		1	E_nip_15313	E_nip_trans_05293_m.22493				3	1	3	3	2	1		3	1	3	3	2	1		3	1	3	3	2	1			19.763	0		3-3-3	1-1-1	3-3-3	3-3-3	2-2-2	1-1-1		18.6
2134	E_nip_22197	E_nip_trans_14121_m.106436	TRUE	1	128550000			92.047	818		1	E_nip_22197	E_nip_trans_14121_m.106436				6	1	5	12	1	0		6	1	5	12	1	0		6	1	5	12	1	0			96.357	0		6-6-6	1-1-1	5-5-5	12-12-12	1-1-1	0-0-0		8.2
2054	E_nip_20631	E_nip_trans_38696_m.262421	TRUE	2	128190000			52.141	458		2	E_nip_20631;E_nip_29025	E_nip_trans_38696_m.262421;E_nip_trans_67633_m.426866				5	0	0	9	2	3		5	0	0	9	2	3		5	0	0	9	2	3			95.111	0		5-5-5	0-0-0	0-0-0	9-9-9	2-2-2	3-3-3		15.5
1533	E_nip_12860	E_nip_trans_12759_m.92612	TRUE	1	127780000			77.909	707		1	E_nip_12860	E_nip_trans_12759_m.92612				6	1	4	8	1	2		5	0	3	7	0	1		5	0	3	7	0	1			69.205	0		6-5-5	1-0-0	4-3-3	8-7-7	1-0-0	2-1-1		10.6
2816	E_nip_36566	E_nip_trans_28097_m.191569	TRUE	2	127470000			63.787	582		2	E_nip_36566;E_nip_24018	E_nip_trans_28097_m.191569;E_nip_trans_07768_m.39597				3	2	4	4	1	1		3	2	4	4	1	1		2	2	3	3	0	0			41.95	0		3-3-2	2-2-2	4-4-3	4-4-3	1-1-0	1-1-0		6.9
2178	E_nip_22894	E_nip_trans_02412_m.6781	TRUE	3	126950000			40.119	350		3	E_nip_22894;E_nip_17120;E_nip_17121	E_nip_trans_02412_m.6781;E_nip_trans_06860_m.30851;E_nip_trans_06861_m.30863				2	2	3	8	3	0		2	2	3	8	3	0		2	2	3	8	3	0			59.842	0		2-2-2	2-2-2	3-3-3	8-8-8	3-3-3	0-0-0		7.4
946	E_nip_05728	E_nip_trans_01462_m.3911	TRUE	5	126930000			21.665	185		5	E_nip_05728;E_nip_24233;E_nip_11946;E_nip_11948;E_nip_11943	E_nip_trans_01462_m.3911;E_nip_trans_43090_m.300347;E_nip_trans_13937_m.104717;E_nip_trans_13938_m.104726;E_nip_trans_13936_m.104709				5	1	1	7	0	0		5	1	1	7	0	0		5	1	1	7	0	0			59.926	0		5-5-5	1-1-1	1-1-1	7-7-7	0-0-0	0-0-0		29.7
1655	E_nip_15998	E_nip_trans_68306_m.435690	TRUE	2	126540000			159.21	1402		2	E_nip_15998;E_nip_14282	E_nip_trans_68306_m.435690;E_nip_trans_10381_m.66838				1	0	6	14	4	0		1	0	6	14	4	0		1	0	6	14	4	0			97.569	0		1-1-1	0-0-0	6-6-6	14-14-14	4-4-4	0-0-0		0.7
914	E_nip_05406	E_nip_trans_11878_m.83572	TRUE	1	126360000			96.182	871		1	E_nip_05406	E_nip_trans_11878_m.83572				0	0	5	8	5	6		0	0	5	8	5	6		0	0	5	8	5	6			66.792	0		0-0-0	0-0-0	5-5-5	8-8-8	5-5-5	6-6-6		0
824	E_nip_13387	E_nip_trans_01113_m.2591	TRUE	2	126350000			20.752	181		2	E_nip_13387;E_nip_04531	E_nip_trans_01113_m.2591;E_nip_trans_11803_m.82745				3	1	3	5	4	0		3	1	3	5	4	0		3	1	3	5	4	0			33.976	0		3-3-3	1-1-1	3-3-3	5-5-5	4-4-4	0-0-0		19.9
2265	E_nip_34245	E_nip_trans_44738_m.312877	TRUE	3	125950000			35.459	311		3	E_nip_34245;E_nip_23982;E_nip_03742	E_nip_trans_44738_m.312877;E_nip_trans_16951_m.132771;E_nip_trans_32714_m.232114				1	0	1	0	6	2		1	0	1	0	6	2		1	0	1	0	6	2			128.54	0		1-1-1	0-0-0	1-1-1	0-0-0	6-6-6	2-2-2		3.9
1327	E_nip_10097	E_nip_trans_50478_m.341714	TRUE	2	125740000			32.532	292		2	E_nip_10097;E_nip_36195	E_nip_trans_50478_m.341714;E_nip_trans_41198_m.284115				2	1	5	5	3	2		2	1	5	5	3	2		2	1	5	5	3	2			56.525	0		2-2-2	1-1-1	5-5-5	5-5-5	3-3-3	2-2-2		9.2
674	E_nip_02804	E_nip_trans_07544_m.37219	TRUE	2	125650000			49.295	431		2	E_nip_02804;E_nip_05180	E_nip_trans_07544_m.37219;E_nip_trans_02660_m.9056				1	0	3	5	5	3		1	0	3	5	5	3		1	0	3	5	5	3			45.552	0		1-1-1	0-0-0	3-3-3	5-5-5	5-5-5	3-3-3		3.5
1571	E_nip_31065	E_nip_trans_10194_m.65020	TRUE	3	125630000			16.995	152		3	E_nip_31065;E_nip_16834;E_nip_13259	E_nip_trans_10194_m.65020;E_nip_trans_51343_m.346384;E_nip_trans_03593_m.15175				2	0	3	3	5	2		2	0	3	3	5	2		2	0	3	3	5	2			49.316	0		2-2-2	0-0-0	3-3-3	3-3-3	5-5-5	2-2-2		20.4
1772	E_nip_16146	E_nip_trans_40891_m.281367	TRUE	1	125160000			53.968	493		1	E_nip_16146	E_nip_trans_40891_m.281367				4	1	2	6	5	1		4	1	2	6	5	1		4	1	2	6	5	1			82.132	0		4-4-4	1-1-1	2-2-2	6-6-6	5-5-5	1-1-1		12.8
2647	E_nip_32100	E_nip_trans_22256_m.166164	TRUE	1	124890000			63.107	599		1	E_nip_32100	E_nip_trans_22256_m.166164				3	2	1	10	2	0		3	2	1	10	2	0		3	2	1	10	2	0			83.821	0		3-3-3	2-2-2	1-1-1	10-10-10	2-2-2	0-0-0		6.5
1348	E_nip_10366	E_nip_trans_28161_m.192021	TRUE	1	124830000			69.261	621		1	E_nip_10366	E_nip_trans_28161_m.192021				3	2	3	8	2	0		3	2	3	8	2	0		3	2	3	8	2	0			94.377	0		3-3-3	2-2-2	3-3-3	8-8-8	2-2-2	0-0-0		5.3
1095	E_nip_07040	E_nip_trans_65752_m.400479	TRUE	1	124330000			8.3697	76		1	E_nip_07040	E_nip_trans_65752_m.400479				0	0	0	1	1	1		0	0	0	1	1	1		0	0	0	1	1	1			11.958	0		0-0-0	0-0-0	0-0-0	1-1-1	1-1-1	1-1-1		0
1949	E_nip_18732	E_nip_trans_43724_m.305538	TRUE	7	124100000			55.977	479		7	E_nip_18732;E_nip_18729;E_nip_04008;E_nip_00136;E_nip_18728;E_nip_00133;E_nip_05134	E_nip_trans_43724_m.305538;E_nip_trans_43723_m.305524;E_nip_trans_70851_m.468848;E_nip_trans_15135_m.116208;E_nip_trans_43722_m.305509;E_nip_trans_15134_m.116194;E_nip_trans_28881_m.198953				1	2	4	5	4	4		1	2	4	5	4	4		1	2	4	5	4	3			56.204	0		1-1-1	2-2-2	4-4-4	5-5-5	4-4-4	4-4-3		2.7
2800	E_nip_36011	E_nip_trans_12255_m.87331	TRUE	1	123860000			84.024	773		1	E_nip_36011	E_nip_trans_12255_m.87331				4	0	4	11	1	0		4	0	4	11	1	0		4	0	4	11	1	0			80.584	0		4-4-4	0-0-0	4-4-4	11-11-11	1-1-1	0-0-0		8.3
2681	E_nip_32799	E_nip_trans_01350_m.3517	TRUE	1	123770000			21.902	197		1	E_nip_32799	E_nip_trans_01350_m.3517				11	12	12	13	11	12		1	1	0	2	0	1		1	1	0	2	0	1			16.911	0		11-1-1	12-1-1	12-0-0	13-2-2	11-0-0	12-1-1		58.4
735	E_nip_16800	E_nip_trans_00340_m.587	TRUE	3	122860000			7.5876	68		3	E_nip_16800;E_nip_07054;E_nip_03659	E_nip_trans_00340_m.587;E_nip_trans_38175_m.259127;E_nip_trans_56127_m.363879				2	1	2	2	1	2		1	0	1	1	0	1		1	0	1	1	0	1			6.7978	0.0040371		2-1-1	1-0-0	2-1-1	2-1-1	1-0-0	2-1-1		27.9
2001	E_nip_19841	E_nip_trans_13656_m.101767	TRUE	1	122710000			291.49	2605		1	E_nip_19841	E_nip_trans_13656_m.101767				0	1	0	0	0	1		0	1	0	0	0	1		0	1	0	0	0	1			10.772	0.0017361		0-0-0	1-1-1	0-0-0	0-0-0	0-0-0	1-1-1		0
1361	E_nip_10543	E_nip_trans_11147_m.75080	TRUE	6	122630000			91.5	791		6	E_nip_10543;E_nip_10540;E_nip_01199;E_nip_26585;E_nip_10538;E_nip_26587	E_nip_trans_11147_m.75080;E_nip_trans_11146_m.75067;E_nip_trans_41542_m.287065;E_nip_trans_29110_m.200981;E_nip_trans_11145_m.75053;E_nip_trans_29111_m.200991				0	0	1	1	0	0		0	0	1	1	0	0		0	0	0	1	0	0			11.339	0.00044563		0-0-0	0-0-0	1-1-0	1-1-1	0-0-0	0-0-0		0
2791	E_nip_35823	E_nip_trans_67382_m.423316	TRUE	3	122570000			40.292	352		3	E_nip_35823;E_nip_10079;E_nip_05722	E_nip_trans_67382_m.423316;E_nip_trans_28142_m.191852;E_nip_trans_59057_m.373577				2	0	0	8	2	2		2	0	0	8	2	2		0	0	0	1	0	0			65.396	0		2-2-0	0-0-0	0-0-0	8-8-1	2-2-0	2-2-0		8
449	E_nip_00553	E_nip_trans_67729_m.428270	TRUE	3	121990000			124.58	1110		3	E_nip_00553;E_nip_00670;E_nip_00551	E_nip_trans_67729_m.428270;E_nip_trans_67730_m.428299;E_nip_trans_67728_m.428238				4	2	1	6	7	4		4	2	1	6	7	4		4	2	1	6	7	4			91.369	0		4-4-4	2-2-2	1-1-1	6-6-6	7-7-7	4-4-4		3.9
2361	E_nip_26108	E_nip_trans_68434_m.437257	TRUE	1	121550000			41.525	375		1	E_nip_26108	E_nip_trans_68434_m.437257				1	3	1	4	2	5		1	3	1	4	2	5		1	3	1	4	2	5			55.535	0		1-1-1	3-3-3	1-1-1	4-4-4	2-2-2	5-5-5		3.7
2641	E_nip_31974	E_nip_trans_41870_m.290243	TRUE	4	121440000			21.109	184		4	E_nip_31974;E_nip_31866;E_nip_32253;E_nip_24909	E_nip_trans_41870_m.290243;E_nip_trans_41869_m.290233;E_nip_trans_11739_m.82019;E_nip_trans_30136_m.210679				4	2	4	7	2	2		4	2	4	7	2	2		4	2	4	7	2	2			48.568	0		4-4-4	2-2-2	4-4-4	7-7-7	2-2-2	2-2-2		21.7
2104	E_nip_31042	E_nip_trans_07495_m.36922	TRUE	2	120920000			67.954	584		2	E_nip_31042;E_nip_21552	E_nip_trans_07495_m.36922;E_nip_trans_66309_m.407512				2	1	2	9	5	4		2	1	2	9	5	4		2	1	2	9	5	4			62.197	0		2-2-2	1-1-1	2-2-2	9-9-9	5-5-5	4-4-4		3.9
1669	E_nip_14479	E_nip_trans_65403_m.396953	TRUE	4	120630000			19.98	182		4	E_nip_14479;E_nip_14478;E_nip_17465;E_nip_32293	E_nip_trans_65403_m.396953;E_nip_trans_65402_m.396950;E_nip_trans_00398_m.706;E_nip_trans_37964_m.257956				4	5	6	7	9	5		0	1	2	2	4	1		0	1	1	1	1	1			31.699	0		4-0-0	5-1-1	6-2-1	7-2-1	9-4-1	5-1-1		20.9
559	E_nip_01455	E_nip_trans_50757_m.343422	TRUE	1	120600000			22.811	203		1	E_nip_01455	E_nip_trans_50757_m.343422				4	4	3	4	3	3		2	1	1	1	1	1		2	1	1	1	1	1			26.392	0		4-2-2	4-1-1	3-1-1	4-1-1	3-1-1	3-1-1		25.6
2206	E_nip_23206	E_nip_trans_43003_m.299774	TRUE	1	120240000			52.218	468		1	E_nip_23206	E_nip_trans_43003_m.299774				0	2	1	4	4	5		0	2	1	4	4	5		0	2	1	4	4	5			46.591	0		0-0-0	2-2-2	1-1-1	4-4-4	4-4-4	5-5-5		0
592	E_nip_10573	E_nip_trans_07208_m.34011	TRUE	8	119730000			18.622	170		8	E_nip_10573;E_nip_10699;E_nip_01769;E_nip_20609;E_nip_10574;E_nip_10701;E_nip_12937;E_nip_13065	E_nip_trans_07208_m.34011;E_nip_trans_07210_m.34028;E_nip_trans_03468_m.14468;E_nip_trans_50588_m.342446;E_nip_trans_07209_m.34024;E_nip_trans_07211_m.34033;E_nip_trans_38989_m.264622;E_nip_trans_38993_m.264654				1	2	1	3	2	2		1	2	1	3	2	2		1	2	1	3	2	2			28.792	0		1-1-1	2-2-2	1-1-1	3-3-3	2-2-2	2-2-2		5.3
1944	E_nip_35191	E_nip_trans_38404_m.260600	TRUE	2	119530000			11.927	102		2	E_nip_35191;E_nip_18540	E_nip_trans_38404_m.260600;E_nip_trans_01906_m.5103				1	0	1	1	1	0		1	0	1	1	1	0		1	0	1	1	1	0			29.971	0		1-1-1	0-0-0	1-1-1	1-1-1	1-1-1	0-0-0		12.7
2089	E_nip_21282	E_nip_trans_17771_m.139007	TRUE	1	119290000			34.164	311		1	E_nip_21282	E_nip_trans_17771_m.139007				1	1	1	6	2	3		1	1	1	6	2	3		1	1	1	6	2	3			60.798	0		1-1-1	1-1-1	1-1-1	6-6-6	2-2-2	3-3-3		3.9
1315	E_nip_09913	E_nip_trans_30732_m.215992	TRUE	1	119260000			48.206	440		1	E_nip_09913	E_nip_trans_30732_m.215992				0	1	2	7	0	0		0	1	2	7	0	0		0	1	2	7	0	0			52.72	0		0-0-0	1-1-1	2-2-2	7-7-7	0-0-0	0-0-0		0
432	E_nip_00329	E_nip_trans_00923_m.1945	TRUE	1	119230000			13.974	118		1	E_nip_00329	E_nip_trans_00923_m.1945				2	1	2	3	1	0		2	1	2	3	1	0		1	1	1	1	1	0			19.522	0		2-2-1	1-1-1	2-2-1	3-3-1	1-1-1	0-0-0		21.2
669	E_nip_26022	E_nip_trans_61833_m.386495	TRUE	3	119090000			6.6346	57		3	E_nip_26022;E_nip_02704;E_nip_30264	E_nip_trans_61833_m.386495;E_nip_trans_17978_m.140476;E_nip_trans_55968_m.363094				0	0	1	3	2	2		0	0	1	3	2	2		0	0	1	3	2	2			19.066	0		0-0-0	0-0-0	1-1-1	3-3-3	2-2-2	2-2-2		0
773	E_nip_04047	E_nip_trans_14352_m.108677	TRUE	1	118490000			87.171	768		1	E_nip_04047	E_nip_trans_14352_m.108677				4	0	2	9	4	1		4	0	2	9	4	1		4	0	2	9	4	1			81.357	0		4-4-4	0-0-0	2-2-2	9-9-9	4-4-4	1-1-1		6.4
2282	E_nip_24271	E_nip_trans_66732_m.413420	TRUE	2	118190000			73.266	660		2	E_nip_24271;E_nip_24270	E_nip_trans_66732_m.413420;E_nip_trans_66731_m.413406				3	1	2	10	2	2		3	1	2	10	2	2		0	0	0	0	0	0			88.804	0		3-3-0	1-1-0	2-2-0	10-10-0	2-2-0	2-2-0		5.9
2666	E_nip_32422	E_nip_trans_28781_m.198061	TRUE	2	117530000			52.146	469		2	E_nip_32422;E_nip_25043	E_nip_trans_28781_m.198061;E_nip_trans_09067_m.53695				2	0	5	7	6	3		2	0	5	7	6	3		2	0	5	7	6	3			57.92	0		2-2-2	0-0-0	5-5-5	7-7-7	6-6-6	3-3-3		5.3
2755	E_nip_34948	E_nip_trans_39624_m.270167	TRUE	3	117060000			62.89	563		3	E_nip_34948;E_nip_34951;E_nip_33489	E_nip_trans_39624_m.270167;E_nip_trans_39626_m.270189;E_nip_trans_09127_m.54457				2	4	1	6	1	2		2	4	1	6	1	2		0	1	0	1	0	0			60.14	0		2-2-0	4-4-1	1-1-0	6-6-1	1-1-0	2-2-0		4.1
935	E_nip_05640	E_nip_trans_72189_m.481219	TRUE	1	116910000			153.41	1428		1	E_nip_05640	E_nip_trans_72189_m.481219				5	1	8	13	0	0		5	1	8	13	0	0		5	1	8	13	0	0			117.92	0		5-5-5	1-1-1	8-8-8	13-13-13	0-0-0	0-0-0		4.1
1373	E_nip_10702	E_nip_trans_07213_m.34059	TRUE	1	116880000			83.01	753		1	E_nip_10702	E_nip_trans_07213_m.34059				3	2	4	6	2	1		3	2	4	6	2	1		3	2	4	6	2	1			54.614	0		3-3-3	2-2-2	4-4-4	6-6-6	2-2-2	1-1-1		4
1112	E_nip_26957	E_nip_trans_39581_m.269596	TRUE	3	116700000			15.687	139		3	E_nip_26957;E_nip_17646;E_nip_07136	E_nip_trans_39581_m.269596;E_nip_trans_08106_m.42849;E_nip_trans_50074_m.338313				0	0	2	2	2	0		0	0	2	2	2	0		0	0	2	2	2	0			19.557	0		0-0-0	0-0-0	2-2-2	2-2-2	2-2-2	0-0-0		0
725	E_nip_10205	E_nip_trans_55730_m.361649	TRUE	2	116430000			30.946	269		2	E_nip_10205;E_nip_03444	E_nip_trans_55730_m.361649;E_nip_trans_70801_m.468320				3	0	1	7	0	2		3	0	1	7	0	2		3	0	1	7	0	2			45.693	0		3-3-3	0-0-0	1-1-1	7-7-7	0-0-0	2-2-2		12.6
653	E_nip_02510	E_nip_trans_28491_m.195163	TRUE	6	115680000			47.614	439		6	E_nip_02510;E_nip_02516;E_nip_06975;E_nip_04832;E_nip_02512;E_nip_20441	E_nip_trans_28491_m.195163;E_nip_trans_28494_m.195198;E_nip_trans_66993_m.417293;E_nip_trans_02638_m.8874;E_nip_trans_28492_m.195175;E_nip_trans_08518_m.47149				1	1	1	4	0	0		1	1	1	4	0	0		1	1	1	4	0	0			37.869	0		1-1-1	1-1-1	1-1-1	4-4-4	0-0-0	0-0-0		2.5
2804	E_nip_36201	E_nip_trans_09575_m.58638	TRUE	1	115680000			172.6	1577		1	E_nip_36201	E_nip_trans_09575_m.58638				3	2	3	10	4	3		3	2	3	10	4	3		3	2	3	10	4	3			106.59	0		3-3-3	2-2-2	3-3-3	10-10-10	4-4-4	3-3-3		1.8
2347	E_nip_25706	E_nip_trans_59200_m.374232	TRUE	2	115670000			13.184	113		2	E_nip_25706;E_nip_03519	E_nip_trans_59200_m.374232;E_nip_trans_05117_m.21837				3	0	5	6	1	1		3	0	5	6	1	1		3	0	5	6	1	1			57.517	0		3-3-3	0-0-0	5-5-5	6-6-6	1-1-1	1-1-1		28.3
2808	E_nip_36281	E_nip_trans_18773_m.146130	TRUE	1	115570000			89.608	839		1	E_nip_36281	E_nip_trans_18773_m.146130				2	0	1	8	3	2		2	0	1	8	3	2		2	0	1	8	3	2			59.62	0		2-2-2	0-0-0	1-1-1	8-8-8	3-3-3	2-2-2		3.3
1749	E_nip_15778	E_nip_trans_40864_m.281117	TRUE	2	114750000			112.89	1034		2	E_nip_15778;E_nip_24341	E_nip_trans_40864_m.281117;E_nip_trans_68082_m.432834				0	0	4	2	8	6		0	0	4	2	8	6		0	0	4	2	8	6			71.116	0		0-0-0	0-0-0	4-4-4	2-2-2	8-8-8	6-6-6		0
775	E_nip_04074	E_nip_trans_65351_m.396381	TRUE	5	114490000			77.517	677		5	E_nip_04074;E_nip_31796;E_nip_11329;E_nip_31798;E_nip_06885	E_nip_trans_65351_m.396381;E_nip_trans_37917_m.257549;E_nip_trans_06029_m.24831;E_nip_trans_37918_m.257560;E_nip_trans_50055_m.338101				2	0	7	8	1	0		2	0	7	8	1	0		2	0	7	8	1	0			63.528	0		2-2-2	0-0-0	7-7-7	8-8-8	1-1-1	0-0-0		4.6
2636	E_nip_31900	E_nip_trans_37926_m.257658	TRUE	2	114430000			18.384	163		2	E_nip_31900;E_nip_03616	E_nip_trans_37926_m.257658;E_nip_trans_60060_m.377122				4	6	4	7	4	4		1	3	1	2	1	1		1	3	1	2	1	1			25.935	0		4-1-1	6-3-3	4-1-1	7-2-2	4-1-1	4-1-1		36.2
1957	E_nip_18962	E_nip_trans_54286_m.356922	TRUE	3	114270000			13.589	121		3	E_nip_18962;E_nip_00278;E_nip_10313	E_nip_trans_54286_m.356922;E_nip_trans_58190_m.369463;E_nip_trans_64936_m.395537				3	4	4	4	3	3		1	1	1	2	1	1		1	1	1	2	1	1			37.484	0		3-1-1	4-1-1	4-1-1	4-2-2	3-1-1	3-1-1		43
1013	E_nip_06386	E_nip_trans_66952_m.416668	TRUE	1	113960000			34.941	316		1	E_nip_06386	E_nip_trans_66952_m.416668				1	1	2	4	5	2		1	1	2	4	5	2		1	1	2	4	5	2			43.64	0		1-1-1	1-1-1	2-2-2	4-4-4	5-5-5	2-2-2		4.1
1603	E_nip_13617	E_nip_trans_02373_m.6303	TRUE	2	113650000			49.97	448		2	E_nip_13617;E_nip_23061	E_nip_trans_02373_m.6303;E_nip_trans_69212_m.448439				2	1	2	9	4	2		1	0	1	8	3	1		1	0	1	8	3	1			53.848	0		2-1-1	1-0-0	2-1-1	9-8-8	4-3-3	2-1-1		6.9
2706	E_nip_33461	E_nip_trans_18316_m.142915	TRUE	1	113290000			58.07	539		1	E_nip_33461	E_nip_trans_18316_m.142915				1	3	2	11	6	5		1	3	2	11	6	5		1	3	2	11	6	5			102.36	0		1-1-1	3-3-3	2-2-2	11-11-11	6-6-6	5-5-5		3
1805	E_nip_16620	E_nip_trans_59161_m.374085	TRUE	5	112980000			16.392	148		5	E_nip_16620;E_nip_04129;E_nip_18918;E_nip_18822;E_nip_33552	E_nip_trans_59161_m.374085;E_nip_trans_70862_m.468964;E_nip_trans_43740_m.305668;E_nip_trans_53023_m.352957;E_nip_trans_05441_m.22976				2	1	1	4	2	0		2	1	1	4	2	0		2	1	1	4	2	0			37.395	0		2-2-2	1-1-1	1-1-1	4-4-4	2-2-2	0-0-0		17.6
491	E_nip_00895	E_nip_trans_00969_m.2054	TRUE	2	112820000			12.119	106		2	E_nip_00895;E_nip_03337	E_nip_trans_00969_m.2054;E_nip_trans_61284_m.384013				1	0	2	2	0	1		1	0	2	2	0	1		1	0	2	2	0	1			21.869	0		1-1-1	0-0-0	2-2-2	2-2-2	0-0-0	1-1-1		9.4
640	E_nip_02264	E_nip_trans_09992_m.63038	TRUE	1	112030000			59.304	542		1	E_nip_02264	E_nip_trans_09992_m.63038				3	4	5	8	2	2		3	4	5	8	2	2		3	4	5	8	2	2			81.954	0		3-3-3	4-4-4	5-5-5	8-8-8	2-2-2	2-2-2		5
1634	E_nip_13919	E_nip_trans_53718_m.355331	TRUE	1	111790000			7.0338	59		1	E_nip_13919	E_nip_trans_53718_m.355331				1	2	1	3	2	1		1	2	1	3	2	1		1	2	1	3	2	1			19.594	0		1-1-1	2-2-2	1-1-1	3-3-3	2-2-2	1-1-1		15.3
2186	E_nip_22989	E_nip_trans_19456_m.150525	TRUE	2	111740000			103.72	972		2	E_nip_22989;E_nip_22776	E_nip_trans_19456_m.150525;E_nip_trans_35018_m.246518				2	0	1	4	8	0		2	0	1	4	8	0		2	0	1	4	8	0			67.419	0		2-2-2	0-0-0	1-1-1	4-4-4	8-8-8	0-0-0		2.9
685	E_nip_35005	E_nip_trans_60717_m.380614	TRUE	4	111280000			25.738	227		4	E_nip_35005;E_nip_06671;E_nip_02992;E_nip_27631	E_nip_trans_60717_m.380614;E_nip_trans_39390_m.267824;E_nip_trans_66506_m.410381;E_nip_trans_50285_m.340254				1	2	2	2	1	1		1	2	2	2	1	1		1	2	2	2	1	1			16.51	0		1-1-1	2-2-2	2-2-2	2-2-2	1-1-1	1-1-1		6.6
1215	E_nip_08627	E_nip_trans_67408_m.423634	TRUE	1	111170000			29.767	263		1	E_nip_08627	E_nip_trans_67408_m.423634				0	2	3	4	3	2		0	2	3	4	3	2		0	2	3	4	3	2			28.061	0		0-0-0	2-2-2	3-3-3	4-4-4	3-3-3	2-2-2		0
1631	E_nip_13893	E_nip_trans_45765_m.319573	TRUE	1	111050000			70.431	638		1	E_nip_13893	E_nip_trans_45765_m.319573				3	1	5	9	1	0		3	1	5	9	1	0		3	1	5	9	1	0			67.371	0		3-3-3	1-1-1	5-5-5	9-9-9	1-1-1	0-0-0		6
1427	E_nip_11512	E_nip_trans_53353_m.354092	TRUE	1	110860000			18.209	161		1	E_nip_11512	E_nip_trans_53353_m.354092				0	0	1	1	6	2		0	0	1	1	6	2		0	0	1	1	6	2			301.34	0		0-0-0	0-0-0	1-1-1	1-1-1	6-6-6	2-2-2		0
687	E_nip_02997	E_nip_trans_66508_m.410398	TRUE	1	110650000			33.1	292		1	E_nip_02997	E_nip_trans_66508_m.410398				1	2	2	2	1	2		1	2	2	2	1	2		1	2	2	2	1	2			24.417	0		1-1-1	2-2-2	2-2-2	2-2-2	1-1-1	2-2-2		5.1
1639	E_nip_14023	E_nip_trans_01161_m.2786	TRUE	9	110460000			40.816	367		9	E_nip_14023;E_nip_32315;E_nip_16554;E_nip_32241;E_nip_24948;E_nip_08750;E_nip_29688;E_nip_24862;E_nip_24860	E_nip_trans_01161_m.2786;E_nip_trans_28770_m.197909;E_nip_trans_60512_m.378820;E_nip_trans_28769_m.197901;E_nip_trans_09050_m.53481;E_nip_trans_67410_m.423664;E_nip_trans_40227_m.275696;E_nip_trans_09049_m.53474;E_nip_trans_09048_m.53470				1	0	3	7	3	2		1	0	3	7	3	2		1	0	3	7	3	2			56.835	0		1-1-1	0-0-0	3-3-3	7-7-7	3-3-3	2-2-2		3
1730	E_nip_15474	E_nip_trans_69505_m.452211	TRUE	3	109930000			42.132	372		3	E_nip_15474;E_nip_17132;E_nip_23465	E_nip_trans_69505_m.452211;E_nip_trans_42174_m.293029;E_nip_trans_58713_m.371345				0	0	4	6	3	3		0	0	4	6	3	3		0	0	4	6	3	3			63.836	0		0-0-0	0-0-0	4-4-4	6-6-6	3-3-3	3-3-3		0
1751	E_nip_15794	E_nip_trans_03993_m.17232	TRUE	3	109140000			19.024	167		3	E_nip_15794;E_nip_24181;E_nip_26661	E_nip_trans_03993_m.17232;E_nip_trans_06531_m.28165;E_nip_trans_38310_m.259905				2	0	3	3	1	0		2	0	3	3	1	0		2	0	3	3	1	0			27.232	0		2-2-2	0-0-0	3-3-3	3-3-3	1-1-1	0-0-0		14.4
1824	E_nip_16854	E_nip_trans_39454_m.268235	TRUE	1	109060000			31.018	293		1	E_nip_16854	E_nip_trans_39454_m.268235				2	1	2	6	1	0		2	1	2	6	1	0		2	1	2	6	1	0			42.275	0		2-2-2	1-1-1	2-2-2	6-6-6	1-1-1	0-0-0		9.6
1203	E_nip_08535	E_nip_trans_04300_m.18674	TRUE	1	108880000			26.408	232		1	E_nip_08535	E_nip_trans_04300_m.18674				0	2	1	10	0	1		0	1	0	5	0	0		0	0	0	0	0	0			34.605	0		0-0-0	2-1-0	1-0-0	10-5-0	0-0-0	1-0-0		0
969	E_nip_06069	E_nip_trans_68270_m.435157	TRUE	1	108720000			44.566	398		1	E_nip_06069	E_nip_trans_68270_m.435157				3	0	2	6	3	1		3	0	2	6	3	1		3	0	2	6	3	1			46.438	0		3-3-3	0-0-0	2-2-2	6-6-6	3-3-3	1-1-1		11.3
2182	E_nip_22944	E_nip_trans_08919_m.51834	TRUE	4	108720000			34.082	309		4	E_nip_22944;E_nip_34968;E_nip_23040;E_nip_08211	E_nip_trans_08919_m.51834;E_nip_trans_67303_m.422058;E_nip_trans_08920_m.51862;E_nip_trans_01832_m.4909				1	0	1	7	2	0		1	0	1	7	2	0		1	0	1	7	2	0			90.944	0		1-1-1	0-0-0	1-1-1	7-7-7	2-2-2	0-0-0		3.9
925	E_nip_05540	E_nip_trans_02695_m.9334	TRUE	1	108050000			46.172	418		1	E_nip_05540	E_nip_trans_02695_m.9334				1	1	3	5	3	2		1	1	3	5	3	2		1	1	3	5	3	2			42.331	0		1-1-1	1-1-1	3-3-3	5-5-5	3-3-3	2-2-2		3.8
596	E_nip_01813	E_nip_trans_46832_m.325491	TRUE	1	107950000			26.807	240		1	E_nip_01813	E_nip_trans_46832_m.325491				0	0	0	3	6	5		0	0	0	3	6	5		0	0	0	3	6	5			47.874	0		0-0-0	0-0-0	0-0-0	3-3-3	6-6-6	5-5-5		0
1316	E_nip_09918	E_nip_trans_55711_m.361510	TRUE	5	107720000			31.428	283		5	E_nip_09918;E_nip_19256;E_nip_35944;E_nip_35597;E_nip_08774	E_nip_trans_55711_m.361510;E_nip_trans_60919_m.382054;E_nip_trans_03057_m.11932;E_nip_trans_30602_m.214755;E_nip_trans_70111_m.460132				1	0	2	5	6	1		1	0	2	5	6	1		1	0	2	5	6	1			51.134	0		1-1-1	0-0-0	2-2-2	5-5-5	6-6-6	1-1-1		4.6
1520	E_nip_12684	E_nip_trans_14088_m.106124	TRUE	2	107670000			36.405	333		2	E_nip_12684;E_nip_22564	E_nip_trans_14088_m.106124;E_nip_trans_31309_m.220804				2	1	2	5	0	2		2	1	2	5	0	2		2	1	2	5	0	2			32.626	0		2-2-2	1-1-1	2-2-2	5-5-5	0-0-0	2-2-2		10.8
2377	E_nip_26448	E_nip_trans_43480_m.303504	TRUE	3	107240000			30.989	291		3	E_nip_26448;E_nip_36159;E_nip_21890	E_nip_trans_43480_m.303504;E_nip_trans_18763_m.146064;E_nip_trans_33720_m.238984				2	0	1	5	3	4		2	0	1	5	3	4		2	0	1	5	3	4			33.682	0		2-2-2	0-0-0	1-1-1	5-5-5	3-3-3	4-4-4		8.6
1599	E_nip_13549	E_nip_trans_28590_m.196226	TRUE	1	107110000			15.314	136		1	E_nip_13549	E_nip_trans_28590_m.196226				3	3	5	5	4	2		1	1	1	1	1	0		1	1	1	1	1	0			43.578	0		3-1-1	3-1-1	5-1-1	5-1-1	4-1-1	2-0-0		33.8
1197	E_nip_08428	E_nip_trans_39710_m.270965	TRUE	4	106930000			27.1	250		4	E_nip_08428;E_nip_14004;E_nip_08429;E_nip_14007	E_nip_trans_39710_m.270965;E_nip_trans_66605_m.411706;E_nip_trans_39711_m.270970;E_nip_trans_66606_m.411711				6	5	6	5	6	4		1	1	1	1	1	0		1	1	1	1	1	0			6.9951	0.002462		6-1-1	5-1-1	6-1-1	5-1-1	6-1-1	4-0-0		28
2542	E_nip_29631	E_nip_trans_38763_m.262851	TRUE	3	106920000			53.111	467		3	E_nip_29631;E_nip_29629;E_nip_26973	E_nip_trans_38763_m.262851;E_nip_trans_38762_m.262836;E_nip_trans_06977_m.31907				12	18	15	21	15	15		2	2	2	3	1	2		2	2	2	3	1	2			23.173	0		12-2-2	18-2-2	15-2-2	21-3-3	15-1-1	15-2-2		29.3
2106	E_nip_21572	E_nip_trans_06117_m.25757	TRUE	1	106810000			42.022	381		1	E_nip_21572	E_nip_trans_06117_m.25757				3	1	3	5	2	0		3	1	3	5	2	0		3	1	3	5	2	0			48.201	0		3-3-3	1-1-1	3-3-3	5-5-5	2-2-2	0-0-0		8.7
1243	E_nip_08978	E_nip_trans_51647_m.347756	TRUE	4	105820000			8.8883	82		4	E_nip_08978;E_nip_31920;E_nip_12039;E_nip_26705	E_nip_trans_51647_m.347756;E_nip_trans_40628_m.279342;E_nip_trans_67843_m.429970;E_nip_trans_29122_m.201135				1	2	2	1	1	1		1	2	2	1	1	1		1	2	2	1	1	1			12.999	0		1-1-1	2-2-2	2-2-2	1-1-1	1-1-1	1-1-1		14.6
712	E_nip_03313	E_nip_trans_15537_m.119966	TRUE	1	105600000			49.51	445		1	E_nip_03313	E_nip_trans_15537_m.119966				2	1	5	5	2	3		2	1	5	5	2	3		2	1	5	5	2	3			41.633	0		2-2-2	1-1-1	5-5-5	5-5-5	2-2-2	3-3-3		5.6
1662	E_nip_14386	E_nip_trans_07697_m.38790	TRUE	1	105600000			37.13	333		1	E_nip_14386	E_nip_trans_07697_m.38790				0	1	2	8	0	0		0	1	2	8	0	0		0	1	2	8	0	0			51.013	0		0-0-0	1-1-1	2-2-2	8-8-8	0-0-0	0-0-0		0
1584	E_nip_13409	E_nip_trans_69143_m.447545	TRUE	2	105070000			64.963	590		2	E_nip_13409;E_nip_23536	E_nip_trans_69143_m.447545;E_nip_trans_11665_m.81101				2	2	4	6	2	1		2	2	4	6	2	1		2	2	4	6	2	1			56.507	0		2-2-2	2-2-2	4-4-4	6-6-6	2-2-2	1-1-1		3.4
959	E_nip_05941	E_nip_trans_15924_m.123553	TRUE	3	104180000			26.855	231		3	E_nip_05941;E_nip_23261;E_nip_29723	E_nip_trans_15924_m.123553;E_nip_trans_03694_m.15698;E_nip_trans_50667_m.342901				3	1	3	3	3	3		3	1	3	3	3	3		3	1	3	3	3	3			47.787	0		3-3-3	1-1-1	3-3-3	3-3-3	3-3-3	3-3-3		19.5
1441	E_nip_11735	E_nip_trans_06066_m.25167	TRUE	1	103490000			230.28	2051		1	E_nip_11735	E_nip_trans_06066_m.25167				0	0	5	12	1	0		0	0	5	12	1	0		0	0	5	12	1	0			91.592	0		0-0-0	0-0-0	5-5-5	12-12-12	1-1-1	0-0-0		0
2781	E_nip_35659	E_nip_trans_05837_m.24146	TRUE	2	103370000			9.5488	84		2	E_nip_35659;E_nip_00355	E_nip_trans_05837_m.24146;E_nip_trans_68957_m.444436				1	1	1	4	0	1		1	1	1	4	0	1		1	1	1	4	0	1			33.784	0		1-1-1	1-1-1	1-1-1	4-4-4	0-0-0	1-1-1		16.7
1823	E_nip_16848	E_nip_trans_39450_m.268205	TRUE	2	103340000			13.903	122		2	E_nip_16848;E_nip_09942	E_nip_trans_39450_m.268205;E_nip_trans_28137_m.191819				3	3	4	7	4	2		0	1	1	2	1	1		0	1	1	2	1	1			24.058	0		3-0-0	3-1-1	4-1-1	7-2-2	4-1-1	2-1-1		36.9
2027	E_nip_20317	E_nip_trans_08508_m.47039	TRUE	1	103020000			18.53	167		1	E_nip_20317	E_nip_trans_08508_m.47039				0	2	1	5	2	3		0	2	1	5	2	3		0	2	1	5	2	3			46.614	0		0-0-0	2-2-2	1-1-1	5-5-5	2-2-2	3-3-3		0
526	E_nip_30248	E_nip_trans_08654_m.49178	TRUE	2	102210000			10.44	90		2	E_nip_30248;E_nip_01204	E_nip_trans_08654_m.49178;E_nip_trans_00987_m.2074				0	1	2	3	0	1		0	1	2	3	0	1		0	1	2	3	0	1			18.104	0		0-0-0	1-1-1	2-2-2	3-3-3	0-0-0	1-1-1		0
1400	E_nip_11033	E_nip_trans_07245_m.34650	TRUE	1	101660000			24.589	212		1	E_nip_11033	E_nip_trans_07245_m.34650				1	2	1	3	1	0		1	2	1	3	1	0		1	2	1	3	1	0			27.362	0		1-1-1	2-2-2	1-1-1	3-3-3	1-1-1	0-0-0		5.7
2739	E_nip_34424	E_nip_trans_69735_m.455302	TRUE	2	101540000			73.432	663		2	E_nip_34424;E_nip_18499	E_nip_trans_69735_m.455302;E_nip_trans_43703_m.305303				1	0	2	9	0	0		1	0	2	9	0	0		1	0	2	9	0	0			65.301	0		1-1-1	0-0-0	2-2-2	9-9-9	0-0-0	0-0-0		2
701	E_nip_03142	E_nip_trans_52070_m.349464	TRUE	4	101050000			15.97	144		4	E_nip_03142;E_nip_00180;E_nip_33233;E_nip_31469	E_nip_trans_52070_m.349464;E_nip_trans_00913_m.1923;E_nip_trans_58893_m.372685;E_nip_trans_27126_m.183815				0	0	6	4	2	0		0	0	1	1	1	0		0	0	1	1	1	0			21.325	0		0-0-0	0-0-0	6-1-1	4-1-1	2-1-1	0-0-0		0
1265	E_nip_09250	E_nip_trans_04355_m.18928	TRUE	1	101010000			13.919	124		1	E_nip_09250	E_nip_trans_04355_m.18928				1	1	1	1	2	2		1	1	1	1	2	2		1	1	1	1	2	2			42.837	0		1-1-1	1-1-1	1-1-1	1-1-1	2-2-2	2-2-2		10.5
951	E_nip_05812	E_nip_trans_51223_m.345802	TRUE	1	100900000			23.458	196		1	E_nip_05812	E_nip_trans_51223_m.345802				0	0	2	3	3	2		0	0	2	3	3	2		0	0	2	3	3	2			24.9	0		0-0-0	0-0-0	2-2-2	3-3-3	3-3-3	2-2-2		0
412	E_nip_00011	E_nip_trans_66120_m.404978	TRUE	1	100710000			237.22	2082		1	E_nip_00011	E_nip_trans_66120_m.404978				0	0	2	8	2	0		0	0	2	8	2	0		0	0	2	8	2	0			54.664	0		0-0-0	0-0-0	2-2-2	8-8-8	2-2-2	0-0-0		0
1980	E_nip_19571	E_nip_trans_42552_m.296386	TRUE	1	99981000			30.11	267		1	E_nip_19571	E_nip_trans_42552_m.296386				2	1	1	4	1	0		2	1	1	4	1	0		2	1	1	4	1	0			26.743	0		2-2-2	1-1-1	1-1-1	4-4-4	1-1-1	0-0-0		6.4
1167	E_nip_07922	E_nip_trans_31975_m.226414	TRUE	2	99979000			29.05	262		2	E_nip_07922;E_nip_03194	E_nip_trans_31975_m.226414;E_nip_trans_15522_m.119839				0	1	3	3	4	2		0	1	3	3	4	2		0	1	3	3	4	2			48.653	0		0-0-0	1-1-1	3-3-3	3-3-3	4-4-4	2-2-2		0
2345	E_nip_25682	E_nip_trans_22584_m.167813	TRUE	1	99842000			36.949	322		1	E_nip_25682	E_nip_trans_22584_m.167813				3	2	6	5	3	1		1	1	3	3	2	0		0	0	1	1	1	0			32.148	0		3-1-0	2-1-0	6-3-1	5-3-1	3-2-1	1-0-0		9.9
1474	E_nip_12143	E_nip_trans_29736_m.206693	TRUE	1	99796000			34.665	312		1	E_nip_12143	E_nip_trans_29736_m.206693				2	1	1	2	1	1		2	1	1	2	1	1		2	1	1	2	1	1			25.095	0		2-2-2	1-1-1	1-1-1	2-2-2	1-1-1	1-1-1		6.1
1806	E_nip_16643	E_nip_trans_67113_m.419481	TRUE	2	99674000			194.56	1730		2	E_nip_16643;E_nip_16641	E_nip_trans_67113_m.419481;E_nip_trans_67112_m.419453				10	7	2	5	1	0		10	7	2	5	1	0		10	7	2	5	1	0			88.034	0		10-10-10	7-7-7	2-2-2	5-5-5	1-1-1	0-0-0		7.2
471	E_nip_00718	E_nip_trans_13836_m.103775	TRUE	1	99607000			58.71	541		1	E_nip_00718	E_nip_trans_13836_m.103775				1	0	2	5	2	0		1	0	2	5	2	0		1	0	2	5	2	0			54.555	0		1-1-1	0-0-0	2-2-2	5-5-5	2-2-2	0-0-0		2.4
1079	E_nip_06927	E_nip_trans_60498_m.378687	TRUE	1	99605000			21.781	192		1	E_nip_06927	E_nip_trans_60498_m.378687				2	3	2	5	2	3		2	3	2	5	2	3		2	3	2	5	2	3			42.761	0		2-2-2	3-3-3	2-2-2	5-5-5	2-2-2	3-3-3		7.3
1898	E_nip_17865	E_nip_trans_12068_m.85513	TRUE	2	99357000			74.541	676		2	E_nip_17865;E_nip_15750	E_nip_trans_12068_m.85513;E_nip_trans_02748_m.9753				3	1	2	5	2	1		3	1	2	5	2	1		3	1	2	5	2	1			62.269	0		3-3-3	1-1-1	2-2-2	5-5-5	2-2-2	1-1-1		6.4
2619	E_nip_31480	E_nip_trans_41820_m.289752	TRUE	3	99343000			30.824	273		3	E_nip_31480;E_nip_13040;E_nip_31481	E_nip_trans_41820_m.289752;E_nip_trans_69115_m.447150;E_nip_trans_41821_m.289765				4	0	5	6	5	0		4	0	5	6	5	0		4	0	5	6	5	0			49.107	0		4-4-4	0-0-0	5-5-5	6-6-6	5-5-5	0-0-0		21.2
1120	E_nip_07221	E_nip_trans_27653_m.187729	TRUE	2	99253000			26.629	242		2	E_nip_07221;E_nip_27972	E_nip_trans_27653_m.187729;E_nip_trans_07013_m.32185				1	2	1	2	1	2		1	2	1	2	1	2		1	2	1	2	1	2			18.78	0		1-1-1	2-2-2	1-1-1	2-2-2	1-1-1	2-2-2		2.9
2041	E_nip_20437	E_nip_trans_08517_m.47136	TRUE	2	99180000			59.361	525		2	E_nip_20437;E_nip_34372	E_nip_trans_08517_m.47136;E_nip_trans_02949_m.11220				1	3	1	2	7	6		1	3	1	2	7	6		1	3	1	2	7	6			113.1	0		1-1-1	3-3-3	1-1-1	2-2-2	7-7-7	6-6-6		2.9
1288	E_nip_32783	E_nip_trans_39214_m.266431	TRUE	2	98891000			16.189	136		2	E_nip_32783;E_nip_09554	E_nip_trans_39214_m.266431;E_nip_trans_04379_m.19032				2	0	2	2	4	3		2	0	2	2	4	3		2	0	2	2	4	3			26.065	0		2-2-2	0-0-0	2-2-2	2-2-2	4-4-4	3-3-3		19.1
466	E_nip_16159	E_nip_trans_01532_m.4125	TRUE	3	98647000			16.451	147		3	E_nip_16159;E_nip_00693;E_nip_22425	E_nip_trans_01532_m.4125;E_nip_trans_50704_m.343113;E_nip_trans_67954_m.431281				2	1	3	3	2	0		2	1	3	3	2	0		2	1	3	3	2	0			25.229	0		2-2-2	1-1-1	3-3-3	3-3-3	2-2-2	0-0-0		12.9
1930	E_nip_18250	E_nip_trans_27782_m.188879	TRUE	1	98081000			19.683	177		1	E_nip_18250	E_nip_trans_27782_m.188879				1	0	1	1	1	1		1	0	1	1	1	1		1	0	1	1	1	1			6.534	0.0054752		1-1-1	0-0-0	1-1-1	1-1-1	1-1-1	1-1-1		6.2
1856	E_nip_31770	E_nip_trans_04987_m.21341	TRUE	3	97873000			17.539	151		3	E_nip_31770;E_nip_17229;E_nip_33863	E_nip_trans_04987_m.21341;E_nip_trans_12010_m.84918;E_nip_trans_30250_m.211730				3	1	4	2	5	1		3	1	4	2	5	1		3	1	4	2	5	1			45.507	0		3-3-3	1-1-1	4-4-4	2-2-2	5-5-5	1-1-1		17.2
1894	E_nip_17716	E_nip_trans_29088_m.200762	TRUE	2	97606000			48.114	436		2	E_nip_17716;E_nip_00532	E_nip_trans_29088_m.200762;E_nip_trans_67720_m.428143				0	0	3	4	1	0		0	0	3	4	1	0		0	0	3	4	1	0			53.235	0		0-0-0	0-0-0	3-3-3	4-4-4	1-1-1	0-0-0		0
1759	E_nip_15979	E_nip_trans_43320_m.302316	TRUE	2	97604000			24.504	212		2	E_nip_15979;E_nip_08670	E_nip_trans_43320_m.302316;E_nip_trans_60816_m.381335				4	0	1	5	1	1		4	0	1	5	1	1		4	0	1	5	1	1			38.035	0		4-4-4	0-0-0	1-1-1	5-5-5	1-1-1	1-1-1		23.1
1940	E_nip_18447	E_nip_trans_17363_m.135934	TRUE	2	97364000			31.812	288		2	E_nip_18447;E_nip_18779	E_nip_trans_17363_m.135934;E_nip_trans_44970_m.314372				1	0	3	5	2	3		1	0	3	5	2	3		1	0	3	5	2	3			37.421	0		1-1-1	0-0-0	3-3-3	5-5-5	2-2-2	3-3-3		5.9
2112	E_nip_21658	E_nip_trans_66314_m.407565	TRUE	1	97346000			30.415	260		1	E_nip_21658	E_nip_trans_66314_m.407565				0	0	0	8	2	0		0	0	0	8	2	0		0	0	0	8	2	0			48.648	0		0-0-0	0-0-0	0-0-0	8-8-8	2-2-2	0-0-0		0
1248	E_nip_09110	E_nip_trans_29321_m.202734	TRUE	1	97303000			25.564	231		1	E_nip_09110	E_nip_trans_29321_m.202734				1	1	1	5	1	0		1	1	1	5	1	0		1	1	1	5	1	0			38.641	0		1-1-1	1-1-1	1-1-1	5-5-5	1-1-1	0-0-0		6.1
1873	E_nip_23376	E_nip_trans_01216_m.2996	TRUE	3	97299000			62.221	542		3	E_nip_23376;E_nip_17384;E_nip_35834	E_nip_trans_01216_m.2996;E_nip_trans_42190_m.293129;E_nip_trans_55604_m.360579				3	3	0	4	5	5		3	3	0	4	5	5		3	3	0	4	5	5			44.282	0		3-3-3	3-3-3	0-0-0	4-4-4	5-5-5	5-5-5		8.5
1581	E_nip_23267	E_nip_trans_28673_m.196993	TRUE	2	97289000			38.707	340		2	E_nip_23267;E_nip_13386	E_nip_trans_28673_m.196993;E_nip_trans_08851_m.51137				3	2	3	7	3	1		3	2	3	7	3	1		3	2	3	7	3	1			49.953	0		3-3-3	2-2-2	3-3-3	7-7-7	3-3-3	1-1-1		7.9
2094	E_nip_21416	E_nip_trans_17787_m.139109	TRUE	1	97260000			25.61	216		1	E_nip_21416	E_nip_trans_17787_m.139109				2	1	4	4	1	0		2	1	4	4	1	0		2	1	4	4	1	0			36.861	0		2-2-2	1-1-1	4-4-4	4-4-4	1-1-1	0-0-0		10.6
472	E_nip_00720	E_nip_trans_38812_m.263239	TRUE	3	96977000			38.814	354		3	E_nip_00720;E_nip_36049;E_nip_24266	E_nip_trans_38812_m.263239;E_nip_trans_03069_m.12002;E_nip_trans_58787_m.371955				2	1	2	6	1	3		2	1	2	6	1	3		2	1	2	6	1	3			48.663	0		2-2-2	1-1-1	2-2-2	6-6-6	1-1-1	3-3-3		5.4
553	E_nip_01404	E_nip_trans_12635_m.91316	TRUE	2	96586000			25.501	226		2	E_nip_01404;E_nip_12394	E_nip_trans_12635_m.91316;E_nip_trans_41646_m.288029				2	0	1	5	6	0		2	0	1	5	6	0		2	0	1	5	6	0			42.603	0		2-2-2	0-0-0	1-1-1	5-5-5	6-6-6	0-0-0		7.1
1333	E_nip_10198	E_nip_trans_08421_m.46116	TRUE	1	96480000			7.0432	68		1	E_nip_10198	E_nip_trans_08421_m.46116				1	0	1	1	0	1		1	0	1	1	0	1		1	0	1	1	0	1			7.1332	0.0020687		1-1-1	0-0-0	1-1-1	1-1-1	0-0-0	1-1-1		19.1
929	E_nip_05564	E_nip_trans_58945_m.373009	TRUE	1	96164000			13.723	122		1	E_nip_05564	E_nip_trans_58945_m.373009				2	1	2	2	0	0		2	1	2	2	0	0		2	1	2	2	0	0			22.841	0		2-2-2	1-1-1	2-2-2	2-2-2	0-0-0	0-0-0		26.2
1210	E_nip_08593	E_nip_trans_39728_m.271141	TRUE	2	96156000			56.944	501		2	E_nip_08593;E_nip_12059	E_nip_trans_39728_m.271141;E_nip_trans_03507_m.14677				0	1	1	4	5	4		0	1	1	4	5	4		0	1	1	4	5	4			47.549	0		0-0-0	1-1-1	1-1-1	4-4-4	5-5-5	4-4-4		0
1953	E_nip_18866	E_nip_trans_59529_m.375527	TRUE	4	95836000			13.834	121		4	E_nip_18866;E_nip_09559;E_nip_03432;E_nip_25028	E_nip_trans_59529_m.375527;E_nip_trans_29357_m.203248;E_nip_trans_62855_m.390288;E_nip_trans_05378_m.22769				1	1	2	4	2	1		1	1	2	4	2	1		1	1	2	4	2	1			44.077	0		1-1-1	1-1-1	2-2-2	4-4-4	2-2-2	1-1-1		10.7
646	E_nip_02381	E_nip_trans_11450_m.78425	TRUE	1	95828000			54.637	486		1	E_nip_02381	E_nip_trans_11450_m.78425				0	1	3	3	2	0		0	1	3	3	2	0		0	1	3	3	2	0			47.642	0		0-0-0	1-1-1	3-3-3	3-3-3	2-2-2	0-0-0		0
2529	E_nip_29453	E_nip_trans_12528_m.90145	TRUE	1	95514000			71.012	633		1	E_nip_29453	E_nip_trans_12528_m.90145				2	1	3	7	6	0		2	1	3	7	6	0		2	1	3	7	6	0			60.865	0		2-2-2	1-1-1	3-3-3	7-7-7	6-6-6	0-0-0		3.5
2287	E_nip_24388	E_nip_trans_39168_m.265924	TRUE	2	95449000			46.821	419		2	E_nip_24388;E_nip_30777	E_nip_trans_39168_m.265924;E_nip_trans_07467_m.36537				2	1	2	7	1	1		2	1	2	7	1	1		2	1	2	7	1	1			49.357	0		2-2-2	1-1-1	2-2-2	7-7-7	1-1-1	1-1-1		5
1007	E_nip_33321	E_nip_trans_51166_m.345530	TRUE	2	95317000			21.214	184		2	E_nip_33321;E_nip_06345	E_nip_trans_51166_m.345530;E_nip_trans_00261_m.413				1	0	2	5	1	4		1	0	2	5	1	4		1	0	2	5	1	4			34.004	0		1-1-1	0-0-0	2-2-2	5-5-5	1-1-1	4-4-4		4.9
844	E_nip_04711	E_nip_trans_02622_m.8738	TRUE	1	94954000			13.5	116		1	E_nip_04711	E_nip_trans_02622_m.8738				3	1	2	3	1	0		3	1	2	3	1	0		3	1	2	3	1	0			55.817	0		3-3-3	1-1-1	2-2-2	3-3-3	1-1-1	0-0-0		22.4
1725	E_nip_30638	E_nip_trans_06208_m.26078	TRUE	4	94885000			31.129	281		4	E_nip_30638;E_nip_15432;E_nip_33809;E_nip_33808	E_nip_trans_06208_m.26078;E_nip_trans_65490_m.397648;E_nip_trans_38084_m.258454;E_nip_trans_38083_m.258445				1	2	3	4	3	2		1	2	3	4	3	2		1	2	3	4	3	2			44.5	0		1-1-1	2-2-2	3-3-3	4-4-4	3-3-3	2-2-2		3.6
691	E_nip_03052	E_nip_trans_07563_m.37391	TRUE	1	94321000			31.427	282		1	E_nip_03052	E_nip_trans_07563_m.37391				0	0	3	5	0	0		0	0	3	5	0	0		0	0	3	5	0	0			34.665	0		0-0-0	0-0-0	3-3-3	5-5-5	0-0-0	0-0-0		0
1344	E_nip_10292	E_nip_trans_09672_m.59583	TRUE	1	94210000			9.0922	85		1	E_nip_10292	E_nip_trans_09672_m.59583				3	1	3	3	1	1		3	1	3	3	1	1		1	0	1	1	0	0			27.893	0		3-3-1	1-1-0	3-3-1	3-3-1	1-1-0	1-1-0		57.6
882	E_nip_05119	E_nip_trans_59007_m.373320	TRUE	4	93850000			13.48	122		4	E_nip_05119;E_nip_13070;E_nip_19198;E_nip_36918	E_nip_trans_59007_m.373320;E_nip_trans_38997_m.264702;E_nip_trans_01966_m.5233;E_nip_trans_66106_m.404721				1	0	2	2	1	1		1	0	2	2	1	1		1	0	2	2	1	1			17.484	0		1-1-1	0-0-0	2-2-2	2-2-2	1-1-1	1-1-1		7.4
2354	E_nip_25952	E_nip_trans_59226_m.374351	TRUE	2	93529000			12.874	112		2	E_nip_25952;E_nip_32918	E_nip_trans_59226_m.374351;E_nip_trans_53923_m.355945				2	1	1	3	1	1		2	1	1	3	1	1		1	0	0	2	0	0			25.881	0		2-2-1	1-1-0	1-1-0	3-3-2	1-1-0	1-1-0		17
1623	E_nip_13804	E_nip_trans_11581_m.80027	TRUE	3	92765000			59.958	521		3	E_nip_13804;E_nip_15165;E_nip_13800	E_nip_trans_11581_m.80027;E_nip_trans_30058_m.209756;E_nip_trans_11580_m.80010				2	2	4	4	1	0		2	2	4	4	1	0		2	2	4	4	1	0			44.543	0		2-2-2	2-2-2	4-4-4	4-4-4	1-1-1	0-0-0		3.6
1732	E_nip_18828	E_nip_trans_68711_m.441092	TRUE	2	92544000			83.806	744		2	E_nip_18828;E_nip_15492	E_nip_trans_68711_m.441092;E_nip_trans_31643_m.223650				1	0	2	1	1	0		1	0	2	1	1	0		1	0	2	1	1	0			11.946	0		1-1-1	0-0-0	2-2-2	1-1-1	1-1-1	0-0-0		1.5
579	E_nip_01642	E_nip_trans_13898_m.104316	TRUE	2	92483000			14.719	127		2	E_nip_01642;E_nip_23809	E_nip_trans_13898_m.104316;E_nip_trans_51007_m.344755				2	1	2	4	1	0		2	1	2	4	1	0		2	1	2	4	1	0			28.606	0		2-2-2	1-1-1	2-2-2	4-4-4	1-1-1	0-0-0		21.3
2096	E_nip_31313	E_nip_trans_04936_m.21157	TRUE	6	92307000			8.0376	73		6	E_nip_31313;E_nip_21436;E_nip_25953;E_nip_06265;E_nip_25868;E_nip_06264	E_nip_trans_04936_m.21157;E_nip_trans_61047_m.382777;E_nip_trans_01630_m.4384;E_nip_trans_39368_m.267529;E_nip_trans_01629_m.4380;E_nip_trans_39367_m.267526				1	1	1	2	1	1		1	1	1	2	1	1		1	1	1	2	1	1			14.111	0		1-1-1	1-1-1	1-1-1	2-2-2	1-1-1	1-1-1		15.1
1229	E_nip_08827	E_nip_trans_04328_m.18809	TRUE	2	92277000			10.814	97		2	E_nip_08827;E_nip_32320	E_nip_trans_04328_m.18809;E_nip_trans_69332_m.450034				1	2	1	3	0	2		1	2	1	3	0	2		1	2	1	3	0	2			24.704	0		1-1-1	2-2-2	1-1-1	3-3-3	0-0-0	2-2-2		9.3
2790	E_nip_35788	E_nip_trans_04286_m.18611	TRUE	3	91873000			26.56	233		3	E_nip_35788;E_nip_15220;E_nip_16746	E_nip_trans_04286_m.18611;E_nip_trans_44505_m.311162;E_nip_trans_34198_m.241911				0	1	2	9	0	1		0	0	2	7	0	0		0	0	1	3	0	0			63.059	0		0-0-0	1-0-0	2-2-1	9-7-3	0-0-0	1-0-0		0
1625	E_nip_13826	E_nip_trans_07644_m.38217	TRUE	1	91210000			36.364	338		1	E_nip_13826	E_nip_trans_07644_m.38217				0	0	2	7	0	0		0	0	2	7	0	0		0	0	2	7	0	0			50.82	0		0-0-0	0-0-0	2-2-2	7-7-7	0-0-0	0-0-0		0
2493	E_nip_28656	E_nip_trans_66033_m.403854	TRUE	1	91122000			39.726	348		1	E_nip_28656	E_nip_trans_66033_m.403854				1	2	2	4	1	2		1	2	2	4	1	2		1	2	2	4	1	2			32.173	0		1-1-1	2-2-2	2-2-2	4-4-4	1-1-1	2-2-2		4.3
983	E_nip_06190	E_nip_trans_60448_m.378047	TRUE	1	90948000			23.896	214		1	E_nip_06190	E_nip_trans_60448_m.378047				2	1	1	3	2	1		2	1	1	3	2	1		2	1	1	3	2	1			19.305	0		2-2-2	1-1-1	1-1-1	3-3-3	2-2-2	1-1-1		7.9
1794	E_nip_16497	E_nip_trans_59153_m.374043	TRUE	1	90806000			15.505	139		1	E_nip_16497	E_nip_trans_59153_m.374043				0	1	0	2	2	4		0	1	0	2	2	4		0	1	0	2	2	4			32.318	0		0-0-0	1-1-1	0-0-0	2-2-2	2-2-2	4-4-4		0
2625	E_nip_34103	E_nip_trans_02917_m.10978	TRUE	3	90500000			43.555	381		3	E_nip_34103;E_nip_31576;E_nip_12259	E_nip_trans_02917_m.10978;E_nip_trans_29940_m.208525;E_nip_trans_41638_m.287975				4	1	4	6	1	2		4	1	4	6	1	2		4	1	4	6	1	2			54.978	0		4-4-4	1-1-1	4-4-4	6-6-6	1-1-1	2-2-2		11.3
561	E_nip_01460	E_nip_trans_70482_m.464794	TRUE	1	90297000			58.252	521		1	E_nip_01460	E_nip_trans_70482_m.464794				1	0	3	7	5	1		1	0	3	7	5	1		1	0	3	7	5	1			53.185	0		1-1-1	0-0-0	3-3-3	7-7-7	5-5-5	1-1-1		2.3
731	E_nip_03593	E_nip_trans_14312_m.108228	TRUE	2	90288000			120.66	1076		2	E_nip_03593;E_nip_31634	E_nip_trans_14312_m.108228;E_nip_trans_31404_m.221724				2	1	3	9	5	0		2	1	3	9	5	0		2	1	3	9	5	0			106.63	0		2-2-2	1-1-1	3-3-3	9-9-9	5-5-5	0-0-0		2
2163	E_nip_22637	E_nip_trans_67977_m.431504	TRUE	1	89347000			21.006	189		1	E_nip_22637	E_nip_trans_67977_m.431504				2	0	2	4	2	0		2	0	2	4	2	0		2	0	2	4	2	0			37.229	0		2-2-2	0-0-0	2-2-2	4-4-4	2-2-2	0-0-0		11.1
2231	E_nip_23520	E_nip_trans_28693_m.197128	TRUE	3	89322000			40.889	384		3	E_nip_23520;E_nip_25493;E_nip_27375	E_nip_trans_28693_m.197128;E_nip_trans_02835_m.10389;E_nip_trans_67298_m.422025				2	0	3	6	4	0		2	0	3	6	4	0		2	0	3	6	4	0			43.012	0		2-2-2	0-0-0	3-3-3	6-6-6	4-4-4	0-0-0		6
1660	E_nip_14377	E_nip_trans_05208_m.22171	TRUE	1	88906000			17.412	154		1	E_nip_14377	E_nip_trans_05208_m.22171				6	6	6	6	7	7		0	1	1	1	1	1		0	1	1	1	1	1			6.4872	0.0065815		6-0-0	6-1-1	6-1-1	6-1-1	7-1-1	7-1-1		52.6
2070	E_nip_20910	E_nip_trans_10005_m.63188	TRUE	4	88408000			18.399	162		4	E_nip_20910;E_nip_16690;E_nip_16691;E_nip_16693	E_nip_trans_10005_m.63188;E_nip_trans_68361_m.436282;E_nip_trans_68362_m.436289;E_nip_trans_68363_m.436296				2	4	2	4	2	3		2	3	1	3	1	2		2	3	1	3	1	2			22.338	0		2-2-2	4-3-3	2-1-1	4-3-3	2-1-1	3-2-2		15.4
2098	E_nip_21450	E_nip_trans_06108_m.25664	TRUE	1	87959000			70.115	629		1	E_nip_21450	E_nip_trans_06108_m.25664				1	0	1	5	2	0		1	0	1	5	2	0		0	0	0	4	1	0			36.881	0		1-1-0	0-0-0	1-1-0	5-5-4	2-2-1	0-0-0		1.7
1020	E_nip_06431	E_nip_trans_57765_m.368631	TRUE	2	87676000			9.3584	81		2	E_nip_06431;E_nip_34052	E_nip_trans_57765_m.368631;E_nip_trans_64440_m.394531				4	2	3	3	2	1		2	0	1	2	0	0		2	0	1	2	0	0			18.101	0		4-2-2	2-0-0	3-1-1	3-2-2	2-0-0	1-0-0		53.1
1356	E_nip_10474	E_nip_trans_20332_m.156045	TRUE	1	87645000			104.41	918		1	E_nip_10474	E_nip_trans_20332_m.156045				2	0	3	7	9	2		2	0	3	7	9	2		2	0	3	7	9	2			75.962	0		2-2-2	0-0-0	3-3-3	7-7-7	9-9-9	2-2-2		2
1376	E_nip_10743	E_nip_trans_72918_m.485789	TRUE	1	87596000			122.64	1068		1	E_nip_10743	E_nip_trans_72918_m.485789				3	0	0	8	0	0		3	0	0	8	0	0		3	0	0	8	0	0			60.303	0		3-3-3	0-0-0	0-0-0	8-8-8	0-0-0	0-0-0		2.6
1457	E_nip_11933	E_nip_trans_66271_m.406958	TRUE	2	87549000			25.853	230		2	E_nip_11933;E_nip_19161	E_nip_trans_66271_m.406958;E_nip_trans_51711_m.348036				0	1	2	6	1	2		0	1	2	6	1	2		0	1	2	6	1	2			45.378	0		0-0-0	1-1-1	2-2-2	6-6-6	1-1-1	2-2-2		0
2067	E_nip_20823	E_nip_trans_30877_m.217132	TRUE	1	87251000			4.3157	41		1	E_nip_20823	E_nip_trans_30877_m.217132				1	1	1	2	1	0		1	1	1	2	1	0		1	1	1	2	1	0			12.803	0		1-1-1	1-1-1	1-1-1	2-2-2	1-1-1	0-0-0		31.7
1156	E_nip_07662	E_nip_trans_21198_m.160936	TRUE	1	87229000			58.536	521		1	E_nip_07662	E_nip_trans_21198_m.160936				0	0	1	0	1	0		0	0	1	0	1	0		0	0	1	0	1	0			13.203	0		0-0-0	0-0-0	1-1-1	0-0-0	1-1-1	0-0-0		0
619	E_nip_10763	E_nip_trans_08465_m.46592	TRUE	2	86735000			37.917	338		2	E_nip_10763;E_nip_02037	E_nip_trans_08465_m.46592;E_nip_trans_28461_m.194901				1	0	3	5	1	0		1	0	3	5	1	0		1	0	3	5	1	0			37.887	0		1-1-1	0-0-0	3-3-3	5-5-5	1-1-1	0-0-0		2.7
2479	E_nip_28206	E_nip_trans_08285_m.44768	TRUE	1	86685000			51.066	441		1	E_nip_28206	E_nip_trans_08285_m.44768				1	0	0	5	1	0		1	0	0	5	1	0		1	0	0	5	1	0			31.881	0		1-1-1	0-0-0	0-0-0	5-5-5	1-1-1	0-0-0		2
705	E_nip_05088	E_nip_trans_58907_m.372783	TRUE	2	86585000			16.036	143		2	E_nip_05088;E_nip_03224	E_nip_trans_58907_m.372783;E_nip_trans_66528_m.410618				1	1	2	2	2	1		1	1	2	2	2	1		1	1	2	2	2	1			18.89	0		1-1-1	1-1-1	2-2-2	2-2-2	2-2-2	1-1-1		5.6
615	E_nip_08795	E_nip_trans_33243_m.235892	TRUE	2	86218000			60.389	527		2	E_nip_08795;E_nip_01983	E_nip_trans_33243_m.235892;E_nip_trans_17923_m.140049				1	1	1	0	1	1		1	1	1	0	1	1		1	1	1	0	1	1			6.4121	0.0084291		1-1-1	1-1-1	1-1-1	0-0-0	1-1-1	1-1-1		3.2
740	E_nip_03700	E_nip_trans_14322_m.108357	TRUE	1	86119000			114.9	1053		1	E_nip_03700	E_nip_trans_14322_m.108357				0	0	1	11	1	0		0	0	1	11	1	0		0	0	1	11	1	0			77.965	0		0-0-0	0-0-0	1-1-1	11-11-11	1-1-1	0-0-0		0
2507	E_nip_29054	E_nip_trans_38710_m.262460	TRUE	1	85308000			15.081	134		1	E_nip_29054	E_nip_trans_38710_m.262460				2	2	2	2	1	1		1	1	1	1	0	0		1	1	1	1	0	0			6.5335	0.005473		2-1-1	2-1-1	2-1-1	2-1-1	1-0-0	1-0-0		18.7
2387	E_nip_26603	E_nip_trans_39554_m.269313	TRUE	1	85175000			7.7241	67		1	E_nip_26603	E_nip_trans_39554_m.269313				1	0	1	1	1	1		1	0	1	1	1	1		1	0	1	1	1	1			6.5366	0.0054773		1-1-1	0-0-0	1-1-1	1-1-1	1-1-1	1-1-1		11.9
568	E_nip_01564	E_nip_trans_67790_m.429349	TRUE	6	84697000			70.035	612		6	E_nip_01564;E_nip_09701;E_nip_01568;E_nip_01567;E_nip_09627;E_nip_29716	E_nip_trans_67790_m.429349;E_nip_trans_09630_m.59130;E_nip_trans_67792_m.429387;E_nip_trans_67791_m.429368;E_nip_trans_50441_m.341456;E_nip_trans_03359_m.13848				0	1	3	5	1	0		0	1	3	5	1	0		0	1	3	5	1	0			52.329	0		0-0-0	1-1-1	3-3-3	5-5-5	1-1-1	0-0-0		0
1781	E_nip_16300	E_nip_trans_72277_m.481982	TRUE	2	84558000			42.684	382		2	E_nip_16300;E_nip_25704	E_nip_trans_72277_m.481982;E_nip_trans_34221_m.242014				2	0	4	4	1	1		2	0	4	4	1	1		2	0	4	4	1	1			31.912	0		2-2-2	0-0-0	4-4-4	4-4-4	1-1-1	1-1-1		6
2278	E_nip_24258	E_nip_trans_51045_m.344948	TRUE	2	84522000			22.488	192		2	E_nip_24258;E_nip_15779	E_nip_trans_51045_m.344948;E_nip_trans_40865_m.281141				3	0	2	2	3	2		3	0	2	2	3	2		0	0	0	0	0	0			42.356	0		3-3-0	0-0-0	2-2-0	2-2-0	3-3-0	2-2-0		24
442	E_nip_00477	E_nip_trans_04623_m.20027	TRUE	2	84426000			22.011	189		2	E_nip_00477;E_nip_10016	E_nip_trans_04623_m.20027;E_nip_trans_12353_m.88410				1	0	3	3	3	4		1	0	3	3	3	4		1	0	3	3	3	4			34.849	0		1-1-1	0-0-0	3-3-3	3-3-3	3-3-3	4-4-4		7.9
2436	E_nip_27281	E_nip_trans_13384_m.98948	TRUE	1	84307000			41.646	370		1	E_nip_27281	E_nip_trans_13384_m.98948				1	1	2	5	2	0		1	1	2	5	2	0		1	1	2	5	2	0			36.356	0		1-1-1	1-1-1	2-2-2	5-5-5	2-2-2	0-0-0		2.7
2077	E_nip_21049	E_nip_trans_10019_m.63353	TRUE	1	83740000			48.509	429		1	E_nip_21049	E_nip_trans_10019_m.63353				0	0	1	7	2	0		0	0	1	7	2	0		0	0	1	7	2	0			64.821	0		0-0-0	0-0-0	1-1-1	7-7-7	2-2-2	0-0-0		0
1102	E_nip_28722	E_nip_trans_59656_m.375954	TRUE	3	83482000			9.0203	76		3	E_nip_28722;E_nip_07071;E_nip_10095	E_nip_trans_59656_m.375954;E_nip_trans_05567_m.23368;E_nip_trans_11110_m.74696				0	0	1	3	1	1		0	0	1	3	1	1		0	0	1	3	1	1			17.569	0		0-0-0	0-0-0	1-1-1	3-3-3	1-1-1	1-1-1		0
1706	E_nip_15192	E_nip_trans_05282_m.22454	TRUE	4	83270000			15.178	132		4	E_nip_15192;E_nip_34964;E_nip_29089;E_nip_32477	E_nip_trans_05282_m.22454;E_nip_trans_59359_m.374908;E_nip_trans_29524_m.204798;E_nip_trans_10511_m.68354				1	0	1	2	2	2		1	0	1	2	2	2		1	0	1	2	2	2			13.126	0		1-1-1	0-0-0	1-1-1	2-2-2	2-2-2	2-2-2		5.3
1960	E_nip_19077	E_nip_trans_59540_m.375562	TRUE	2	83246000			11.752	105		2	E_nip_19077;E_nip_34600	E_nip_trans_59540_m.375562;E_nip_trans_10916_m.72756				0	0	2	2	0	1		0	0	2	2	0	1		0	0	2	2	0	1			23.328	0		0-0-0	0-0-0	2-2-2	2-2-2	0-0-0	1-1-1		0
820	E_nip_04501	E_nip_trans_03855_m.16524	TRUE	2	83151000			27.461	244		2	E_nip_04501;E_nip_05606	E_nip_trans_03855_m.16524;E_nip_trans_42017_m.291711				1	3	2	3	3	0		1	3	2	3	3	0		1	3	2	3	3	0			36.48	0		1-1-1	3-3-3	2-2-2	3-3-3	3-3-3	0-0-0		4.5
2699	E_nip_33220	E_nip_trans_15846_m.122749	TRUE	1	83033000			137.77	1243		1	E_nip_33220	E_nip_trans_15846_m.122749				1	0	1	7	1	0		1	0	1	7	1	0		1	0	1	7	1	0			52.153	0		1-1-1	0-0-0	1-1-1	7-7-7	1-1-1	0-0-0		0.9
751	E_nip_03822	E_nip_trans_41918_m.290757	TRUE	1	82831000			101.82	929		1	E_nip_03822	E_nip_trans_41918_m.290757				4	0	2	8	3	0		4	0	2	8	3	0		4	0	2	8	3	0			60.452	0		4-4-4	0-0-0	2-2-2	8-8-8	3-3-3	0-0-0		4.1
1913	E_nip_18035	E_nip_trans_08139_m.43200	TRUE	1	82806000			50.172	447		1	E_nip_18035	E_nip_trans_08139_m.43200				2	0	3	5	5	2		2	0	3	5	5	2		2	0	3	5	5	2			50.99	0		2-2-2	0-0-0	3-3-3	5-5-5	5-5-5	2-2-2		4.7
1820	E_nip_16824	E_nip_trans_10781_m.71254	TRUE	1	82666000			80.054	718		1	E_nip_16824	E_nip_trans_10781_m.71254				1	0	1	7	1	0		1	0	1	7	1	0		1	0	1	7	1	0			64.434	0		1-1-1	0-0-0	1-1-1	7-7-7	1-1-1	0-0-0		1.7
60	E_nip_30887	E_nip_trans_62735_m.389899	TRUE	4	82569000			8.0065	68		4	E_nip_30887;Carp_10926;Carp_06530;E_nip_17952	E_nip_trans_62735_m.389899;;;E_nip_trans_05686_m.23727				1	0	3	2	1	0		1	0	3	2	1	0		1	0	3	2	1	0			18.319	0		1-1-1	0-0-0	3-3-3	2-2-2	1-1-1	0-0-0		19.1
934	E_nip_05612	E_nip_trans_69484_m.451868	TRUE	1	82214000			49.746	459		1	E_nip_05612	E_nip_trans_69484_m.451868				1	1	3	4	1	1		1	1	3	4	1	1		1	1	3	4	1	1			36.956	0		1-1-1	1-1-1	3-3-3	4-4-4	1-1-1	1-1-1		3.5
454	E_nip_00593	E_nip_trans_38809_m.263202	TRUE	2	81718000			36.186	329		2	E_nip_00593;E_nip_28347	E_nip_trans_38809_m.263202;E_nip_trans_07050_m.32581				3	0	2	4	2	0		3	0	2	4	2	0		3	0	2	4	2	0			43.946	0		3-3-3	0-0-0	2-2-2	4-4-4	2-2-2	0-0-0		9.4
647	E_nip_20835	E_nip_trans_28275_m.193137	TRUE	3	81289000			11.144	108		3	E_nip_20835;E_nip_34865;E_nip_02388	E_nip_trans_28275_m.193137;E_nip_trans_39616_m.270030;E_nip_trans_52012_m.349233				2	1	2	2	1	2		2	1	2	2	1	2		2	1	2	2	1	2			12.121	0		2-2-2	1-1-1	2-2-2	2-2-2	1-1-1	2-2-2		21.3
1885	E_nip_17552	E_nip_trans_13281_m.98151	TRUE	1	81229000			30.703	268		1	E_nip_17552	E_nip_trans_13281_m.98151				0	0	2	4	2	0		0	0	2	4	2	0		0	0	2	4	2	0			29.24	0		0-0-0	0-0-0	2-2-2	4-4-4	2-2-2	0-0-0		0
1469	E_nip_27140	E_nip_trans_50246_m.339943	TRUE	2	80988000			39.335	346		2	E_nip_27140;E_nip_12109	E_nip_trans_50246_m.339943;E_nip_trans_06096_m.25487				2	3	4	4	2	2		2	3	4	4	2	2		2	3	4	4	2	2			40.577	0		2-2-2	3-3-3	4-4-4	4-4-4	2-2-2	2-2-2		5.8
1209	E_nip_08592	E_nip_trans_39727_m.271115	TRUE	1	80568000			143.18	1294		1	E_nip_08592	E_nip_trans_39727_m.271115				0	0	1	2	3	10		0	0	1	2	3	10		0	0	1	2	3	10			66.435	0		0-0-0	0-0-0	1-1-1	2-2-2	3-3-3	10-10-10		0
1685	E_nip_14766	E_nip_trans_14432_m.109503	TRUE	2	80538000			132.74	1204		2	E_nip_14766;E_nip_32175	E_nip_trans_14432_m.109503;E_nip_trans_31457_m.222275				0	0	5	9	7	1		0	0	5	9	7	1		0	0	5	9	7	1			105.98	0		0-0-0	0-0-0	5-5-5	9-9-9	7-7-7	1-1-1		0
2549	E_nip_29824	E_nip_trans_03368_m.13892	TRUE	4	80339000			36.404	327		4	E_nip_29824;E_nip_18217;E_nip_00506;E_nip_08794	E_nip_trans_03368_m.13892;E_nip_trans_44922_m.314069;E_nip_trans_71662_m.477046;E_nip_trans_60826_m.381407				2	1	4	5	6	3		2	1	4	5	6	3		2	1	4	5	6	3			50.052	0		2-2-2	1-1-1	4-4-4	5-5-5	6-6-6	3-3-3		6.4
555	E_nip_29065	E_nip_trans_38718_m.262535	TRUE	3	79778000			27.128	250		3	E_nip_29065;E_nip_01425;E_nip_26615	E_nip_trans_38718_m.262535;E_nip_trans_03441_m.14306;E_nip_trans_06942_m.31481				1	2	1	3	1	2		1	2	1	3	1	2		1	2	1	3	1	2			131.16	0		1-1-1	2-2-2	1-1-1	3-3-3	1-1-1	2-2-2		5.2
734	E_nip_28544	E_nip_trans_54389_m.357154	TRUE	4	79033000			10.683	99		4	E_nip_28544;E_nip_03638;E_nip_36697;E_nip_14254	E_nip_trans_54389_m.357154;E_nip_trans_05128_m.21876;E_nip_trans_54442_m.357314;E_nip_trans_60130_m.377277				0	0	1	1	1	1		0	0	0	1	0	1		0	0	0	1	0	1			11.249	0.00044228		0-0-0	0-0-0	1-0-0	1-1-1	1-0-0	1-1-1		0
2103	E_nip_21501	E_nip_trans_26988_m.182994	TRUE	2	78867000			33.641	297		2	E_nip_21501;E_nip_23282	E_nip_trans_26988_m.182994;E_nip_trans_11644_m.80865				0	0	1	3	2	4		0	0	1	3	2	4		0	0	1	3	2	4			36.957	0		0-0-0	0-0-0	1-1-1	3-3-3	2-2-2	4-4-4		0
2294	E_nip_24518	E_nip_trans_65511_m.397849	TRUE	2	78564000			59.786	548		2	E_nip_24518;E_nip_06045	E_nip_trans_65511_m.397849;E_nip_trans_38107_m.258570				0	0	0	4	3	3		0	0	0	4	3	3		0	0	0	4	3	3			30.558	0		0-0-0	0-0-0	0-0-0	4-4-4	3-3-3	3-3-3		0
742	E_nip_10267	E_nip_trans_38599_m.261588	TRUE	2	78461000			11.62	112		2	E_nip_10267;E_nip_03745	E_nip_trans_38599_m.261588;E_nip_trans_05131_m.21886				2	0	1	1	1	1		2	0	1	1	1	1		2	0	1	1	1	1			41.357	0		2-2-2	0-0-0	1-1-1	1-1-1	1-1-1	1-1-1		33.9
2268	E_nip_24032	E_nip_trans_58760_m.371747	TRUE	5	78242000			30.924	273		5	E_nip_24032;E_nip_16507;E_nip_10256;E_nip_10258;E_nip_02883	E_nip_trans_58760_m.371747;E_nip_trans_06818_m.30502;E_nip_trans_38594_m.261553;E_nip_trans_38595_m.261563;E_nip_trans_01057_m.2367				2	1	1	6	2	0		2	1	1	6	2	0		2	1	1	6	2	0			55.527	0		2-2-2	1-1-1	1-1-1	6-6-6	2-2-2	0-0-0		9.5
917	E_nip_05441	E_nip_trans_58930_m.372921	TRUE	2	78096000			23.848	213		2	E_nip_05441;E_nip_17464	E_nip_trans_58930_m.372921;E_nip_trans_00396_m.702				6	5	6	8	7	5		1	0	1	1	1	0		0	0	0	0	0	0			6.8609	0.0036541		6-1-0	5-0-0	6-1-0	8-1-0	7-1-0	5-0-0		27.7
2162	E_nip_22585	E_nip_trans_14167_m.106889	TRUE	2	77866000			32.344	286		2	E_nip_22585;E_nip_22586	E_nip_trans_14167_m.106889;E_nip_trans_14168_m.106895				1	2	0	5	1	0		1	2	0	5	1	0		1	1	0	1	1	0			37.95	0		1-1-1	2-2-1	0-0-0	5-5-1	1-1-1	0-0-0		3.8
2230	E_nip_23509	E_nip_trans_08966_m.52444	TRUE	1	77586000			33.054	308		1	E_nip_23509	E_nip_trans_08966_m.52444				1	2	2	2	4	0		1	2	2	2	4	0		1	2	2	2	4	0			29.135	0		1-1-1	2-2-2	2-2-2	2-2-2	4-4-4	0-0-0		3.9
2148	E_nip_22416	E_nip_trans_32538_m.230810	TRUE	2	77447000			60.836	532		2	E_nip_22416;E_nip_34282	E_nip_trans_32538_m.230810;E_nip_trans_02938_m.11134				2	2	10	11	3	2		0	0	6	7	0	0		0	0	6	7	0	0			83.914	0		2-0-0	2-0-0	10-6-6	11-7-7	3-0-0	2-0-0		4.1
1369	E_nip_32926	E_nip_trans_01369_m.3591	TRUE	2	77331000			16.23	143		2	E_nip_32926;E_nip_10652	E_nip_trans_01369_m.3591;E_nip_trans_55767_m.361933				3	1	0	2	2	1		3	1	0	2	2	1		3	1	0	2	2	1			19.631	0		3-3-3	1-1-1	0-0-0	2-2-2	2-2-2	1-1-1		18.2
450	E_nip_00554	E_nip_trans_62476_m.388968	TRUE	3	77302000			13.558	126		3	E_nip_00554;E_nip_04288;E_nip_04290	E_nip_trans_62476_m.388968;E_nip_trans_41955_m.291150;E_nip_trans_41956_m.291155				2	0	2	4	1	0		2	0	2	4	1	0		2	0	2	4	1	0			40.978	0		2-2-2	0-0-0	2-2-2	4-4-4	1-1-1	0-0-0		25.4
958	E_nip_05939	E_nip_trans_43289_m.302049	TRUE	1	77131000			83.85	754		1	E_nip_05939	E_nip_trans_43289_m.302049				0	0	3	6	1	0		0	0	3	6	1	0		0	0	3	6	1	0			37.503	0		0-0-0	0-0-0	3-3-3	6-6-6	1-1-1	0-0-0		0
2722	E_nip_33806	E_nip_trans_38081_m.258434	TRUE	1	76941000			20.77	178		1	E_nip_33806	E_nip_trans_38081_m.258434				3	3	5	5	5	5		0	0	1	1	1	1		0	0	0	0	0	0			6.9713	0.002459		3-0-0	3-0-0	5-1-0	5-1-0	5-1-0	5-1-0		18.5
2716	E_nip_33704	E_nip_trans_14654_m.111578	TRUE	1	76856000			33.791	304		1	E_nip_33704	E_nip_trans_14654_m.111578				2	0	1	2	2	4		0	0	0	0	1	1		0	0	0	0	1	1			7.0715	0.0024763		2-0-0	0-0-0	1-0-0	2-0-0	2-1-1	4-1-1		9.9
2691	E_nip_33057	E_nip_trans_10570_m.68958	TRUE	2	76823000			88.653	800		2	E_nip_33057;E_nip_08938	E_nip_trans_10570_m.68958;E_nip_trans_41202_m.284142				2	1	1	8	1	0		2	1	1	8	1	0		2	1	1	8	1	0			51.636	0		2-2-2	1-1-1	1-1-1	8-8-8	1-1-1	0-0-0		2.5
1764	E_nip_16038	E_nip_trans_40886_m.281336	TRUE	2	76705000			36.914	329		2	E_nip_16038;E_nip_21977	E_nip_trans_40886_m.281336;E_nip_trans_10099_m.64014				0	0	4	6	0	0		0	0	4	6	0	0		0	0	3	5	0	0			44.78	0		0-0-0	0-0-0	4-4-3	6-6-5	0-0-0	0-0-0		0
2185	E_nip_22953	E_nip_trans_28643_m.196717	TRUE	3	76448000			51.144	457		3	E_nip_22953;E_nip_32467;E_nip_26304	E_nip_trans_28643_m.196717;E_nip_trans_02567_m.8234;E_nip_trans_60611_m.379743				2	0	2	7	2	0		2	0	2	7	2	0		2	0	2	7	2	0			43.495	0		2-2-2	0-0-0	2-2-2	7-7-7	2-2-2	0-0-0		4.4
1573	E_nip_13274	E_nip_trans_69134_m.447453	TRUE	1	76412000			30.97	274		1	E_nip_13274	E_nip_trans_69134_m.447453				2	1	3	5	1	0		2	1	3	5	1	0		2	1	3	5	1	0			38.586	0		2-2-2	1-1-1	3-3-3	5-5-5	1-1-1	0-0-0		9.1
2719	E_nip_33728	E_nip_trans_05461_m.23039	TRUE	11	76394000			9.0265	83		11	E_nip_33728;E_nip_33542;E_nip_22394;E_nip_21626;E_nip_15113;E_nip_09002;E_nip_01835;E_nip_26689;E_nip_32543;E_nip_28446;E_nip_23831	E_nip_trans_05461_m.23039;E_nip_trans_38052_m.258272;E_nip_trans_57198_m.367367;;E_nip_trans_56279_m.364491;E_nip_trans_59483_m.375361;E_nip_trans_02224_m.5733;E_nip_trans_00453_m.828;;;E_nip_trans_61449_m.384848				0	0	1	2	1	0		0	0	1	2	1	0		0	0	0	2	0	0			17.927	0		0-0-0	0-0-0	1-1-0	2-2-2	1-1-0	0-0-0		0
2143	E_nip_22345	E_nip_trans_15384_m.118653	TRUE	3	76141000			75.608	670		3	E_nip_22345;E_nip_32461;E_nip_32597	E_nip_trans_15384_m.118653;E_nip_trans_02563_m.8199;E_nip_trans_61524_m.385198				1	2	1	8	2	0		1	2	1	8	2	0		1	2	1	8	2	0			47.102	0		1-1-1	2-2-2	1-1-1	8-8-8	2-2-2	0-0-0		2.1
529	E_nip_01223	E_nip_trans_04674_m.20224	TRUE	2	76079000			12.549	109		2	E_nip_01223;E_nip_16720	E_nip_trans_04674_m.20224;E_nip_trans_51337_m.346356				2	1	2	1	1	2		2	1	2	1	1	2		2	1	2	1	1	2			12.038	0		2-2-2	1-1-1	2-2-2	1-1-1	1-1-1	2-2-2		16.5
2526	E_nip_29396	E_nip_trans_13765_m.102983	TRUE	1	75672000			19.729	179		1	E_nip_29396	E_nip_trans_13765_m.102983				1	1	3	4	1	1		1	1	3	4	1	1		1	1	3	4	1	1			39.545	0		1-1-1	1-1-1	3-3-3	4-4-4	1-1-1	1-1-1		6.1
2494	E_nip_28676	E_nip_trans_16282_m.126925	TRUE	1	75651000			72.237	664		1	E_nip_28676	E_nip_trans_16282_m.126925				2	0	1	5	1	0		2	0	1	5	1	0		2	0	1	5	1	0			46.214	0		2-2-2	0-0-0	1-1-1	5-5-5	1-1-1	0-0-0		3.9
679	E_nip_02875	E_nip_trans_01054_m.2350	TRUE	2	75446000			26.253	246		2	E_nip_02875;E_nip_13738	E_nip_trans_01054_m.2350;E_nip_trans_58633_m.370483				8	8	11	10	13	5		0	0	1	1	1	0		0	0	1	1	1	0			6.6584	0.0051587		8-0-0	8-0-0	11-1-1	10-1-1	13-1-1	5-0-0		40.2
1136	E_nip_07409	E_nip_trans_21174_m.160783	TRUE	1	75282000			58.73	535		1	E_nip_07409	E_nip_trans_21174_m.160783				0	0	4	5	1	0		0	0	4	5	1	0		0	0	4	5	1	0			76.794	0		0-0-0	0-0-0	4-4-4	5-5-5	1-1-1	0-0-0		0
1700	E_nip_15070	E_nip_trans_22412_m.167052	TRUE	1	75043000			21.108	191		1	E_nip_15070	E_nip_trans_22412_m.167052				0	0	3	3	0	0		0	0	3	3	0	0		0	0	3	3	0	0			36.231	0		0-0-0	0-0-0	3-3-3	3-3-3	0-0-0	0-0-0		0
2689	E_nip_32978	E_nip_trans_68159_m.433850	TRUE	1	74470000			110.44	984		1	E_nip_32978	E_nip_trans_68159_m.433850				0	0	2	9	0	0		0	0	2	9	0	0		0	0	2	9	0	0			62.846	0		0-0-0	0-0-0	2-2-2	9-9-9	0-0-0	0-0-0		0
1230	E_nip_16995	E_nip_trans_59190_m.374190	TRUE	3	74347000			23.656	206		3	E_nip_16995;E_nip_08830;E_nip_06130	E_nip_trans_59190_m.374190;E_nip_trans_04329_m.18813;E_nip_trans_42050_m.292001				0	0	2	1	2	3		0	0	2	1	2	3		0	0	2	1	2	3			26.312	0		0-0-0	0-0-0	2-2-2	1-1-1	2-2-2	3-3-3		0
1047	E_nip_13487	E_nip_trans_02369_m.6259	TRUE	3	73903000			25.922	225		3	E_nip_13487;E_nip_06619;E_nip_29189	E_nip_trans_02369_m.6259;E_nip_trans_60478_m.378455;E_nip_trans_09804_m.61111				2	2	2	3	1	2		2	2	2	3	1	2		2	2	2	3	1	2			20.72	0		2-2-2	2-2-2	2-2-2	3-3-3	1-1-1	2-2-2		12.9
2721	E_nip_33787	E_nip_trans_14665_m.111674	TRUE	1	73743000			321.58	2936		1	E_nip_33787	E_nip_trans_14665_m.111674				10	2	8	5	2	0		10	2	8	5	2	0		10	2	8	5	2	0			90.659	0		10-10-10	2-2-2	8-8-8	5-5-5	2-2-2	0-0-0		4.5
975	E_nip_06137	E_nip_trans_59089_m.373734	TRUE	2	73606000			17.021	152		2	E_nip_06137;E_nip_12426	E_nip_trans_59089_m.373734;E_nip_trans_12726_m.92230				0	1	1	4	2	2		0	1	1	4	2	2		0	1	1	4	2	2			29.559	0		0-0-0	1-1-1	1-1-1	4-4-4	2-2-2	2-2-2		0
1235	E_nip_29749	E_nip_trans_31037_m.218382	TRUE	2	73456000			64.279	582		2	E_nip_29749;E_nip_08907	E_nip_trans_31037_m.218382;E_nip_trans_13523_m.100407				1	0	0	0	0	0		1	0	0	0	0	0		1	0	0	0	0	0			6.3867	0.0087887		1-1-1	0-0-0	0-0-0	0-0-0	0-0-0	0-0-0		2.2
2149	E_nip_22419	E_nip_trans_67952_m.431264	TRUE	2	73384000			46.789	427		2	E_nip_22419;E_nip_29661	E_nip_trans_67952_m.431264;E_nip_trans_09842_m.61586				1	1	0	4	0	0		1	1	0	4	0	0		1	1	0	4	0	0			26.111	0		1-1-1	1-1-1	0-0-0	4-4-4	0-0-0	0-0-0		2.1
968	E_nip_06067	E_nip_trans_43293_m.302085	TRUE	2	73111000			34.648	298		2	E_nip_06067;E_nip_23423	E_nip_trans_43293_m.302085;E_nip_trans_31387_m.221579				3	0	0	8	0	0		3	0	0	8	0	0		3	0	0	8	0	0			59.407	0		3-3-3	0-0-0	0-0-0	8-8-8	0-0-0	0-0-0		9.4
2263	E_nip_23945	E_nip_trans_39127_m.265572	TRUE	2	72943000			56.977	504		2	E_nip_23945;E_nip_23948	E_nip_trans_39127_m.265572;E_nip_trans_39128_m.265589				0	0	0	2	3	3		0	0	0	2	3	3		0	0	0	2	3	3			26.902	0		0-0-0	0-0-0	0-0-0	2-2-2	3-3-3	3-3-3		0
1459	E_nip_11944	E_nip_trans_66279_m.407073	TRUE	1	72899000			59.16	527		1	E_nip_11944	E_nip_trans_66279_m.407073				0	0	0	4	0	0		0	0	0	4	0	0		0	0	0	4	0	0			43.424	0		0-0-0	0-0-0	0-0-0	4-4-4	0-0-0	0-0-0		0
2613	E_nip_31161	E_nip_trans_15458_m.119276	TRUE	1	72549000			71.474	637		1	E_nip_31161	E_nip_trans_15458_m.119276				3	0	1	6	1	0		3	0	1	6	1	0		3	0	1	6	1	0			56.797	0		3-3-3	0-0-0	1-1-1	6-6-6	1-1-1	0-0-0		6.8
1770	E_nip_16122	E_nip_trans_10724_m.70664	TRUE	3	72526000			11.057	100		3	E_nip_16122;E_nip_34501;E_nip_31533	E_nip_trans_10724_m.70664;E_nip_trans_61905_m.386810;E_nip_trans_03714_m.15800				1	1	1	3	3	1		1	1	1	3	3	1		1	1	1	3	3	1			25.291	0		1-1-1	1-1-1	1-1-1	3-3-3	3-3-3	1-1-1		8
2403	E_nip_26773	E_nip_trans_65906_m.402097	TRUE	2	72458000			13.147	117		2	E_nip_26773;E_nip_20173	E_nip_trans_65906_m.402097;E_nip_trans_03240_m.13102				1	0	2	3	1	1		1	0	2	3	1	1		1	0	2	3	1	1			26.685	0		1-1-1	0-0-0	2-2-2	3-3-3	1-1-1	1-1-1		7.7
2543	E_nip_29634	E_nip_trans_38764_m.262865	TRUE	2	71870000			52.078	457		2	E_nip_29634;E_nip_26978	E_nip_trans_38764_m.262865;E_nip_trans_06979_m.31921				14	17	19	23	17	17		1	1	1	1	0	1		1	1	1	1	0	1			9.372	0.0017249		14-1-1	17-1-1	19-1-1	23-1-1	17-0-0	17-1-1		33.7
2644	E_nip_32028	E_nip_trans_20903_m.159224	TRUE	1	71723000			12.536	118		1	E_nip_32028	E_nip_trans_20903_m.159224				3	0	1	2	2	4		3	0	1	2	2	4		3	0	1	2	2	4			41.72	0		3-3-3	0-0-0	1-1-1	2-2-2	2-2-2	4-4-4		33.1
1880	E_nip_17447	E_nip_trans_21222_m.161072	TRUE	7	71655000			54.455	473		7	E_nip_17447;E_nip_26371;E_nip_18943;E_nip_30456;E_nip_31922;E_nip_06091;E_nip_15676	E_nip_trans_21222_m.161072;E_nip_trans_59261_m.374511;E_nip_trans_34550_m.243884;E_nip_trans_61124_m.383212;E_nip_trans_56090_m.363703;E_nip_trans_51244_m.345902;E_nip_trans_03980_m.17173				1	0	2	5	1	0		1	0	2	5	1	0		1	0	2	5	1	0			40.326	0		1-1-1	0-0-0	2-2-2	5-5-5	1-1-1	0-0-0		2.3
1075	E_nip_20986	E_nip_trans_28289_m.193214	TRUE	4	71522000			46.158	425		4	E_nip_20986;E_nip_06887;E_nip_18400;E_nip_20983	E_nip_trans_28289_m.193214;E_nip_trans_50058_m.338133;E_nip_trans_08167_m.43556;E_nip_trans_28288_m.193201				1	1	1	5	1	1		1	1	1	5	1	1		1	1	1	5	1	1			34.395	0		1-1-1	1-1-1	1-1-1	5-5-5	1-1-1	1-1-1		2.6
557	E_nip_30269	E_nip_trans_28389_m.194291	TRUE	3	71486000			19.901	177		3	E_nip_30269;E_nip_08857;E_nip_01449	E_nip_trans_28389_m.194291;E_nip_trans_39747_m.271359;E_nip_trans_03449_m.14361				2	1	2	4	1	0		2	1	2	4	1	0		2	1	2	4	1	0			35.973	0		2-2-2	1-1-1	2-2-2	4-4-4	1-1-1	0-0-0		14.7
1280	E_nip_09477	E_nip_trans_13562_m.100840	TRUE	1	71465000			81.417	743		1	E_nip_09477	E_nip_trans_13562_m.100840				2	0	3	8	2	0		2	0	3	8	2	0		2	0	3	8	2	0			65.317	0		2-2-2	0-0-0	3-3-3	8-8-8	2-2-2	0-0-0		4
1687	E_nip_14794	E_nip_trans_05242_m.22307	TRUE	2	71184000			14.407	127		2	E_nip_14794;E_nip_10495	E_nip_trans_05242_m.22307;E_nip_trans_08441_m.46335				0	0	1	3	0	0		0	0	1	3	0	0		0	0	1	3	0	0			18.616	0		0-0-0	0-0-0	1-1-1	3-3-3	0-0-0	0-0-0		0
2555	E_nip_29915	E_nip_trans_03372_m.13914	TRUE	2	71154000			27.442	240		2	E_nip_29915;E_nip_30628	E_nip_trans_03372_m.13914;E_nip_trans_61149_m.383339				1	2	1	6	4	2		1	1	1	4	4	1		1	0	0	3	3	0			31.98	0		1-1-1	2-1-0	1-1-0	6-4-3	4-4-3	2-1-0		5
2356	E_nip_25996	E_nip_trans_02887_m.10756	TRUE	3	71144000			34.153	301		3	E_nip_25996;E_nip_10100;E_nip_10102	E_nip_trans_02887_m.10756;E_nip_trans_11112_m.74751;E_nip_trans_11113_m.74757				1	0	1	4	5	2		1	0	1	4	5	2		1	0	1	4	5	2			35.173	0		1-1-1	0-0-0	1-1-1	4-4-4	5-5-5	2-2-2		4
665	E_nip_02658	E_nip_trans_11476_m.78750	TRUE	1	71096000			46.084	402		1	E_nip_02658	E_nip_trans_11476_m.78750				1	0	0	5	0	0		1	0	0	4	0	0		1	0	0	4	0	0			24.906	0		1-1-1	0-0-0	0-0-0	5-4-4	0-0-0	0-0-0		3.2
1378	E_nip_10753	E_nip_trans_40086_m.274341	TRUE	1	70799000			42.828	376		1	E_nip_10753	E_nip_trans_40086_m.274341				1	0	4	3	6	4		0	0	3	2	5	4		0	0	3	2	5	4			47.54	0		1-0-0	0-0-0	4-3-3	3-2-2	6-5-5	4-4-4		2.4
2462	E_nip_27773	E_nip_trans_05799_m.24045	TRUE	1	70779000			12.793	114		1	E_nip_27773	E_nip_trans_05799_m.24045				1	1	1	2	0	1		1	1	1	2	0	1		1	1	1	2	0	1			17.313	0		1-1-1	1-1-1	1-1-1	2-2-2	0-0-0	1-1-1		10.5
2648	E_nip_32108	E_nip_trans_12966_m.94939	TRUE	2	70755000			43.546	387		2	E_nip_32108;E_nip_35845	E_nip_trans_12966_m.94939;E_nip_trans_50353_m.340797				1	0	1	1	6	1		1	0	1	1	6	1		1	0	1	1	6	1			74.985	0		1-1-1	0-0-0	1-1-1	1-1-1	6-6-6	1-1-1		3.4
577	E_nip_01609	E_nip_trans_50768_m.343490	TRUE	1	70566000			6.2663	53		1	E_nip_01609	E_nip_trans_50768_m.343490				0	1	0	1	1	1		0	1	0	1	1	1		0	1	0	1	1	1			6.4405	0.0076923		0-0-0	1-1-1	0-0-0	1-1-1	1-1-1	1-1-1		0
2623	E_nip_31557	E_nip_trans_41833_m.289916	TRUE	1	70532000			8.4172	75		1	E_nip_31557	E_nip_trans_41833_m.289916				1	0	0	3	1	0		1	0	0	3	1	0		1	0	0	3	1	0			18.625	0		1-1-1	0-0-0	0-0-0	3-3-3	1-1-1	0-0-0		21.3
2554	E_nip_29911	E_nip_trans_03370_m.13903	TRUE	2	70450000			36.285	340		2	E_nip_29911;E_nip_00976	E_nip_trans_03370_m.13903;E_nip_trans_15195_m.116721				1	1	2	3	5	3		1	1	2	3	5	3		1	1	2	3	5	3			44.249	0		1-1-1	1-1-1	2-2-2	3-3-3	5-5-5	3-3-3		2.1
1105	E_nip_07084	E_nip_trans_09257_m.55719	TRUE	1	70386000			63.698	580		1	E_nip_07084	E_nip_trans_09257_m.55719				3	0	1	5	6	1		3	0	1	5	6	1		3	0	1	5	6	1			50.547	0		3-3-3	0-0-0	1-1-1	5-5-5	6-6-6	1-1-1		5.9
462	E_nip_00658	E_nip_trans_32319_m.229070	TRUE	1	69735000			115.26	1027		1	E_nip_00658	E_nip_trans_32319_m.229070				2	1	3	5	0	1		2	1	3	5	0	1		2	1	3	5	0	1			48.156	0		2-2-2	1-1-1	3-3-3	5-5-5	0-0-0	1-1-1		2.1
847	E_nip_04765	E_nip_trans_44433_m.310637	TRUE	1	69539000			55.914	487		1	E_nip_04765	E_nip_trans_44433_m.310637				2	0	0	5	0	0		2	0	0	5	0	0		2	0	0	5	0	0			37.309	0		2-2-2	0-0-0	0-0-0	5-5-5	0-0-0	0-0-0		4.7
2100	E_nip_21475	E_nip_trans_11292_m.76461	TRUE	1	69480000			133.51	1208		1	E_nip_21475	E_nip_trans_11292_m.76461				2	1	4	9	1	1		2	1	4	9	1	1		2	1	4	9	1	1			71.897	0		2-2-2	1-1-1	4-4-4	9-9-9	1-1-1	1-1-1		2.2
2307	E_nip_24768	E_nip_trans_09036_m.53276	TRUE	1	69385000			20.482	198		1	E_nip_24768	E_nip_trans_09036_m.53276				2	1	2	3	1	1		2	1	2	3	1	1		2	1	2	3	1	1			27.442	0		2-2-2	1-1-1	2-2-2	3-3-3	1-1-1	1-1-1		11.1
688	E_nip_03012	E_nip_trans_01064_m.2387	TRUE	9	69269000			62.554	563		9	E_nip_03012;E_nip_19525;E_nip_36667;E_nip_19523;E_nip_27110;E_nip_36668;E_nip_27108;E_nip_06581;E_nip_27109	E_nip_trans_01064_m.2387;E_nip_trans_68773_m.441987;E_nip_trans_11071_m.74238;E_nip_trans_68772_m.441972;E_nip_trans_39597_m.269799;E_nip_trans_11072_m.74254;E_nip_trans_39594_m.269745;E_nip_trans_50037_m.337899;E_nip_trans_39595_m.269760				2	1	3	4	4	3		2	1	3	4	4	3		2	1	3	4	4	3			48.851	0		2-2-2	1-1-1	3-3-3	4-4-4	4-4-4	3-3-3		3.9
948	E_nip_05736	E_nip_trans_42024_m.291789	TRUE	1	69184000			67.481	596		1	E_nip_05736	E_nip_trans_42024_m.291789				0	2	1	6	0	0		0	2	1	6	0	0		0	2	1	6	0	0			50.107	0		0-0-0	2-2-2	1-1-1	6-6-6	0-0-0	0-0-0		0
2344	E_nip_25681	E_nip_trans_10801_m.71415	TRUE	1	68921000			91.178	792		1	E_nip_25681	E_nip_trans_10801_m.71415				1	0	0	4	0	0		1	0	0	4	0	0		1	0	0	4	0	0			30.018	0		1-1-1	0-0-0	0-0-0	4-4-4	0-0-0	0-0-0		2.3
1867	E_nip_18378	E_nip_trans_27799_m.189092	TRUE	6	68816000			25.996	230		6	E_nip_18378;E_nip_17313;E_nip_26958;E_nip_26561;E_nip_00445;E_nip_00444	E_nip_trans_27799_m.189092;E_nip_trans_60577_m.379470;E_nip_trans_27800_m.189096;E_nip_trans_00442_m.802;E_nip_trans_66158_m.405818;E_nip_trans_66157_m.405814				1	1	2	3	1	1		1	1	2	3	1	1		1	1	2	3	1	1			26.963	0		1-1-1	1-1-1	2-2-2	3-3-3	1-1-1	1-1-1		6.1
1194	E_nip_08395	E_nip_trans_68635_m.440053	TRUE	7	68532000			67.73	624		7	E_nip_08395;E_nip_34491;E_nip_08390;E_nip_08393;E_nip_20507;E_nip_12284;E_nip_34492	E_nip_trans_68635_m.440053;E_nip_trans_10907_m.72685;E_nip_trans_68633_m.440024;E_nip_trans_68634_m.440038;E_nip_trans_41383_m.285748;E_nip_trans_29745_m.206780;E_nip_trans_10908_m.72698				1	1	6	6	3	2		1	1	6	6	3	2		1	1	6	6	3	2			66.427	0		1-1-1	1-1-1	6-6-6	6-6-6	3-3-3	2-2-2		1.9
623	E_nip_02057	E_nip_trans_50796_m.343655	TRUE	5	68364000			26.472	235		5	E_nip_02057;E_nip_16512;E_nip_04764;E_nip_07501;E_nip_36096	E_nip_trans_50796_m.343655;E_nip_trans_42124_m.292615;E_nip_trans_03874_m.16635;E_nip_trans_30378_m.212825;E_nip_trans_12261_m.87470				1	1	0	6	1	0		1	1	0	6	1	0		1	1	0	6	1	0			42.154	0		1-1-1	1-1-1	0-0-0	6-6-6	1-1-1	0-0-0		4.7
2122	E_nip_21975	E_nip_trans_10098_m.64006	TRUE	1	68353000			36.574	330		1	E_nip_21975	E_nip_trans_10098_m.64006				1	0	0	3	0	0		1	0	0	3	0	0		1	0	0	3	0	0			19.363	0		1-1-1	0-0-0	0-0-0	3-3-3	0-0-0	0-0-0		3.6
1769	E_nip_16115	E_nip_trans_10720_m.70581	TRUE	2	68283000			32.575	288		2	E_nip_16115;E_nip_16011	E_nip_trans_10720_m.70581;E_nip_trans_10719_m.70560				2	1	1	6	1	0		2	1	1	6	1	0		2	1	1	6	1	0			43.146	0		2-2-2	1-1-1	1-1-1	6-6-6	1-1-1	0-0-0		7.3
2814	E_nip_36502	E_nip_trans_54421_m.357251	TRUE	2	68131000			12.809	115		2	E_nip_36502;E_nip_11263	E_nip_trans_54421_m.357251;E_nip_trans_59823_m.376475				1	2	2	0	1	0		1	2	2	0	1	0		1	2	2	0	1	0			21.359	0		1-1-1	2-2-2	2-2-2	0-0-0	1-1-1	0-0-0		13
546	E_nip_01362	E_nip_trans_41558_m.287219	TRUE	1	68047000			24.039	209		1	E_nip_01362	E_nip_trans_41558_m.287219				0	3	5	10	0	3		0	1	1	3	0	1		0	0	0	0	0	0			26.324	0		0-0-0	3-1-0	5-1-0	10-3-0	0-0-0	3-1-0		0
2799	E_nip_36005	E_nip_trans_17506_m.136874	TRUE	2	68015000			71.314	630		2	E_nip_36005;E_nip_29488	E_nip_trans_17506_m.136874;E_nip_trans_03337_m.13713				2	1	3	6	0	0		2	1	3	6	0	0		2	1	3	6	0	0			55.233	0		2-2-2	1-1-1	3-3-3	6-6-6	0-0-0	0-0-0		2.9
2026	E_nip_20316	E_nip_trans_03253_m.13200	TRUE	2	67959000			22.473	209		2	E_nip_20316;E_nip_17827	E_nip_trans_03253_m.13200;E_nip_trans_09360_m.56573				5	0	3	4	3	0		5	0	3	4	3	0		5	0	3	4	3	0			63.987	0		5-5-5	0-0-0	3-3-3	4-4-4	3-3-3	0-0-0		33.5
1903	E_nip_17915	E_nip_trans_50185_m.339367	TRUE	2	67206000			25.466	224		2	E_nip_17915;E_nip_35295	E_nip_trans_50185_m.339367;E_nip_trans_13439_m.99562				0	0	1	4	0	1		0	0	1	4	0	1		0	0	1	4	0	1			27.46	0		0-0-0	0-0-0	1-1-1	4-4-4	0-0-0	1-1-1		0
1157	E_nip_07700	E_nip_trans_27691_m.188161	TRUE	3	67088000			31.64	271		3	E_nip_07700;E_nip_08757;E_nip_07698	E_nip_trans_27691_m.188161;E_nip_trans_01878_m.5040;E_nip_trans_27690_m.188159				9	10	10	11	11	9		0	0	0	1	1	1		0	0	0	1	1	1			31.349	0		9-0-0	10-0-0	10-0-0	11-1-1	11-1-1	9-1-1		31.4
439	E_nip_00398	E_nip_trans_15151_m.116410	TRUE	1	66624000			52.659	490		1	E_nip_00398	E_nip_trans_15151_m.116410				0	0	1	4	4	4		0	0	1	4	4	4		0	0	1	4	4	4			35.085	0		0-0-0	0-0-0	1-1-1	4-4-4	4-4-4	4-4-4		0
2682	E_nip_32804	E_nip_trans_06607_m.28887	TRUE	2	66516000			23.602	210		2	E_nip_32804;E_nip_14937	E_nip_trans_06607_m.28887;E_nip_trans_27334_m.185540				1	0	1	4	0	0		1	0	1	4	0	0		1	0	1	4	0	0			41.53	0		1-1-1	0-0-0	1-1-1	4-4-4	0-0-0	0-0-0		8.1
1332	E_nip_10178	E_nip_trans_32090_m.227276	TRUE	1	66310000			74.596	671		1	E_nip_10178	E_nip_trans_32090_m.227276				4	0	0	7	4	0		4	0	0	7	4	0		4	0	0	7	4	0			49.594	0		4-4-4	0-0-0	0-0-0	7-7-7	4-4-4	0-0-0		6.3
1276	E_nip_09434	E_nip_trans_42481_m.295788	TRUE	4	65966000			70.881	635		4	E_nip_09434;E_nip_09432;E_nip_34972;E_nip_34900	E_nip_trans_42481_m.295788;E_nip_trans_42480_m.295768;E_nip_trans_69790_m.456019;E_nip_trans_69789_m.455999				2	0	2	5	2	2		2	0	2	5	2	2		2	0	2	5	2	2			55.098	0		2-2-2	0-0-0	2-2-2	5-5-5	2-2-2	2-2-2		3.5
1381	E_nip_10784	E_nip_trans_28194_m.192396	TRUE	1	65491000			23.524	199		1	E_nip_10784	E_nip_trans_28194_m.192396				1	0	0	2	1	1		1	0	0	2	1	1		1	0	0	2	1	1			30.721	0		1-1-1	0-0-0	0-0-0	2-2-2	1-1-1	1-1-1		10.6
2616	E_nip_31242	E_nip_trans_32609_m.231329	TRUE	2	65255000			125.59	1128		2	E_nip_31242;E_nip_06664	E_nip_trans_32609_m.231329;E_nip_trans_23922_m.173486				3	1	1	5	1	0		3	1	1	5	1	0		3	1	1	5	1	0			46.284	0		3-3-3	1-1-1	1-1-1	5-5-5	1-1-1	0-0-0		3.3
721	E_nip_03394	E_nip_trans_07592_m.37656	TRUE	2	64839000			74.024	664		2	E_nip_03394;E_nip_23213	E_nip_trans_07592_m.37656;E_nip_trans_02448_m.7136				1	1	1	8	0	0		0	0	1	7	0	0		0	0	1	7	0	0			47.031	0		1-0-0	1-0-0	1-1-1	8-7-7	0-0-0	0-0-0		0.9
1858	E_nip_17243	E_nip_trans_27704_m.188224	TRUE	1	64790000			83.164	751		1	E_nip_17243	E_nip_trans_27704_m.188224				1	0	2	6	0	0		1	0	2	6	0	0		1	0	2	6	0	0			44.518	0		1-1-1	0-0-0	2-2-2	6-6-6	0-0-0	0-0-0		1.1
1317	E_nip_09934	E_nip_trans_03157_m.12573	TRUE	3	64728000			17.875	172		3	E_nip_09934;E_nip_28707;E_nip_06563	E_nip_trans_03157_m.12573;E_nip_trans_39927_m.272768;E_nip_trans_67063_m.418270				2	0	2	4	1	0		2	0	2	4	1	0		2	0	2	4	1	0			25.484	0		2-2-2	0-0-0	2-2-2	4-4-4	1-1-1	0-0-0		12.8
2335	E_nip_25397	E_nip_trans_02820_m.10265	TRUE	1	64724000			35.572	317		1	E_nip_25397	E_nip_trans_02820_m.10265				0	0	4	2	3	3		0	0	4	2	3	3		0	0	4	2	3	3			30.845	0		0-0-0	0-0-0	4-4-4	2-2-2	3-3-3	3-3-3		0
478	E_nip_26236	E_nip_trans_51418_m.346746	TRUE	3	64611000			17.773	162		3	E_nip_26236;E_nip_00766;E_nip_14933	E_nip_trans_51418_m.346746;E_nip_trans_04646_m.20116;E_nip_trans_27330_m.185500				0	0	1	2	0	0		0	0	1	2	0	0		0	0	1	2	0	0			25.363	0		0-0-0	0-0-0	1-1-1	2-2-2	0-0-0	0-0-0		0
757	E_nip_03919	E_nip_trans_33979_m.240574	TRUE	2	64303000			28.895	260		2	E_nip_03919;E_nip_01672	E_nip_trans_33979_m.240574;E_nip_trans_19247_m.149234				0	0	4	4	0	0		0	0	4	4	0	0		0	0	4	4	0	0			40.451	0		0-0-0	0-0-0	4-4-4	4-4-4	0-0-0	0-0-0		0
1962	E_nip_19236	E_nip_trans_70209_m.461456	TRUE	1	64191000			226.17	2037		1	E_nip_19236	E_nip_trans_70209_m.461456				0	0	1	0	0	0		0	0	1	0	0	0		0	0	1	0	0	0			7.0051	0.0024661		0-0-0	0-0-0	1-1-1	0-0-0	0-0-0	0-0-0		0
2255	E_nip_23906	E_nip_trans_43066_m.300207	TRUE	2	64090000			47.372	419		2	E_nip_23906;E_nip_23185	E_nip_trans_43066_m.300207;E_nip_trans_11639_m.80832				0	1	5	4	0	1		0	1	5	4	0	1		0	1	5	4	0	1			43.024	0		0-0-0	1-1-1	5-5-5	4-4-4	0-0-0	1-1-1		0
2629	E_nip_31723	E_nip_trans_23462_m.171701	TRUE	2	63964000			104.62	939		2	E_nip_31723;E_nip_25283	E_nip_trans_23462_m.171701;E_nip_trans_31735_m.224340				0	0	4	7	0	0		0	0	4	7	0	0		0	0	4	7	0	0			69.805	0		0-0-0	0-0-0	4-4-4	7-7-7	0-0-0	0-0-0		0
702	E_nip_03173	E_nip_trans_07572_m.37453	TRUE	8	63801000			28.115	249		8	E_nip_03173;E_nip_22178;E_nip_32885;E_nip_03174;E_nip_03176;E_nip_36432;E_nip_32893;E_nip_06465	E_nip_trans_07572_m.37453;E_nip_trans_66362_m.408186;E_nip_trans_39221_m.266455;E_nip_trans_07573_m.37456;E_nip_trans_07574_m.37462;E_nip_trans_27985_m.190671;E_nip_trans_39225_m.266539;E_nip_trans_60465_m.378283				3	0	2	3	0	0		3	0	2	3	0	0		3	0	2	3	0	0			77.453	0		3-3-3	0-0-0	2-2-2	3-3-3	0-0-0	0-0-0		17.7
1149	E_nip_07587	E_nip_trans_31940_m.226183	TRUE	1	63798000			7.7794	70		1	E_nip_07587	E_nip_trans_31940_m.226183				0	0	3	2	2	0		0	0	3	2	2	0		0	0	3	2	2	0			19.071	0		0-0-0	0-0-0	3-3-3	2-2-2	2-2-2	0-0-0		0
2243	E_nip_23668	E_nip_trans_07736_m.39182	TRUE	1	63698000			252.18	2222		1	E_nip_23668	E_nip_trans_07736_m.39182				34	26	46	63	63	46		1	0	2	1	3	0		0	0	0	0	0	0			31.218	0		34-1-0	26-0-0	46-2-0	63-1-0	63-3-0	46-0-0		18.3
2702	E_nip_33282	E_nip_trans_13047_m.95731	TRUE	1	63693000			82.389	749		1	E_nip_33282	E_nip_trans_13047_m.95731				0	0	0	7	1	0		0	0	0	7	1	0		0	0	0	7	1	0			47	0		0-0-0	0-0-0	0-0-0	7-7-7	1-1-1	0-0-0		0
1578	E_nip_30814	E_nip_trans_61165_m.383426	TRUE	3	63636000			27.393	250		3	E_nip_30814;E_nip_13345;E_nip_25914	E_nip_trans_61165_m.383426;E_nip_trans_12790_m.93048;E_nip_trans_02873_m.10649				0	0	0	5	0	0		0	0	0	5	0	0		0	0	0	5	0	0			30.282	0		0-0-0	0-0-0	0-0-0	5-5-5	0-0-0	0-0-0		0
1876	E_nip_17405	E_nip_trans_50141_m.338974	TRUE	1	63629000			41.458	363		1	E_nip_17405	E_nip_trans_50141_m.338974				9	8	9	15	7	9		1	1	1	1	1	0		1	1	1	1	1	0			8.9785	0.001719		9-1-1	8-1-1	9-1-1	15-1-1	7-1-1	9-0-0		32.2
1657	E_nip_14318	E_nip_trans_39058_m.265038	TRUE	1	63582000			47.868	445		1	E_nip_14318	E_nip_trans_39058_m.265038				0	0	3	7	1	1		0	0	3	7	1	1		0	0	3	7	1	1			83.24	0		0-0-0	0-0-0	3-3-3	7-7-7	1-1-1	1-1-1		0
873	E_nip_05015	E_nip_trans_52407_m.350713	TRUE	1	63304000			7.5544	75		1	E_nip_05015	E_nip_trans_52407_m.350713				1	0	1	0	1	1		1	0	1	0	1	1		1	0	1	0	1	1			16.89	0		1-1-1	0-0-0	1-1-1	0-0-0	1-1-1	1-1-1		16
758	E_nip_03935	E_nip_trans_14347_m.108611	TRUE	1	62969000			39.965	363		1	E_nip_03935	E_nip_trans_14347_m.108611				0	0	1	3	2	7		0	0	1	3	2	7		0	0	1	3	2	7			47.842	0		0-0-0	0-0-0	1-1-1	3-3-3	2-2-2	7-7-7		0
898	E_nip_05219	E_nip_trans_10619_m.69455	TRUE	1	62962000			30.844	270		1	E_nip_05219	E_nip_trans_10619_m.69455				2	0	1	4	1	0		2	0	1	4	1	0		2	0	1	4	1	0			35.127	0		2-2-2	0-0-0	1-1-1	4-4-4	1-1-1	0-0-0		7.8
1628	E_nip_13864	E_nip_trans_10349_m.66417	TRUE	2	62947000			45.076	411		2	E_nip_13864;E_nip_13977	E_nip_trans_10349_m.66417;E_nip_trans_10350_m.66426				1	2	2	5	0	1		1	2	2	5	0	1		1	2	2	5	0	1			39.876	0		1-1-1	2-2-2	2-2-2	5-5-5	0-0-0	1-1-1		2.9
2499	E_nip_28804	E_nip_trans_51829_m.348517	TRUE	3	62945000			17.946	149		3	E_nip_28804;E_nip_31906;E_nip_27928	E_nip_trans_51829_m.348517;E_nip_trans_05091_m.21739;E_nip_trans_08257_m.44547				0	0	3	1	4	1		0	0	3	1	4	1		0	0	3	1	4	1			35.555	0		0-0-0	0-0-0	3-3-3	1-1-1	4-4-4	1-1-1		0
1099	E_nip_07055	E_nip_trans_65759_m.400617	TRUE	1	62883000			74.978	679		1	E_nip_07055	E_nip_trans_65759_m.400617				2	0	3	4	5	3		2	0	3	4	5	3		2	0	3	4	5	3			45.256	0		2-2-2	0-0-0	3-3-3	4-4-4	5-5-5	3-3-3		3.1
1984	E_nip_19605	E_nip_trans_13632_m.101517	TRUE	2	62651000			37.287	345		2	E_nip_19605;E_nip_19604	E_nip_trans_13632_m.101517;E_nip_trans_13631_m.101504				1	1	4	1	3	0		1	1	4	1	3	0		1	1	4	1	3	0			25.626	0		1-1-1	1-1-1	4-4-4	1-1-1	3-3-3	0-0-0		3.8
2575	E_nip_30266	E_nip_trans_28386_m.194244	TRUE	2	62643000			103.08	957		2	E_nip_30266;E_nip_19531	E_nip_trans_28386_m.194244;E_nip_trans_04435_m.19260				0	0	1	11	1	0		0	0	1	11	1	0		0	0	1	11	1	0			72.253	0		0-0-0	0-0-0	1-1-1	11-11-11	1-1-1	0-0-0		0
1591	E_nip_13475	E_nip_trans_07617_m.37945	TRUE	3	62510000			44.039	382		3	E_nip_13475;E_nip_33248;E_nip_32000	E_nip_trans_07617_m.37945;E_nip_trans_39263_m.266868;E_nip_trans_02519_m.7802				1	1	3	2	4	4		1	1	3	2	4	4		0	0	2	0	1	1			36.641	0		1-1-0	1-1-0	3-3-2	2-2-0	4-4-1	4-4-1		2.4
940	E_nip_05686	E_nip_trans_51217_m.345771	TRUE	1	62486000			20.411	185		1	E_nip_05686	E_nip_trans_51217_m.345771				2	0	3	3	3	2		2	0	3	3	3	2		2	0	3	3	3	2			20.267	0		2-2-2	0-0-0	3-3-3	3-3-3	3-3-3	2-2-2		14.1
809	E_nip_25345	E_nip_trans_09091_m.54050	TRUE	3	62294000			51.89	439		3	E_nip_25345;E_nip_04436;E_nip_25346	E_nip_trans_09091_m.54050;E_nip_trans_02602_m.8565;E_nip_trans_09092_m.54063				0	0	0	4	0	0		0	0	0	4	0	0		0	0	0	4	0	0			25.8	0		0-0-0	0-0-0	0-0-0	4-4-4	0-0-0	0-0-0		0
1733	E_nip_35935	E_nip_trans_55611_m.360641	TRUE	2	62278000			41.706	381		2	E_nip_35935;E_nip_15504	E_nip_trans_55611_m.360641;E_nip_trans_30081_m.210030				1	0	1	3	1	1		1	0	1	3	1	1		1	0	1	3	1	1			17.905	0		1-1-1	0-0-0	1-1-1	3-3-3	1-1-1	1-1-1		3.1
1610	E_nip_13705	E_nip_trans_52139_m.349727	TRUE	1	62216000			10.75	98		1	E_nip_13705	E_nip_trans_52139_m.349727				0	1	0	2	0	1		0	1	0	2	0	1		0	1	0	2	0	1			14.763	0		0-0-0	1-1-1	0-0-0	2-2-2	0-0-0	1-1-1		0
1401	E_nip_11082	E_nip_trans_20389_m.156384	TRUE	1	62170000			68.384	621		1	E_nip_11082	E_nip_trans_20389_m.156384				1	0	3	7	0	0		1	0	3	7	0	0		1	0	3	7	0	0			51.397	0		1-1-1	0-0-0	3-3-3	7-7-7	0-0-0	0-0-0		1.9
1927	E_nip_32094	E_nip_trans_02525_m.7864	TRUE	4	61478000			64.029	576		4	E_nip_32094;E_nip_18204;E_nip_18206;E_nip_28219	E_nip_trans_02525_m.7864;E_nip_trans_09391_m.56871;E_nip_trans_09392_m.56879;E_nip_trans_55597_m.360521				0	0	1	7	4	1		0	0	1	7	4	1		0	0	1	7	4	1			55.065	0		0-0-0	0-0-0	1-1-1	7-7-7	4-4-4	1-1-1		0
1532	E_nip_12852	E_nip_trans_12754_m.92568	TRUE	2	61432000			6.0831	51		2	E_nip_12852;E_nip_36073	E_nip_trans_12754_m.92568;E_nip_trans_05873_m.24225				2	0	1	1	0	0		2	0	1	1	0	0		2	0	1	1	0	0			11.265	0.00044307		2-2-2	0-0-0	1-1-1	1-1-1	0-0-0	0-0-0		27.5
823	E_nip_04524	E_nip_trans_11800_m.82737	TRUE	4	61348000			18.908	171		4	E_nip_04524;E_nip_23269;E_nip_15000;E_nip_25200	E_nip_trans_11800_m.82737;E_nip_trans_69233_m.448832;E_nip_trans_03922_m.16884;E_nip_trans_30162_m.210953				1	1	2	3	2	0		1	1	2	3	2	0		1	1	2	3	2	0			18.433	0		1-1-1	1-1-1	2-2-2	3-3-3	2-2-2	0-0-0		10.5
835	E_nip_20470	E_nip_trans_11214_m.75763	TRUE	4	60997000			22.759	217		4	E_nip_20470;E_nip_04642;E_nip_08602;E_nip_05348	E_nip_trans_11214_m.75763;E_nip_trans_03868_m.16601;E_nip_trans_59458_m.375274;E_nip_trans_61621_m.385600				2	0	4	3	0	0		2	0	4	3	0	0		2	0	4	3	0	0			30.779	0		2-2-2	0-0-0	4-4-4	3-3-3	0-0-0	0-0-0		11.1
1171	E_nip_35301	E_nip_trans_05802_m.24050	TRUE	2	60952000			10.789	96		2	E_nip_35301;E_nip_08031	E_nip_trans_05802_m.24050;E_nip_trans_52814_m.352234				1	1	2	2	1	2		1	1	2	2	1	2		1	1	2	2	1	2			27.415	0		1-1-1	1-1-1	2-2-2	2-2-2	1-1-1	2-2-2		11.5
1343	E_nip_10291	E_nip_trans_09671_m.59579	TRUE	1	60457000			9.1454	85		1	E_nip_10291	E_nip_trans_09671_m.59579				3	1	2	3	2	2		1	0	0	1	1	1		1	0	0	1	1	1			8.8737	0.0017167		3-1-1	1-0-0	2-0-0	3-1-1	2-1-1	2-1-1		57.6
854	E_nip_04833	E_nip_trans_02639_m.8885	TRUE	1	60393000			30.541	276		1	E_nip_04833	E_nip_trans_02639_m.8885				2	1	2	2	2	1		2	1	2	2	2	1		2	1	2	2	2	1			20.503	0		2-2-2	1-1-1	2-2-2	2-2-2	2-2-2	1-1-1		10.5
901	E_nip_05259	E_nip_trans_59019_m.373382	TRUE	2	60269000			29.462	263		2	E_nip_05259;E_nip_35274	E_nip_trans_59019_m.373382;E_nip_trans_50309_m.340438				1	0	0	3	0	0		1	0	0	3	0	0		0	0	0	1	0	0			24.031	0		1-1-0	0-0-0	0-0-0	3-3-1	0-0-0	0-0-0		3.4
1987	E_nip_19656	E_nip_trans_51756_m.348230	TRUE	3	60260000			21.764	194		3	E_nip_19656;E_nip_02228;E_nip_00711	E_nip_trans_51756_m.348230;E_nip_trans_31176_m.219591;E_nip_trans_13831_m.103704				0	0	0	4	2	1		0	0	0	2	2	0		0	0	0	2	2	0			12.104	0		0-0-0	0-0-0	0-0-0	4-2-2	2-2-2	1-0-0		0
481	E_nip_00826	E_nip_trans_15188_m.116665	TRUE	1	60105000			24.19	214		1	E_nip_00826	E_nip_trans_15188_m.116665				6	2	2	2	6	2		4	0	0	0	4	0		4	0	0	0	4	0			50.698	0		6-4-4	2-0-0	2-0-0	2-0-0	6-4-4	2-0-0		43.5
682	E_nip_02969	E_nip_trans_15508_m.119749	TRUE	1	60017000			31.571	284		1	E_nip_02969	E_nip_trans_15508_m.119749				0	1	3	3	2	0		0	1	3	3	2	0		0	1	3	3	2	0			25.316	0		0-0-0	1-1-1	3-3-3	3-3-3	2-2-2	0-0-0		0
2688	E_nip_32948	E_nip_trans_13005_m.95279	TRUE	5	59926000			22.641	198		5	E_nip_32948;E_nip_30487;E_nip_19923;E_nip_08635;E_nip_19922	E_nip_trans_13005_m.95279;E_nip_trans_63935_m.393357;E_nip_trans_42581_m.296571;E_nip_trans_69899_m.457511;E_nip_trans_42580_m.296565				2	1	2	4	2	1		2	1	2	4	2	1		2	1	2	4	2	1			44.22	0		2-2-2	1-1-1	2-2-2	4-4-4	2-2-2	1-1-1		8.6
1161	E_nip_07727	E_nip_trans_16010_m.124454	TRUE	1	59924000			79.088	719		1	E_nip_07727	E_nip_trans_16010_m.124454				1	0	3	6	2	2		1	0	3	6	2	2		1	0	3	6	2	2			45.616	0		1-1-1	0-0-0	3-3-3	6-6-6	2-2-2	2-2-2		2.2
1969	E_nip_19484	E_nip_trans_38600_m.261594	TRUE	1	59672000			23.882	213		1	E_nip_19484	E_nip_trans_38600_m.261594				0	0	1	4	3	1		0	0	1	4	2	1		0	0	1	4	2	1			36.178	0		0-0-0	0-0-0	1-1-1	4-4-4	3-2-2	1-1-1		0
1636	E_nip_13991	E_nip_trans_10356_m.66567	TRUE	4	59634000			6.3826	62		4	E_nip_13991;E_nip_19898;E_nip_15901;E_nip_26911	E_nip_trans_10356_m.66567;E_nip_trans_29447_m.204018;E_nip_trans_40872_m.281181;E_nip_trans_00470_m.860				0	1	0	2	0	0		0	1	0	2	0	0		0	1	0	2	0	0			14.107	0		0-0-0	1-1-1	0-0-0	2-2-2	0-0-0	0-0-0		0
1294	E_nip_09630	E_nip_trans_50442_m.341463	TRUE	1	59587000			32.319	282		1	E_nip_09630	E_nip_trans_50442_m.341463				1	0	1	3	3	3		1	0	1	3	3	3		1	0	1	3	3	3			36.157	0		1-1-1	0-0-0	1-1-1	3-3-3	3-3-3	3-3-3		4.3
1251	E_nip_16152	E_nip_trans_40894_m.281424	TRUE	6	59411000			22.588	202		6	E_nip_16152;E_nip_31555;E_nip_09251;E_nip_09128;E_nip_16154;E_nip_09248	E_nip_trans_40894_m.281424;E_nip_trans_19500_m.150805;E_nip_trans_29331_m.202835;E_nip_trans_29329_m.202791;E_nip_trans_40895_m.281430;E_nip_trans_29330_m.202813				1	0	1	4	0	0		1	0	1	4	0	0		1	0	1	4	0	0			25.584	0		1-1-1	0-0-0	1-1-1	4-4-4	0-0-0	0-0-0		5
1524	E_nip_12738	E_nip_trans_40427_m.277325	TRUE	2	59384000			13.665	117		2	E_nip_12738;E_nip_17695	E_nip_trans_40427_m.277325;E_nip_trans_09353_m.56530				1	0	1	1	1	1		1	0	1	1	1	1		1	0	1	1	1	1			12.533	0		1-1-1	0-0-0	1-1-1	1-1-1	1-1-1	1-1-1		10.3
1499	E_nip_12448	E_nip_trans_42893_m.298964	TRUE	2	59140000			25.266	236		2	E_nip_12448;E_nip_19232	E_nip_trans_42893_m.298964;E_nip_trans_13602_m.101218				0	0	2	5	1	0		0	0	2	5	1	0		0	0	2	5	1	0			70.753	0		0-0-0	0-0-0	2-2-2	5-5-5	1-1-1	0-0-0		0
2269	E_nip_34195	E_nip_trans_02921_m.11006	TRUE	3	59081000			30.815	274		3	E_nip_34195;E_nip_24038;E_nip_09297	E_nip_trans_02921_m.11006;E_nip_trans_58762_m.371757;E_nip_trans_42470_m.295713				1	0	3	4	2	0		1	0	3	4	2	0		1	0	3	4	2	0			40.908	0		1-1-1	0-0-0	3-3-3	4-4-4	2-2-2	0-0-0		3.6
888	E_nip_05181	E_nip_trans_43220_m.301430	TRUE	2	58964000			37.469	332		2	E_nip_05181;E_nip_05184	E_nip_trans_43220_m.301430;E_nip_trans_43221_m.301433				1	1	4	5	1	1		1	1	4	5	1	1		1	1	4	5	1	1			37.669	0		1-1-1	1-1-1	4-4-4	5-5-5	1-1-1	1-1-1		2.7
2013	E_nip_20075	E_nip_trans_50547_m.342199	TRUE	1	58865000			12.015	105		1	E_nip_20075	E_nip_trans_50547_m.342199				0	1	0	1	1	2		0	1	0	1	1	2		0	1	0	1	1	2			16.377	0		0-0-0	1-1-1	0-0-0	1-1-1	1-1-1	2-2-2		0
658	E_nip_02591	E_nip_trans_17969_m.140415	TRUE	1	58825000			23.898	213		1	E_nip_02591	E_nip_trans_17969_m.140415				1	1	1	5	2	1		1	1	1	5	2	1		1	1	1	5	2	1			35.148	0		1-1-1	1-1-1	1-1-1	5-5-5	2-2-2	1-1-1		3.8
1792	E_nip_16454	E_nip_trans_68349_m.436150	TRUE	1	58732000			57.617	516		1	E_nip_16454	E_nip_trans_68349_m.436150				1	0	0	7	0	0		1	0	0	7	0	0		0	0	0	0	0	0			42.286	0		1-1-0	0-0-0	0-0-0	7-7-0	0-0-0	0-0-0		1.9
745	E_nip_15899	E_nip_trans_59100_m.373795	TRUE	3	58688000			13.431	127		3	E_nip_15899;E_nip_22692;E_nip_03765	E_nip_trans_59100_m.373795;E_nip_trans_04887_m.20988;E_nip_trans_56136_m.363917				0	1	0	2	0	1		0	1	0	2	0	1		0	1	0	2	0	1			11.8	0		0-0-0	1-1-1	0-0-0	2-2-2	0-0-0	1-1-1		0
457	E_nip_00605	E_nip_trans_41505_m.286787	TRUE	1	58586000			35.395	314		1	E_nip_00605	E_nip_trans_41505_m.286787				2	0	3	4	3	0		2	0	2	3	3	0		2	0	2	3	3	0			21.874	0		2-2-2	0-0-0	3-2-2	4-3-3	3-3-3	0-0-0		5.7
1705	E_nip_15156	E_nip_trans_14472_m.109813	TRUE	1	58389000			147.07	1350		1	E_nip_15156	E_nip_trans_14472_m.109813				2	0	4	9	5	0		2	0	4	9	5	0		2	0	4	9	5	0			74.538	0		2-2-2	0-0-0	4-4-4	9-9-9	5-5-5	0-0-0		1.6
2621	E_nip_32986	E_nip_trans_51123_m.345326	TRUE	5	58374000			18.883	167		5	E_nip_32986;E_nip_31537;E_nip_32766;E_nip_17239;E_nip_17238	E_nip_trans_51123_m.345326;E_nip_trans_56059_m.363560;E_nip_trans_10542_m.68670;E_nip_trans_39481_m.268571;E_nip_trans_39480_m.268567				0	0	1	2	3	1		0	0	1	2	3	1		0	0	1	2	3	1			28.889	0		0-0-0	0-0-0	1-1-1	2-2-2	3-3-3	1-1-1		0
776	E_nip_04078	E_nip_trans_65354_m.396401	TRUE	1	58218000			70.817	636		1	E_nip_04078	E_nip_trans_65354_m.396401				14	13	12	25	14	13		1	0	0	3	0	1		0	0	0	1	0	0			31.454	0		14-1-0	13-0-0	12-0-0	25-3-1	14-0-0	13-1-0		26.7
743	E_nip_03757	E_nip_trans_15571_m.120230	TRUE	1	58156000			15.483	130		1	E_nip_03757	E_nip_trans_15571_m.120230				0	1	1	2	3	2		0	1	1	2	3	2		0	1	1	2	3	2			27.991	0		0-0-0	1-1-1	1-1-1	2-2-2	3-3-3	2-2-2		0
1945	E_nip_18555	E_nip_trans_69935_m.457916	TRUE	1	58042000			73.446	667		1	E_nip_18555	E_nip_trans_69935_m.457916				0	0	0	1	9	0		0	0	0	1	9	0		0	0	0	1	9	0			84.366	0		0-0-0	0-0-0	0-0-0	1-1-1	9-9-9	0-0-0		0
2247	E_nip_23738	E_nip_trans_16930_m.132611	TRUE	1	57709000			13.669	119		1	E_nip_23738	E_nip_trans_16930_m.132611				0	0	1	3	1	3		0	0	1	3	1	3		0	0	1	3	1	3			27.856	0		0-0-0	0-0-0	1-1-1	3-3-3	1-1-1	3-3-3		0
507	E_nip_01022	E_nip_trans_13857_m.103946	TRUE	5	57645000			18.838	166		5	E_nip_01022;E_nip_01024;E_nip_01026;E_nip_05253;E_nip_02553	E_nip_trans_13857_m.103946;E_nip_trans_13858_m.103959;E_nip_trans_13859_m.103965;E_nip_trans_59015_m.373361;E_nip_trans_31193_m.219717				1	1	0	3	1	1		1	1	0	3	1	1		1	1	0	3	1	1			19.66	0		1-1-1	1-1-1	0-0-0	3-3-3	1-1-1	1-1-1		6.6
1752	E_nip_18557	E_nip_trans_69936_m.457932	TRUE	2	57629000			195.55	1794		2	E_nip_18557;E_nip_15834	E_nip_trans_69936_m.457932;E_nip_trans_31676_m.223944				4	1	1	5	3	0		4	1	1	5	3	0		4	1	1	5	3	0			55.338	0		4-4-4	1-1-1	1-1-1	5-5-5	3-3-3	0-0-0		3.2
675	E_nip_36326	E_nip_trans_27971_m.190452	TRUE	2	57616000			63.018	556		2	E_nip_36326;E_nip_02808	E_nip_trans_27971_m.190452;E_nip_trans_07546_m.37246				3	1	0	1	5	1		3	1	0	1	5	1		3	1	0	1	5	1			35.636	0		3-3-3	1-1-1	0-0-0	1-1-1	5-5-5	1-1-1		7.2
1377	E_nip_10749	E_nip_trans_40082_m.274270	TRUE	1	57515000			261.18	2355		1	E_nip_10749	E_nip_trans_40082_m.274270				0	0	1	3	2	1		0	0	1	3	2	1		0	0	1	3	2	1			56.327	0		0-0-0	0-0-0	1-1-1	3-3-3	2-2-2	1-1-1		0
1147	E_nip_07564	E_nip_trans_69801_m.456115	TRUE	1	57404000			33.103	284		1	E_nip_07564	E_nip_trans_69801_m.456115				0	0	1	7	1	0		0	0	1	7	1	0		0	0	1	7	1	0			49.083	0		0-0-0	0-0-0	1-1-1	7-7-7	1-1-1	0-0-0		0
1480	E_nip_12248	E_nip_trans_41633_m.287933	TRUE	3	57400000			9.221	81		3	E_nip_12248;E_nip_26344;E_nip_12623	E_nip_trans_41633_m.287933;E_nip_trans_04118_m.17843;E_nip_trans_50858_m.344003				0	0	0	3	0	0		0	0	0	3	0	0		0	0	0	3	0	0			19.546	0		0-0-0	0-0-0	0-0-0	3-3-3	0-0-0	0-0-0		0
1329	E_nip_31700	E_nip_trans_40603_m.279125	TRUE	3	57389000			17.407	158		3	E_nip_31700;E_nip_10145;E_nip_17845	E_nip_trans_40603_m.279125;E_nip_trans_09667_m.59540;E_nip_trans_29097_m.200872				2	0	1	4	1	0		2	0	1	4	1	0		2	0	1	4	1	0			29.863	0		2-2-2	0-0-0	1-1-1	4-4-4	1-1-1	0-0-0		16.5
915	E_nip_05412	E_nip_trans_72161_m.480908	TRUE	1	57281000			135.98	1251		1	E_nip_05412	E_nip_trans_72161_m.480908				1	0	0	9	1	0		1	0	0	9	1	0		1	0	0	9	1	0			73.552	0		1-1-1	0-0-0	0-0-0	9-9-9	1-1-1	0-0-0		0.7
1933	E_nip_18307	E_nip_trans_63416_m.391974	TRUE	1	57159000			9.6822	84		1	E_nip_18307	E_nip_trans_63416_m.391974				1	1	0	1	0	2		0	0	0	1	0	1		0	0	0	1	0	1			7.381	0.0020929		1-0-0	1-0-0	0-0-0	1-1-1	0-0-0	2-1-1		14.3
411	E_nip_00002	E_nip_trans_15128_m.116119	TRUE	3	57039000			129.21	1147		3	E_nip_00002;E_nip_22868;E_nip_22869	E_nip_trans_15128_m.116119;E_nip_trans_31331_m.221009;E_nip_trans_31332_m.221010				0	0	0	6	0	0		0	0	0	6	0	0		0	0	0	6	0	0			39.324	0		0-0-0	0-0-0	0-0-0	6-6-6	0-0-0	0-0-0		0
1463	E_nip_11998	E_nip_trans_04744_m.20467	TRUE	1	56956000			22.956	202		1	E_nip_11998	E_nip_trans_04744_m.20467				1	0	3	1	3	3		1	0	3	1	3	3		1	0	3	1	3	3			28.354	0		1-1-1	0-0-0	3-3-3	1-1-1	3-3-3	3-3-3		5.9
1129	E_nip_35806	E_nip_trans_12235_m.87111	TRUE	2	56747000			20.331	180		2	E_nip_35806;E_nip_07376	E_nip_trans_12235_m.87111;E_nip_trans_30368_m.212728				0	1	1	2	1	1		0	1	1	2	1	1		0	1	1	2	1	1			14.115	0		0-0-0	1-1-1	1-1-1	2-2-2	1-1-1	1-1-1		0
843	E_nip_04705	E_nip_trans_41986_m.291438	TRUE	2	56702000			42.564	360		2	E_nip_04705;E_nip_08712	E_nip_trans_41986_m.291438;E_nip_trans_04319_m.18771				1	0	0	4	0	0		1	0	0	4	0	0		0	0	0	1	0	0			25.72	0		1-1-0	0-0-0	0-0-0	4-4-1	0-0-0	0-0-0		2.2
723	E_nip_03428	E_nip_trans_15548_m.120073	TRUE	1	56533000			54.227	479		1	E_nip_03428	E_nip_trans_15548_m.120073				2	0	2	9	1	0		2	0	2	9	1	0		2	0	2	9	1	0			60.453	0		2-2-2	0-0-0	2-2-2	9-9-9	1-1-1	0-0-0		4.2
2552	E_nip_29841	E_nip_trans_11318_m.76794	TRUE	3	56456000			30.618	276		3	E_nip_29841;E_nip_29840;E_nip_31158	E_nip_trans_11318_m.76794;E_nip_trans_11317_m.76786;E_nip_trans_56016_m.363343				0	1	1	3	2	3		0	1	1	3	2	3		0	1	1	3	2	3			27.025	0		0-0-0	1-1-1	1-1-1	3-3-3	2-2-2	3-3-3		0
2612	E_nip_31157	E_nip_trans_15456_m.119232	TRUE	1	56173000			127.53	1156		1	E_nip_31157	E_nip_trans_15456_m.119232				0	0	3	3	0	0		0	0	3	3	0	0		0	0	3	3	0	0			27.047	0		0-0-0	0-0-0	3-3-3	3-3-3	0-0-0	0-0-0		0
2738	E_nip_34408	E_nip_trans_01705_m.4593	TRUE	1	56117000			6.2642	56		1	E_nip_34408	E_nip_trans_01705_m.4593				2	1	1	2	0	2		2	1	1	2	0	2		2	1	1	2	0	2			12.449	0		2-2-2	1-1-1	1-1-1	2-2-2	0-0-0	2-2-2		33.9
1842	E_nip_17046	E_nip_trans_65805_m.401026	TRUE	3	56083000			42.725	384		3	E_nip_17046;E_nip_28988;E_nip_17045	E_nip_trans_65805_m.401026;E_nip_trans_29518_m.204748;E_nip_trans_65803_m.401011				1	2	4	6	4	3		1	1	1	1	1	1		1	1	1	1	1	1			7.44	0.0020982		1-1-1	2-1-1	4-1-1	6-1-1	4-1-1	3-1-1		3.4
2812	E_nip_36477	E_nip_trans_63616_m.392536	TRUE	1	55919000			9.717	87		1	E_nip_36477	E_nip_trans_63616_m.392536				1	3	2	0	0	0		1	3	2	0	0	0		1	3	2	0	0	0			28.586	0		1-1-1	3-3-3	2-2-2	0-0-0	0-0-0	0-0-0		23
1132	E_nip_07391	E_nip_trans_18471_m.143989	TRUE	2	55551000			41.878	380		2	E_nip_07391;E_nip_07389	E_nip_trans_18471_m.143989;E_nip_trans_18470_m.143975				0	0	2	2	1	0		0	0	2	2	1	0		0	0	2	2	1	0			20.328	0		0-0-0	0-0-0	2-2-2	2-2-2	1-1-1	0-0-0		0
2167	E_nip_22675	E_nip_trans_41755_m.289052	TRUE	1	55098000			48.645	435		1	E_nip_22675	E_nip_trans_41755_m.289052				2	1	1	4	2	1		2	1	1	2	1	1		2	1	1	2	1	1			13.124	0		2-2-2	1-1-1	1-1-1	4-2-2	2-1-1	1-1-1		6.9
2497	E_nip_28791	E_nip_trans_16297_m.127064	TRUE	1	55047000			71.68	659		1	E_nip_28791	E_nip_trans_16297_m.127064				1	0	0	5	1	0		1	0	0	5	1	0		1	0	0	5	1	0			41.124	0		1-1-1	0-0-0	0-0-0	5-5-5	1-1-1	0-0-0		2.6
1678	E_nip_14672	E_nip_trans_18114_m.141466	TRUE	1	54943000			33.815	308		1	E_nip_14672	E_nip_trans_18114_m.141466				1	0	2	3	2	0		1	0	2	3	2	0		1	0	2	3	2	0			17.393	0		1-1-1	0-0-0	2-2-2	3-3-3	2-2-2	0-0-0		4.2
1815	E_nip_16769	E_nip_trans_67121_m.419551	TRUE	2	54919000			70.135	632		2	E_nip_16769;E_nip_22526	E_nip_trans_67121_m.419551;E_nip_trans_42985_m.299612				2	4	1	3	2	0		2	4	1	3	2	0		2	4	1	3	2	0			41.754	0		2-2-2	4-4-4	1-1-1	3-3-3	2-2-2	0-0-0		3.6
836	E_nip_04649	E_nip_trans_69406_m.451013	TRUE	1	54678000			51.476	450		1	E_nip_04649	E_nip_trans_69406_m.451013				2	1	2	2	3	1		2	1	2	2	3	1		2	1	2	2	3	1			28.258	0		2-2-2	1-1-1	2-2-2	2-2-2	3-3-3	1-1-1		6.9
1724	E_nip_15430	E_nip_trans_18184_m.141896	TRUE	2	54242000			45.014	414		2	E_nip_15430;E_nip_09303	E_nip_trans_18184_m.141896;E_nip_trans_42476_m.295747				0	0	0	4	1	0		0	0	0	4	1	0		0	0	0	4	1	0			30.153	0		0-0-0	0-0-0	0-0-0	4-4-4	1-1-1	0-0-0		0
1827	E_nip_16890	E_nip_trans_50101_m.338587	TRUE	2	54203000			56.794	506		2	E_nip_16890;E_nip_09779	E_nip_trans_50101_m.338587;E_nip_trans_28123_m.191678				1	0	2	4	0	0		1	0	2	4	0	0		1	0	2	4	0	0			34.864	0		1-1-1	0-0-0	2-2-2	4-4-4	0-0-0	0-0-0		2.6
1286	E_nip_09534	E_nip_trans_09625_m.59088	TRUE	2	53893000			18.694	171		2	E_nip_09534;E_nip_15687	E_nip_trans_09625_m.59088;E_nip_trans_03986_m.17201				1	0	3	1	2	4		1	0	3	1	2	4		1	0	3	1	2	4			36.875	0		1-1-1	0-0-0	3-3-3	1-1-1	2-2-2	4-4-4		7
746	E_nip_03786	E_nip_trans_66575_m.411325	TRUE	2	53767000			64.874	564		2	E_nip_03786;E_nip_16725	E_nip_trans_66575_m.411325;E_nip_trans_29009_m.199997				2	0	4	6	0	0		2	0	4	6	0	0		2	0	4	6	0	0			44.798	0		2-2-2	0-0-0	4-4-4	6-6-6	0-0-0	0-0-0		4.1
2489	E_nip_28430	E_nip_trans_63563_m.392381	TRUE	1	53607000			14.847	128		1	E_nip_28430	E_nip_trans_63563_m.392381				3	1	4	4	1	1		1	1	1	2	1	1		1	1	1	2	1	1			12.013	0		3-1-1	1-1-1	4-1-1	4-2-2	1-1-1	1-1-1		25
1912	E_nip_18024	E_nip_trans_30464_m.213513	TRUE	1	53583000			57.371	532		1	E_nip_18024	E_nip_trans_30464_m.213513				1	0	0	5	2	0		1	0	0	5	2	0		1	0	0	5	2	0			53.298	0		1-1-1	0-0-0	0-0-0	5-5-5	2-2-2	0-0-0		2.3
1646	E_nip_14160	E_nip_trans_60127_m.377272	TRUE	1	53321000			9.8326	90		1	E_nip_14160	E_nip_trans_60127_m.377272				0	0	0	3	2	2		0	0	0	3	2	2		0	0	0	3	2	2			21.793	0		0-0-0	0-0-0	0-0-0	3-3-3	2-2-2	2-2-2		0
2202	E_nip_23170	E_nip_trans_69228_m.448778	TRUE	1	53063000			81.157	724		1	E_nip_23170	E_nip_trans_69228_m.448778				1	0	0	6	1	0		1	0	0	6	1	0		1	0	0	6	1	0			47.755	0		1-1-1	0-0-0	0-0-0	6-6-6	1-1-1	0-0-0		1.4
2204	E_nip_23190	E_nip_trans_31366_m.221357	TRUE	1	53040000			134.67	1222		1	E_nip_23190	E_nip_trans_31366_m.221357				1	1	1	8	5	0		1	1	1	8	5	0		1	1	1	8	5	0			69.722	0		1-1-1	1-1-1	1-1-1	8-8-8	5-5-5	0-0-0		0.8
1064	E_nip_06761	E_nip_trans_60483_m.378518	TRUE	1	52665000			27.427	259		1	E_nip_06761	E_nip_trans_60483_m.378518				0	0	0	2	1	0		0	0	0	2	1	0		0	0	0	2	1	0			40.785	0		0-0-0	0-0-0	0-0-0	2-2-2	1-1-1	0-0-0		0
1964	E_nip_19273	E_nip_trans_68750_m.441644	TRUE	4	52506000			59.548	544		4	E_nip_19273;E_nip_36164;E_nip_36165;E_nip_36168	E_nip_trans_68750_m.441644;E_nip_trans_11027_m.73836;E_nip_trans_11028_m.73854;E_nip_trans_11029_m.73870				2	0	0	4	1	2		2	0	0	4	1	2		2	0	0	4	1	2			39.764	0		2-2-2	0-0-0	0-0-0	4-4-4	1-1-1	2-2-2		4
1394	E_nip_10969	E_nip_trans_53302_m.353908	TRUE	3	52430000			9.8803	86		3	E_nip_10969;E_nip_18816;E_nip_32759	E_nip_trans_53302_m.353908;E_nip_trans_20099_m.154757;E_nip_trans_43156_m.300988				2	1	2	3	1	1		0	0	2	2	0	0		0	0	2	2	0	0			31.378	0		2-0-0	1-0-0	2-2-2	3-2-2	1-0-0	1-0-0		20.9
927	E_nip_21661	E_nip_trans_61061_m.382856	TRUE	3	52329000			32.022	288		3	E_nip_21661;E_nip_05556;E_nip_16587	E_nip_trans_61061_m.382856;E_nip_trans_58942_m.372992;E_nip_trans_04017_m.17364				0	0	2	3	3	0		0	0	2	3	3	0		0	0	2	3	3	0			18.091	0		0-0-0	0-0-0	2-2-2	3-3-3	3-3-3	0-0-0		0
2389	E_nip_26639	E_nip_trans_49994_m.337345	TRUE	5	52297000			56.869	510		5	E_nip_26639;E_nip_21326;E_nip_21221;E_nip_21319;E_nip_21324	E_nip_trans_49994_m.337345;E_nip_trans_08583_m.47869;E_nip_trans_08579_m.47826;E_nip_trans_08580_m.47831;E_nip_trans_08582_m.47863				0	0	1	4	0	0		0	0	1	4	0	0		0	0	1	4	0	0			32.894	0		0-0-0	0-0-0	1-1-1	4-4-4	0-0-0	0-0-0		0
1455	E_nip_11896	E_nip_trans_71779_m.478062	TRUE	1	52113000			30.659	275		1	E_nip_11896	E_nip_trans_71779_m.478062				0	0	1	4	1	0		0	0	1	4	1	0		0	0	1	4	1	0			37.135	0		0-0-0	0-0-0	1-1-1	4-4-4	1-1-1	0-0-0		0
1110	E_nip_07124	E_nip_trans_14762_m.112727	TRUE	4	52076000			18.892	170		4	E_nip_07124;E_nip_19938;E_nip_07127;E_nip_29665	E_nip_trans_14762_m.112727;E_nip_trans_50532_m.342085;E_nip_trans_14763_m.112735;E_nip_trans_04592_m.19903				0	1	2	2	0	0		0	1	2	2	0	0		0	1	2	2	0	0			20.942	0		0-0-0	1-1-1	2-2-2	2-2-2	0-0-0	0-0-0		0
524	E_nip_01168	E_nip_trans_38841_m.263478	TRUE	2	52035000			84.936	791		2	E_nip_01168;E_nip_07603	E_nip_trans_38841_m.263478;E_nip_trans_27688_m.188141				1	1	1	4	2	1		1	1	1	4	2	1		1	1	1	4	2	1			38.292	0		1-1-1	1-1-1	1-1-1	4-4-4	2-2-2	1-1-1		1.5
1038	E_nip_18027	E_nip_trans_30465_m.213527	TRUE	4	51969000			66.89	596		4	E_nip_18027;E_nip_06543;E_nip_16952;E_nip_13728	E_nip_trans_30465_m.213527;E_nip_trans_42080_m.292234;E_nip_trans_10792_m.71335;E_nip_trans_02388_m.6506				0	0	2	6	0	0		0	0	2	6	0	0		0	0	2	6	0	0			47.522	0		0-0-0	0-0-0	2-2-2	6-6-6	0-0-0	0-0-0		0
2411	E_nip_26887	E_nip_trans_38335_m.260129	TRUE	1	51937000			17.633	153		1	E_nip_26887	E_nip_trans_38335_m.260129				1	1	1	4	2	1		1	1	1	4	2	1		1	1	1	4	2	1			32.498	0		1-1-1	1-1-1	1-1-1	4-4-4	2-2-2	1-1-1		5.2
1620	E_nip_13767	E_nip_trans_08880_m.51441	TRUE	1	51926000			54.96	489		1	E_nip_13767	E_nip_trans_08880_m.51441				1	1	1	6	1	0		1	1	1	6	1	0		1	1	1	6	1	0			35.98	0		1-1-1	1-1-1	1-1-1	6-6-6	1-1-1	0-0-0		2.2
1296	E_nip_09657	E_nip_trans_18829_m.146549	TRUE	3	51901000			36.471	337		3	E_nip_09657;E_nip_26269;E_nip_16429	E_nip_trans_18829_m.146549;E_nip_trans_42222_m.293398;E_nip_trans_60506_m.378763				0	0	0	5	0	0		0	0	0	5	0	0		0	0	0	5	0	0			40.107	0		0-0-0	0-0-0	0-0-0	5-5-5	0-0-0	0-0-0		0
1060	E_nip_06721	E_nip_trans_14737_m.112471	TRUE	2	51824000			24.985	223		2	E_nip_06721;E_nip_05997	E_nip_trans_14737_m.112471;E_nip_trans_59076_m.373663				0	0	1	4	2	1		0	0	1	4	2	1		0	0	1	4	2	1			63.974	0		0-0-0	0-0-0	1-1-1	4-4-4	2-2-2	1-1-1		0
892	E_nip_05204	E_nip_trans_10610_m.69392	TRUE	3	51707000			18.279	160		3	E_nip_05204;E_nip_28794;E_nip_35026	E_nip_trans_10610_m.69392;E_nip_trans_51821_m.348487;E_nip_trans_04213_m.18270				1	1	2	4	2	1		1	0	1	3	1	1		1	0	1	2	1	1			51.934	0		1-1-1	1-0-0	2-1-1	4-3-2	2-1-1	1-1-1		9.4
2267	E_nip_24024	E_nip_trans_15711_m.121657	TRUE	2	51369000			79.691	714		2	E_nip_24024;E_nip_21555	E_nip_trans_15711_m.121657;E_nip_trans_45472_m.317864				3	0	3	7	1	0		3	0	3	7	1	0		3	0	3	7	1	0			68.925	0		3-3-3	0-0-0	3-3-3	7-7-7	1-1-1	0-0-0		5.7
1437	E_nip_11700	E_nip_trans_67818_m.429599	TRUE	2	51168000			41.03	368		2	E_nip_11700;E_nip_17823	E_nip_trans_67818_m.429599;E_nip_trans_05676_m.23703				2	0	0	4	0	0		2	0	0	4	0	0		2	0	0	4	0	0			24.405	0		2-2-2	0-0-0	0-0-0	4-4-4	0-0-0	0-0-0		7.1
1390	E_nip_10908	E_nip_trans_11176_m.75408	TRUE	1	51086000			21.956	199		1	E_nip_10908	E_nip_trans_11176_m.75408				1	0	1	3	2	0		1	0	1	3	2	0		1	0	1	3	2	0			24.703	0		1-1-1	0-0-0	1-1-1	3-3-3	2-2-2	0-0-0		4
1812	E_nip_16711	E_nip_trans_10774_m.71166	TRUE	2	51062000			57.611	521		2	E_nip_16711;E_nip_16707	E_nip_trans_10774_m.71166;E_nip_trans_10773_m.71123				0	0	2	6	2	1		0	0	2	6	2	1		0	0	2	6	2	1			44.906	0		0-0-0	0-0-0	2-2-2	6-6-6	2-2-2	1-1-1		0
1852	E_nip_17139	E_nip_trans_67153_m.419908	TRUE	2	50985000			37.824	333		2	E_nip_17139;E_nip_06500	E_nip_trans_67153_m.419908;E_nip_trans_56523_m.365402				0	0	0	4	1	0		0	0	0	4	1	0		0	0	0	4	1	0			29.25	0		0-0-0	0-0-0	0-0-0	4-4-4	1-1-1	0-0-0		0
1618	E_nip_27504	E_nip_trans_18652_m.145311	TRUE	2	50831000			34.085	316		2	E_nip_27504;E_nip_13754	E_nip_trans_18652_m.145311;E_nip_trans_45752_m.319506				0	1	1	3	1	1		0	1	1	3	1	1		0	1	1	3	1	1			17.851	0		0-0-0	1-1-1	1-1-1	3-3-3	1-1-1	1-1-1		0
1892	E_nip_17698	E_nip_trans_56660_m.365845	TRUE	2	50704000			16.714	153		2	E_nip_17698;E_nip_29608	E_nip_trans_56660_m.365845;E_nip_trans_50652_m.342813				0	2	1	3	0	0		0	2	1	3	0	0		0	2	1	3	0	0			21.153	0		0-0-0	2-2-2	1-1-1	3-3-3	0-0-0	0-0-0		0
1882	E_nip_17483	E_nip_trans_04086_m.17684	TRUE	2	50574000			10.815	95		2	E_nip_17483;E_nip_32459	E_nip_trans_04086_m.17684;E_nip_trans_43121_m.300613				2	0	1	2	2	0		2	0	1	2	2	0		1	0	1	1	1	0			11.624	0		2-2-1	0-0-0	1-1-1	2-2-1	2-2-1	0-0-0		17.9
2385	E_nip_26576	E_nip_trans_43492_m.303580	TRUE	1	50497000			32.835	285		1	E_nip_26576	E_nip_trans_43492_m.303580				1	0	0	4	0	0		1	0	0	4	0	0		1	0	0	4	0	0			38.773	0		1-1-1	0-0-0	0-0-0	4-4-4	0-0-0	0-0-0		6.3
2357	E_nip_26001	E_nip_trans_68425_m.437195	TRUE	1	50488000			21.092	189		1	E_nip_26001	E_nip_trans_68425_m.437195				0	0	1	2	3	0		0	0	1	2	3	0		0	0	1	2	3	0			25.485	0		0-0-0	0-0-0	1-1-1	2-2-2	3-3-3	0-0-0		0
858	E_nip_04854	E_nip_trans_40756_m.280421	TRUE	2	50327000			70.807	641		2	E_nip_04854;E_nip_34029	E_nip_trans_40756_m.280421;E_nip_trans_09184_m.55075				1	0	3	4	0	0		1	0	3	4	0	0		1	0	3	4	0	0			29.346	0		1-1-1	0-0-0	3-3-3	4-4-4	0-0-0	0-0-0		1.4
1877	E_nip_17422	E_nip_trans_13271_m.98015	TRUE	3	50235000			36.784	325		3	E_nip_17422;E_nip_28476;E_nip_12132	E_nip_trans_13271_m.98015;E_nip_trans_62327_m.388429;E_nip_trans_04752_m.20492				1	1	3	4	1	0		1	1	3	4	1	0		1	1	3	4	1	0			32.696	0		1-1-1	1-1-1	3-3-3	4-4-4	1-1-1	0-0-0		3.7
982	E_nip_06181	E_nip_trans_38114_m.258655	TRUE	1	50202000			13.398	116		1	E_nip_06181	E_nip_trans_38114_m.258655				1	1	1	1	1	0		1	1	1	1	1	0		1	1	1	1	1	0			7.4183	0.0020964		1-1-1	1-1-1	1-1-1	1-1-1	1-1-1	0-0-0		9.5
1292	E_nip_09606	E_nip_trans_67470_m.424732	TRUE	2	50195000			18.781	168		2	E_nip_09606;E_nip_04375	E_nip_trans_67470_m.424732;E_nip_trans_28824_m.198437				2	1	1	1	1	0		2	1	1	1	1	0		2	1	1	1	1	0			22.304	0		2-2-2	1-1-1	1-1-1	1-1-1	1-1-1	0-0-0		16.7
2084	E_nip_25077	E_nip_trans_27458_m.186282	TRUE	2	50195000			13.566	112		2	E_nip_25077;E_nip_21179	E_nip_trans_27458_m.186282;E_nip_trans_61020_m.382627				0	1	1	1	1	1		0	1	1	1	1	1		0	1	1	1	1	1			17.649	0		0-0-0	1-1-1	1-1-1	1-1-1	1-1-1	1-1-1		0
435	E_nip_32772	E_nip_trans_51104_m.345239	TRUE	4	50176000			26.545	230		4	E_nip_32772;E_nip_27335;E_nip_00360;E_nip_30673	E_nip_trans_51104_m.345239;E_nip_trans_04198_m.18194;E_nip_trans_68959_m.444440;E_nip_trans_11397_m.77781				2	0	0	4	0	0		2	0	0	4	0	0		2	0	0	4	0	0			25.871	0		2-2-2	0-0-0	0-0-0	4-4-4	0-0-0	0-0-0		10.9
613	E_nip_01968	E_nip_trans_09970_m.62766	TRUE	1	50140000			14.99	129		1	E_nip_01968	E_nip_trans_09970_m.62766				0	0	0	1	4	2		0	0	0	1	4	2		0	0	0	1	4	2			53.535	0		0-0-0	0-0-0	0-0-0	1-1-1	4-4-4	2-2-2		0
2639	E_nip_31933	E_nip_trans_03754_m.16012	TRUE	1	49843000			13.268	119		1	E_nip_31933	E_nip_trans_03754_m.16012				1	0	0	3	0	1		1	0	0	3	0	1		1	0	0	3	0	1			25.693	0		1-1-1	0-0-0	0-0-0	3-3-3	0-0-0	1-1-1		7.6
[truncated: 845 more rows]
[truncated: 141 more columns]

## Sheet: variables
all sample names				replicates group names			PG Int. Ratio names				Stat. Ratio names						TMT/iTRAQ Reporter Names				TMT/iTRAQ Int. Ratio names				Other Varaibles
[truncated: 144 more rows]
